# Supplementary material for: CsmR controls both, motility and cell shape, in Haloferax volcanii
Source: PLoS Genet. 2026 Jun 12;22(6):e1012198. doi: 10.1371/journal.pgen.1012198 (PMC13286277; doi:10.1371/journal.pgen.1012198)
Supplement: S7 Table — DESeq2 differential expression results for pairwise comparisons of ∆csmR, ∆cirA, and ∆cirD strains against the wild-type H26 background at matched growth phases. Log2 fold changes indicate expression changes in the deletion strain relative to wild type. Statistical significance is reported as nominal p-values and Benjamini–Hochberg adjusted p-values. (XLSX) [file pgen.1012198.s007.xlsx]

## Sheet: csmR_early
gene	baseMean	log2FC	lfcSE	pvalue	padj	chr	width	product
HVO_0001	5781.3	0.25682	0.16597	0.0815269	0.225816	CP001956.1	1694	Orc1-type DNA replication protein
HVO_0002	3421.23	0.311571	0.16078	0.0300105	0.12176	CP001956.1	863	signal peptidase I
HVO_0003	4709.16	0.489105	0.254818	0.0157105	0.0797592	CP001956.1	1601	DNA-directed DNA polymerase D exonuclease subunit DP1
HVO_0004	756.835	0.151684	0.260765	0.419955	0.620935	CP001956.1	1127	NamA family oxidoreductase
HVO_0005	926.366	-0.166671	0.208312	0.333896	0.541765	CP001956.1	809	GufA family transport protein (probable substrate zinc)
HVO_0006	507.96	-0.25748	0.191022	0.117465	0.283062	CP001956.1	428	acetyltransferase domain protein
HVO_0008	1082.18	-0.0219404	0.166918	0.884373	0.940581	CP001956.1	1178	aspartate kinase
HVO_0009	389.936	-0.135547	0.254209	0.477174	0.668283	CP001956.1	1346	tryptophanase
HVO_0010	725.529	-0.150371	0.228513	0.391947	0.599529	CP001956.1	659	MJ0936 family phosphodiesterase
HVO_0011	805.734	0.271996	0.447064	0.11285	0.27677	CP001956.1	572	inosine-5'-monophosphate cyclohydrolase%2C archaeal-type
HVO_0013	757.389	0.220784	0.191731	0.176754	0.367162	CP001956.1	494	KEOPS complex subunit Cgi121
HVO_0014	4084.15	0.287549	0.208881	0.0974846	0.25155	CP001956.1	2483	ATP-dependent DNA helicase Hel308a
HVO_0015	508.049	0.09467	0.20893	0.580247	0.747419	CP001956.1	245	ferredoxin (4Fe-4S)
HVO_0016	3564.64	-0.17825	0.15574	0.206101	0.403408	CP001956.1	857	uncharacterized protein
HVO_0017	1589.51	0.0579483	0.2049	0.730981	0.850774	CP001956.1	578	uncharacterized protein
HVO_0018	515.689	0.00934558	0.208266	0.954585	0.974071	CP001956.1	458	DUF2391 family protein
HVO_0019	1056.58	0.313424	0.183638	0.0491879	0.164621	CP001956.1	680	putative S-adenosylmethionine-dependent methyltransferase
HVO_0020	1175.61	0.378324	0.252785	0.0535554	0.171298	CP001956.1	1085	ABC-type transport system ATP-binding protein (probable substrate thiamine)
HVO_0021	1474.21	0.360611	0.226618	0.0502192	0.165349	CP001956.1	1721	ABC-type transport system permease protein (probable substrate thiamine)
HVO_0022	271.068	0.743818	0.299484	0.00181132	0.0195092	CP001956.1	1136	ABC-type transport system periplasmic substrate-binding protein (probable substrate thiamine)
HVO_0023	98.8497	-0.228672	0.274831	0.248253	0.452731	CP001956.1	890	AI-2E family transport protein
HVO_0024	1178.19	-0.0297855	0.180267	0.851144	0.920736	CP001956.1	776	rhodanese domain protein
HVO_0025	22421.2	0.217061	0.297024	0.270741	0.478688	CP001956.1	860	TtuD family sulfurtransferase
HVO_0026	4868.21	-0.267809	0.45657	0.108523	0.271238	CP001956.1	1442	AtoE family transport protein
HVO_0027	1271.8	-0.0405725	0.189758	0.804394	0.893288	CP001956.1	599	ferritin domain protein
HVO_0028	1116.61	-0.0161468	0.184224	0.919885	0.961465	CP001956.1	269	uncharacterized protein
HVO_0029	2470.84	0.229816	0.232145	0.208891	0.407234	CP001956.1	2096	UvrABC system protein B
HVO_0030	316.104	0.0429602	0.233692	0.809941	0.896679	CP001956.1	419	NUDIX family hydrolase
HVO_0031	147.219	0.0692469	0.19814	0.676727	0.81546	CP001956.1	194	uncharacterized protein
HVO_0032	128.747	0.115271	0.291853	0.532135	0.711765	CP001956.1	1085	TSUP family transport protein
HVO_0033	37.8805	0.0922986	0.263847	0.61854	0.774199	CP001956.1	440	UspA domain protein
HVO_0034	148.181	0.414525	0.628613	0.0389311	0.142497	CP001956.1	494	thioesterase domain protein
HVO_0035	3603.96	-0.643933	0.228396	0.00106133	0.0136273	CP001956.1	1190	stomatin family protein
HVO_0036	290.129	-0.520053	0.313377	0.024455	0.106895	CP001956.1	194	uncharacterized protein
HVO_0037	1358.49	-0.514427	0.252967	0.0121424	0.0680217	CP001956.1	497	phosphodiesterase domain protein
HVO_0038	1031.89	-0.244284	0.244178	0.199644	0.395534	CP001956.1	1376	cytochrome P450
HVO_0039	5121.22	-0.0616031	0.217379	0.729064	0.850321	CP001956.1	2204	DNA repair helicase Rad3
HVO_0040	70.1141	-0.0404892	0.29771	0.819495	0.901754	CP001956.1	470	uncharacterized protein
HVO_0041	5401.88	-0.0270856	0.330555	0.845299	0.9178	CP001956.1	899	ornithine carbamoyltransferase
HVO_0042	6491.57	-0.0592528	0.33157	0.694618	0.827977	CP001956.1	1145	putative [ArgW]-ornithine hydrolase
HVO_0043	7271.92	-0.0506458	0.329156	0.736693	0.854745	CP001956.1	1136	putative [ArgW]-glutamate semialdehyde aminotransferase
HVO_0044	6620.58	-0.0534414	0.329875	0.727525	0.850021	CP001956.1	983	putative [ArgW]-glutamate kinase
HVO_0045	10265.4	-0.140956	0.343587	0.407149	0.609863	CP001956.1	1043	putative [ArgW]-L-glutamate phosphate reductase
HVO_0046	9069.35	-0.106009	0.333774	0.521096	0.701748	CP001956.1	875	putative glutamate--argW ligase
HVO_0047	1663.6	-0.131135	0.341737	0.433295	0.630869	CP001956.1	179	putative biosynthetic carrier protein ArgW
HVO_0048	7148	-0.49515	0.357745	0.0436949	0.152932	CP001956.1	1466	argininosuccinate lyase
HVO_0049	8646.74	-0.487678	0.388384	0.0505606	0.16566	CP001956.1	1217	argininosuccinate synthase
HVO_0050	49.5776	-0.171409	0.288392	0.377169	0.58519	CP001956.1	116	uncharacterized protein
HVO_0051	475.447	-0.363165	0.208924	0.0395984	0.143756	CP001956.1	1214	Kef-type transport system (probable substrate potassium)
HVO_0052	297.129	0.00143528	0.205667	0.991326	0.995019	CP001956.1	485	putative Kef-type transport system accessory protein
HVO_0053	1743.54	0.180112	0.215371	0.30338	0.510522	CP001956.1	602	uncharacterized protein
HVO_0054	8445.41	0.250062	0.168841	0.0990521	0.254416	CP001956.1	1784	glycine--tRNA ligase
HVO_0055	4267.08	0.282331	0.211737	0.106324	0.267801	CP001956.1	854	CBS domain protein
HVO_0056	1348.7	0.491897	0.180542	0.00209437	0.0212655	CP001956.1	578	uncharacterized protein
HVO_0057	2004.45	0.158069	0.204126	0.352885	0.559081	CP001956.1	446	uncharacterized protein
HVO_0058	9490.18	0.171076	0.224877	0.338063	0.545574	CP001956.1	1334	ABC-type transport system ATP-binding protein (probable substrate dipeptide/oligopeptide)
HVO_0059	6218.89	0.105875	0.22827	0.533707	0.711821	CP001956.1	1079	ABC-type transport system ATP-binding protein (probable substrate dipeptide/oligopeptide)
HVO_0060	7464.89	0.131702	0.232077	0.463248	0.654897	CP001956.1	1439	ABC-type transport system permease protein (probable substrate dipeptide/oligopeptide)
HVO_0061	3649.43	0.0573679	0.212541	0.738437	0.855367	CP001956.1	1049	ABC-type transport system permease protein (probable substrate dipeptide/oligopeptide)
HVO_0062	148124	-0.392573	0.27311	0.0592515	0.183866	CP001956.1	1838	ABC-type transport system periplasmic substrate-binding protein (probable substrate dipeptide/oligopeptide)
HVO_0063	837.22	-0.633111	0.408848	0.0190876	0.0904282	CP001956.1	167	uncharacterized protein
HVO_0064	969.578	-0.0525259	0.169156	0.711178	0.83835	CP001956.1	419	DUF296 family protein
HVO_0065	8518.32	-0.0787204	0.175647	0.618164	0.774199	CP001956.1	3608	DNA-directed DNA polymerase D large subunit
HVO_0066	89.2958	-0.241667	0.282971	0.227067	0.42749	CP001956.1	1262	PQQ repeat protein
HVO_0067	954.159	-0.339593	0.216348	0.0592767	0.183866	CP001956.1	287	small CPxCG-related zinc finger protein
HVO_0068	228.872	0.100839	0.182104	0.522018	0.702328	CP001956.1	896	2-dehydropantoate 2-reductase
HVO_0069	3057.45	0.288707	0.216006	0.103183	0.26141	CP001956.1	1547	AlkP-core domain protein
HVO_0070	5403.17	0.0113448	0.11616	0.916345	0.960042	CP001956.1	377	NifU C-terminal domain protein
HVO_0071	498.675	0.273054	0.19668	0.101472	0.258927	CP001956.1	317	uncharacterized protein
HVO_0072	1098.27	-0.139526	0.360642	0.361943	0.569729	CP001956.1	221	uncharacterized protein
HVO_0074	336.331	-1.31125	0.383777	5.08045e-05	0.00141491	CP001956.1	830	polyphosphate-dependent ADP phosphorylase
HVO_0073	867.949	0.402077	0.186446	0.0132529	0.0716686	CP001956.1	1430	single-stranded-DNA-specific exonuclease RecJ1
HVO_0075	745.069	0.51189	0.271032	0.01516	0.0778772	CP001956.1	1217	major facilitator superfamily transport protein
HVO_0076	1063.89	0.477871	0.193471	0.00449423	0.0356159	CP001956.1	743	uroporphyrinogen-III synthase
HVO_0077	1594.23	0.483094	0.163767	0.00109828	0.0139485	CP001956.1	881	uroporphyrin-III C-methyltransferase
HVO_0078	2270.34	0.484223	0.170902	0.00156736	0.0178231	CP001956.1	1091	hydroxymethylbilane synthase (porphobilinogen deaminase)
HVO_0079	176.393	0.302816	0.195024	0.0685276	0.200743	CP001956.1	389	uncharacterized protein
HVO_0080	112.101	0.0383655	0.214008	0.823911	0.903891	CP001956.1	233	uncharacterized protein
HVO_0081	1804.49	-0.14936	0.153072	0.28308	0.491201	CP001956.1	1337	glutamate-1-semialdehyde 2%2C1-aminomutase
HVO_0082	547.678	0.00485151	0.174514	0.973137	0.98446	CP001956.1	707	Abi/CAAX domain protein
HVO_0083	940.927	-0.563826	0.236029	0.00445916	0.0354099	CP001956.1	371	GlnK-type ammonia transport regulator
HVO_0084	533.264	-2.46702	0.462225	6.18339e-09	6.88829e-07	CP001956.1	1370	transport protein (probable substrate ammonium)
HVO_0085	293.105	-1.16101	0.398396	0.000303938	0.00556364	CP001956.1	359	GlnK-type ammonia transport regulator
HVO_0086	876.449	-1.32996	0.335728	6.2812e-06	0.000269125	CP001956.1	1403	transport protein (probable substrate ammonium)
HVO_0087	1190.2	-0.144596	0.237422	0.433745	0.631035	CP001956.1	983	porphobilinogen synthase
HVO_0088	63.8828	0.108597	0.216179	0.534941	0.712585	CP001956.1	512	YkoX%2C putative;pseudo=true;transl_table=11
HVO_0090	1455.14	-0.265206	0.23644	0.159061	0.346662	CP001956.1	164	uncharacterized protein
HVO_0091	432.041	-0.120052	0.234242	0.511871	0.696123	CP001956.1	794	PHP domain protein
HVO_0092	1512.25	-0.403722	0.548368	0.066766	0.197812	CP001956.1	284	uncharacterized protein
HVO_0093	1384.74	-0.0203322	0.23509	0.91587	0.960042	CP001956.1	1007	uncharacterized protein
HVO_0094	464.626	-3.49984	0.840404	1.78118e-06	0.00010065	CP001956.1	176	uncharacterized protein
HVO_0095	287.985	-0.966658	0.39303	0.00139711	0.0164076	CP001956.1	695	uncharacterized protein
HVO_0096	157.621	-1.3775	0.481929	0.000296733	0.00548324	CP001956.1	932	arNOG08307 family NADH-binding domain protein
HVO_0097	713.812	-0.435243	0.202618	0.0125655	0.0690789	CP001956.1	884	uncharacterized protein
HVO_0098	429.343	0.10007	0.181001	0.523625	0.70352	CP001956.1	203	small CPxCG-related zinc finger protein
HVO_0099	6887.53	0.176686	0.223159	0.33476	0.542264	CP001956.1	1910	helicase domain protein
HVO_0099A	717.115	-0.648229	0.351817	0.011047	0.0637545	CP001956.1	194	uncharacterized protein
HVO_0100	1314.01	0.484281	0.35462	0.0394758	0.143713	CP001956.1	1127	NMD3 family protein
HVO_0101	150.523	-0.314875	0.225273	0.0870068	0.234443	CP001956.1	638	putative phosphoribosyltransferase
HVO_0102	2026.02	0.0249699	0.214917	0.883588	0.940516	CP001956.1	881	HtpX-like protease
HVO_0103	1565.88	-0.0424403	0.193726	0.79835	0.891655	CP001956.1	605	uncharacterized protein
HVO_0104	1600.02	-0.207064	0.273583	0.292059	0.50135	CP001956.1	1031	DNA repair and recombination protein RadA
HVO_0105	2967.09	0.224143	0.376002	0.218149	0.417633	CP001956.1	1145	FAD-dependent oxidoreductase
HVO_0106	350.899	0.449408	0.387844	0.0568715	0.179113	CP001956.1	413	DUF1641 domain protein
HVO_0107	2039.13	-0.0825666	0.237017	0.653316	0.79902	CP001956.1	428	iron-sulfur cluster assembly protein
HVO_0108	212.953	-0.289926	0.247992	0.132864	0.307077	CP001956.1	587	mechanosensitive channel protein MscS
HVO_0109	2248	0.431209	0.179385	0.00635947	0.0443574	CP001956.1	1280	cysteine desulfurase
HVO_0110	1290.96	-0.0656447	0.199651	0.697178	0.828306	CP001956.1	1046	sensor box histidine kinase
HVO_0111	928.519	0.0757144	0.195254	0.64523	0.792363	CP001956.1	302	DUF424 family protein
HVO_0112	1696.62	0.222645	0.240228	0.231939	0.432901	CP001956.1	740	tetratricopeptide repeat protein
HVO_0113	253.861	0.655708	0.275282	0.0030482	0.0274479	CP001956.1	617	putative phosphatase (histidine phosphatase family protein)
HVO_0114	322.341	0.0977802	0.150491	0.474884	0.665794	CP001956.1	554	RNA 2'%2C3'-cyclic 3'-phosphodiesterase
HVO_0115	2580.96	0.678215	0.257084	0.00142752	0.0166146	CP001956.1	152	50S ribosomal protein L39e
HVO_0116	8727.91	0.757836	0.199077	2.2556e-05	0.000741351	CP001956.1	278	50S ribosomal protein L31e
HVO_0117	18206.2	0.674204	0.215384	0.000328201	0.00589702	CP001956.1	665	translation initiation factor aIF-6
HVO_0118	870.834	0.402669	0.194149	0.0160061	0.0807343	CP001956.1	176	50S ribosomal protein L20e
HVO_0119	4026.99	0.334958	0.168718	0.0252644	0.108749	CP001956.1	473	prefoldin alpha subunit
HVO_0120	7005.29	0.28361	0.186482	0.077644	0.219214	CP001956.1	1370	signal recognition particle receptor FtsY
HVO_0121	369.347	0.19205	0.148376	0.155035	0.341347	CP001956.1	617	LysE family transport protein
HVO_0122	472.829	-0.160084	0.182713	0.314055	0.522621	CP001956.1	974	putative D-2-hydroxyacid dehydrogenase
HVO_0123	6286.01	0.1415	0.169116	0.346439	0.552686	CP001956.1	1397	signal recognition particle 54K protein
HVO_0124	664.232	0.176144	0.218842	0.317861	0.525991	CP001956.1	581	MgtE family transport protein
HVO_0125	135.669	0.181969	0.238172	0.32287	0.530051	CP001956.1	560	MgtE family transport protein
HVO_0126	1084.88	0.523683	0.269919	0.0131227	0.0712417	CP001956.1	1019	uncharacterized protein
HVO_0127	824.25	0.2301	0.186552	0.151525	0.336728	CP001956.1	416	UPF0201 family protein
HVO_0128	930.768	0.257554	0.185512	0.107469	0.269467	CP001956.1	569	UPF0200 family protein
HVO_0129	160.183	-0.380941	0.223075	0.0389957	0.142497	CP001956.1	377	DUF307 family protein
HVO_0131	39.0966	0.471602	0.394137	0.0503494	0.165385	CP001956.1	275	uncharacterized protein
HVO_0131A	54.5394	0.179527	0.292721	0.352251	0.558303	CP001956.1	185	uncharacterized protein;pseudo=true;transl_table=11
HVO_0131B	76.4053	-0.526376	0.232385	0.00676509	0.0459548	CP001956.1	107	small CPxCG-related zinc finger protein
HVO_0132	214.542	-0.145567	0.259327	0.443394	0.637858	CP001956.1	413	uncharacterized protein
HVO_0133	73681.7	0.0915592	0.23086	0.608079	0.766043	CP001956.1	1682	thermosome subunit 1
HVO_0134	4441.58	0.124536	0.166004	0.398218	0.60485	CP001956.1	542	putative ribosome biogenesis protein Dim2
HVO_0135	1086.19	-0.0776535	0.199684	0.646044	0.792863	CP001956.1	872	RIO-type serine/threonine protein kinase Rio1
HVO_0136	1184.37	0.389299	0.200992	0.0226948	0.101709	CP001956.1	290	translation initiation factor aIF-1A
HVO_0136A	47.2374	0.194841	0.246531	0.298474	0.505979	CP001956.1	179	uncharacterized protein
HVO_0137	265.718	0.151812	0.230897	0.400572	0.606734	CP001956.1	827	alpha/beta hydrolase fold protein
HVO_0138	2697.75	0.194682	0.182236	0.216958	0.41712	CP001956.1	986	tyrosine--tRNA ligase
HVO_0139	342.717	0.268585	0.229159	0.142335	0.322285	CP001956.1	305	uncharacterized protein
HVO_0140	3125.76	-0.255669	0.224037	0.160359	0.348907	CP001956.1	2069	DUF460 domain protein
HVO_0141	31.3719	-0.00744482	0.292066	0.96835	0.98195	CP001956.1	992	stomatin family protein
HVO_0142	19.7927	-0.0795178	0.286039	0.665309	0.807357	CP001956.1	344	small CPxCG-related zinc finger protein
HVO_0143	982.603	0.155201	0.138994	0.225583	0.425932	CP001956.1	878	PhzF family protein
HVO_0144	194.936	0.679381	0.238889	0.000801424	0.011064	CP001956.1	953	ribonuclease Z
HVO_0145	2462.56	0.658961	0.257897	0.00187661	0.0199371	CP001956.1	1025	replication factor C small subunit
HVO_0146	865.843	0.380488	0.193159	0.0220288	0.100027	CP001956.1	605	putative archaetidylserine decarboxylase
HVO_0147	46.2875	-0.0634736	0.26821	0.732703	0.851762	CP001956.1	419	urease beta subunit
HVO_0148	299.304	-0.0165515	0.230394	0.928257	0.964382	CP001956.1	1706	urease alpha subunit
HVO_0149	66.9863	-4.49836e-05	0.272492	0.997397	0.998374	CP001956.1	395	urease gamma subunit
HVO_0150	91.2195	-0.0407462	0.227903	0.821111	0.902088	CP001956.1	623	urease accessory protein UreG
HVO_0151	155.789	-0.152504	0.243584	0.413731	0.614763	CP001956.1	899	urease accessory protein UreD
HVO_0152	169.216	-0.0597836	0.257404	0.747885	0.86167	CP001956.1	659	urease accessory protein UreE
HVO_0153	86.7342	-0.137413	0.278627	0.471818	0.662687	CP001956.1	689	urease accessory protein UreF
HVO_0154	65.4696	0.0438253	0.232909	0.806425	0.894443	CP001956.1	449	uncharacterized protein
HVO_0155	158.414	0.153532	0.241121	0.404174	0.607207	CP001956.1	206	uncharacterized protein
HVO_0156	1218.51	0.472965	0.240391	0.0151252	0.077801	CP001956.1	965	tRNA (guanine(10)%2CN(2))-dimethyltransferase
HVO_0157	28.1507	-0.0235557	0.27059	0.89889	0.949288	CP001956.1	311	uncharacterized protein
HVO_0158	1501.28	-0.206063	0.254192	0.281403	0.490256	CP001956.1	569	TATA-binding transcription initiation factor
HVO_0159	364.662	-0.116155	0.251789	0.534003	0.711821	CP001956.1	377	uncharacterized protein
HVO_0160	238.686	-0.503038	0.250289	0.0133118	0.0718873	CP001956.1	941	Abi/CAAX domain protein
HVO_0161	2077.42	-0.338613	0.147043	0.01208	0.0677697	CP001956.1	845	ATP phosphoribosyltransferase
HVO_0162	858.399	0.141584	0.254789	0.44771	0.642009	CP001956.1	1100	peptidase M48 family protein
HVO_0163	2275.13	0.430744	0.254068	0.0307759	0.12409	CP001956.1	512	ArsR family transcription regulator
HVO_0164	688.28	0.132644	0.245927	0.473224	0.663706	CP001956.1	347	uncharacterized protein
HVO_0165	862.671	0.12873	0.159273	0.367649	0.576127	CP001956.1	1292	5-methylthioadenosine/S-adenosylhomocysteine deaminase
HVO_0166	586.039	-0.201186	0.281491	0.306408	0.513843	CP001956.1	311	HTH domain protein
HVO_0167	7092.72	0.476754	0.29715	0.0293836	0.120596	CP001956.1	1286	adenosylhomocysteinase
HVO_0168	44.6977	0.426075	0.2818	0.0435833	0.152816	CP001956.1	332	Smr family transport protein
HVO_0169	875.608	0.62932	0.243091	0.00192146	0.0200851	CP001956.1	857	TrmB family transcription regulator
HVO_0170	192.976	0.180518	0.181616	0.251473	0.456043	CP001956.1	422	Holliday junction resolvase Hjc
HVO_0171	1226.95	-0.0024087	0.221385	0.990525	0.994607	CP001956.1	689	SWIM zinc finger domain protein
HVO_0172	187.179	0.0955304	0.223799	0.58955	0.753469	CP001956.1	203	uncharacterized protein
HVO_0173	1236.85	0.747522	0.256712	0.000526629	0.00814813	CP001956.1	1100	DNA primase large subunit
HVO_0174	2760.91	0.614374	0.281873	0.00560367	0.041063	CP001956.1	593	uncharacterized protein
HVO_0175	6900.82	0.244861	0.189266	0.131175	0.304707	CP001956.1	743	DNA polymerase sliding clamp
HVO_0177	755.443	0.353567	0.143013	0.00710826	0.0472148	CP001956.1	461	arsenate reductase (glutaredoxin)
HVO_0176	96.5788	-0.167231	0.217035	0.34502	0.551551	CP001956.1	2246	transport protein (probable substrate cationic amino acids)
HVO_0178	0.152689	0.0176951	0.366638	0.781516	1	CP001956.1	245	uncharacterized protein
HVO_0179	416.386	-0.352152	0.214491	0.0494818	0.164968	CP001956.1	785	Lrp/AsnC family transcription regulator / TrkA domain protein
HVO_0180	1816.6	0.473516	0.189073	0.00412154	0.0335488	CP001956.1	779	23S rRNA (uridine-2'-O-) methyltransferase
HVO_0181	68.8642	-0.0178807	0.240771	0.923102	0.96249	CP001956.1	401	uncharacterized protein
HVO_0182	95.9628	0.0166526	0.206632	0.921082	0.961783	CP001956.1	176	uncharacterized protein
HVO_0183	380.813	0.874973	0.323289	0.000714124	0.0101992	CP001956.1	719	putative transport protein (putative substrate queuosine precursor)
HVO_0184	93.6546	0.635944	0.33547	0.00959321	0.0581163	CP001956.1	176	CopG domain protein
HVO_0185	2786.46	0.585197	0.296152	0.00959909	0.0581163	CP001956.1	2156	Sec-independent protein translocase protein TatCt
HVO_0186	3562.21	0.672245	0.24797	0.00119029	0.0146865	CP001956.1	1325	Sec-independent protein translocase protein TatCo
HVO_0187	115.166	0.877083	0.282421	0.000219777	0.0043498	CP001956.1	320	small CPxCG-related zinc finger protein
HVO_0188	222.887	-0.0631116	0.208372	0.714726	0.840385	CP001956.1	482	START domain protein
HVO_0189	588.047	0.14908	0.26125	0.427641	0.628249	CP001956.1	638	CobC/GpmA family phosphatase
HVO_0190	1458.97	0.159952	0.214205	0.350735	0.557261	CP001956.1	896	LarE family protein
HVO_0191	2800.14	-0.056719	0.178317	0.715188	0.840667	CP001956.1	1994	DNA mismatch repair protein MutS
HVO_0193	292.628	-0.264244	0.196562	0.115137	0.27975	CP001956.1	269	uncharacterized protein
HVO_0192	597.837	-0.129902	0.197237	0.437262	0.634257	CP001956.1	407	uncharacterized protein
HVO_0194	10097.6	-0.06003	0.177591	0.696745	0.828306	CP001956.1	1124	Orc1-type DNA replication protein
HVO_0195	837.994	0.0183014	0.163578	0.898488	0.949288	CP001956.1	692	ribose-5-phosphate isomerase
HVO_0196	6065.13	-0.354159	0.163256	0.0160347	0.0807744	CP001956.1	167	DUF1931 domain protein
HVO_0197	666.171	0.349616	0.261242	0.0780854	0.219823	CP001956.1	761	LarB family protein
HVO_0197A	8967.85	-0.0212194	0.260139	0.907769	0.955021	CP001956.1	149	small CPxCG-related zinc finger protein
HVO_0198	268.052	0.0456533	0.278855	0.800525	0.892207	CP001956.1	239	UPF0213 family protein
HVO_0199	2837.54	-0.413344	0.164023	0.00489534	0.0378237	CP001956.1	1373	phosphohexomutase (phosphoglucomutase / phosphomannomutase)
HVO_0200	143.66	-0.952228	0.402166	0.00179108	0.0193984	CP001956.1	380	HTH domain protein
HVO_0201	217.499	0.389439	0.221582	0.0329612	0.128713	CP001956.1	410	GNAT family acetyltransferase
HVO_0202	136.26	0.425988	0.238653	0.0268729	0.113396	CP001956.1	200	ubiquitin-like modifier protein SAMP2
HVO_0203	3478.18	0.298802	0.207399	0.0840222	0.230373	CP001956.1	983	replication factor C small subunit
HVO_0204	4378.6	-1.0638	0.641419	0.00632743	0.044292	CP001956.1	2366	sensor box histidine kinase
HVO_0205	66.6764	-0.321613	0.279405	0.117398	0.283062	CP001956.1	485	TspO family protein
HVO_0206	7522.23	0.278024	0.237086	0.133686	0.308244	CP001956.1	2768	alanine--tRNA ligase
HVO_0207	930.65	0.13963	0.181285	0.372605	0.581114	CP001956.1	776	alpha/beta hydrolase fold protein
HVO_0208	833.054	-0.048466	0.212848	0.784501	0.883638	CP001956.1	713	glutamine amidotransferase
HVO_0209	5218.03	-0.200678	0.30188	0.309764	0.517468	CP001956.1	1163	glutaryl-CoA dehydrogenase
HVO_0210	1639.63	-1.87616	0.51504	1.74598e-05	0.000607819	CP001956.1	290	uncharacterized protein
HVO_0211	229.87	-0.215825	0.310055	0.28032	0.489023	CP001956.1	323	ferredoxin (3Fe-4S)(4Fe-4S)%2C zinc-containing
HVO_0212	326.424	0.0458811	0.1652	0.754494	0.864905	CP001956.1	374	glyoxalase domain protein
HVO_0213	3770.4	-0.245725	0.21983	0.172382	0.362131	CP001956.1	452	ferritin/Dps domain protein
HVO_0214	6293.65	-1.00845	0.306	0.000106945	0.00249687	CP001956.1	962	L-lactate dehydrogenase
HVO_0215	10169.3	-0.204728	0.325062	0.300683	0.507492	CP001956.1	2114	iron-sulfur protein (4Fe-4S)
HVO_0216	78.7971	0.199601	0.258373	0.294868	0.503313	CP001956.1	704	ABC-type transport system permease protein (probable substrate biotin)
HVO_0217	139.338	-0.0533112	0.235276	0.769914	0.874423	CP001956.1	701	ABC-type transport system ATP-binding protein (probable substrate biotin)
HVO_0218	147.298	0.132369	0.190339	0.415015	0.615447	CP001956.1	578	biotin transport protein BioY
HVO_0219	737.456	-0.135085	0.193841	0.413956	0.614862	CP001956.1	605	conditioned medium-induced protein 4
HVO_0220	6386.78	0.0213132	0.192931	0.894469	0.946928	CP001956.1	2108	ATP-dependent DNA helicase MCM
HVO_0221	1244.52	0.436535	0.149165	0.00140673	0.016471	CP001956.1	302	uncharacterized protein
HVO_0222	425.95	0.202528	0.163331	0.163538	0.352915	CP001956.1	338	uncharacterized protein
HVO_0223	1075.42	-0.00268253	0.174275	0.988209	0.993048	CP001956.1	941	uncharacterized protein
HVO_0224	450.918	-0.20101	0.164067	0.170989	0.361522	CP001956.1	854	uncharacterized protein
HVO_0225	80.3921	-0.297671	0.245246	0.121744	0.289262	CP001956.1	662	MinD/ParA domain protein
HVO_0226	134.438	2.99259	0.329622	6.19828e-21	1.51044e-18	CP001956.1	866	transcription initiation factor TFB
HVO_0227	154346	5.37393	0.363201	5.67359e-51	7.37377e-48	CP001956.1	521	uncharacterized protein
HVO_0228	731.551	0.227335	0.240051	0.220315	0.420258	CP001956.1	743	ParA domain protein
HVO_0229	415.697	0.12293	0.253879	0.502323	0.689843	CP001956.1	815	uncharacterized protein
HVO_0230	232.742	0.225371	0.243102	0.228362	0.428513	CP001956.1	416	histidine triad family protein
HVO_0231	1482.51	0.423221	0.224398	0.0223188	0.100801	CP001956.1	635	uracil-DNA glycosylase
HVO_0232	380.496	0.682219	0.287582	0.00284931	0.0261901	CP001956.1	230	uncharacterized protein
HVO_0233	1250.48	0.730359	0.248835	0.000520255	0.00813809	CP001956.1	851	ribose-phosphate pyrophosphokinase
HVO_0234	522.36	0.336754	0.200015	0.0469805	0.16042	CP001956.1	827	uncharacterized protein
HVO_0235	366.896	0.603189	0.275222	0.00554127	0.0407809	CP001956.1	344	SWIM zinc finger domain protein
HVO_0236	413.773	0.78041	0.334705	0.00237474	0.023125	CP001956.1	1130	tRNA (guanine(26)-N(2))-dimethyltransferase
HVO_0237	1850.56	0.232556	0.164637	0.112276	0.276541	CP001956.1	1337	UPF0761 family protein
HVO_0238	514.983	0.107204	0.188988	0.506521	0.692091	CP001956.1	965	putative PAP2-type phosphatase
HVO_0239	18812.5	-0.592692	0.301742	0.0106822	0.0624437	CP001956.1	1370	glutamine synthetase
HVO_0240	1299.33	0.275779	0.291218	0.172095	0.362036	CP001956.1	458	Lrp/AsnC family transcription regulator
HVO_0241	93.9448	-0.00998	0.217777	0.955889	0.974968	CP001956.1	152	small CPxCG-related zinc finger protein
HVO_0242	2881.41	-0.00792568	0.248844	0.963429	0.979795	CP001956.1	1082	aminopeptidase
HVO_0243	708.612	0.122757	0.149765	0.368183	0.576293	CP001956.1	1025	threonine aldolase
HVO_0244	618.161	0.309851	0.220298	0.0841372	0.230373	CP001956.1	944	transport protein (probable substrate zinc/cadmium/cobalt)
HVO_0245	277.552	0.0120532	0.241991	0.945239	0.969355	CP001956.1	518	MJ0936 family phosphodiesterase
HVO_0246	802.282	0.396247	0.238556	0.0381369	0.140306	CP001956.1	962	ArsR family transcription regulator
HVO_0247	50.6428	0.0845002	0.278924	0.646356	0.792997	CP001956.1	167	uncharacterized protein
HVO_0248	339.314	0.0423257	0.230734	0.81165	0.897833	CP001956.1	1199	transport protein (probable substrate phosphate/sulfate)
HVO_0249	49.8052	-0.164469	0.258163	0.387522	0.596271	CP001956.1	275	uncharacterized protein
HVO_0250	1059.53	0.143597	0.254922	0.440717	0.63652	CP001956.1	1415	DUF21/CBS domain protein
HVO_0251	74.4099	0.252681	0.2913	0.207718	0.405758	CP001956.1	263	glutaredoxin
HVO_0252	268.193	0.012111	0.197246	0.940419	0.968497	CP001956.1	506	peroxiredoxin domain protein
HVO_0253	358.819	0.415503	0.231376	0.0274011	0.114878	CP001956.1	599	L-threonylcarbamoyladenylate synthase
HVO_0254	19.6335	-0.0176118	0.284242	0.923486	0.96249	CP001956.1	689	DUF83 domain protein
HVO_0255	392.789	-0.0858206	0.220212	0.629034	0.78208	CP001956.1	1613	polyamine aminopropyltransferase
HVO_0256	36.4463	-0.180127	0.255257	0.344705	0.551499	CP001956.1	284	uncharacterized protein
HVO_0257	268.889	-0.155781	0.238799	0.400703	0.606734	CP001956.1	191	uncharacterized protein
HVO_0258	237.063	-0.228144	0.382037	0.218145	0.417633	CP001956.1	1031	XerC/D-like integrase
HVO_0259	56.8683	-0.263387	0.412715	0.161265	0.350097	CP001956.1	176	uncharacterized protein
HVO_0259A	83.4545	-0.334776	0.382204	0.127412	0.299814	CP001956.1	242	uncharacterized protein
HVO_0260	68.8338	-0.0428671	0.247468	0.816492	0.900605	CP001956.1	287	hypothetical protein
HVO_0261	72.409	-0.118467	0.288135	0.529096	0.708916	CP001956.1	326	hypothetical protein
HVO_0262	285.65	0.710085	0.366556	0.00682764	0.046057	CP001956.1	878	uncharacterized protein
HVO_0263	0.109351	-0.0188976	0.366492	0.870034	1	CP001956.1	1166	ISH3-type transposase ISH51
HVO_0264	40.7718	0.288205	0.265722	0.14489	0.32681	CP001956.1	599	uncharacterized protein
HVO_0264A	4.74145	2.32044	1.14267	0.00274109	1	CP001956.1	260	uncharacterized protein
HVO_0265	62.7184	-0.0925752	0.244039	0.615929	0.772437	CP001956.1	260	uncharacterized protein
HVO_0266	146.438	0.05398	0.23753	0.763929	0.87067	CP001956.1	245	UPF0395 family protein
HVO_0267	3.37107	0.0649365	0.349412	0.598728	1	CP001956.1	206	uncharacterized protein
HVO_0268	1.74024	0.0301541	0.353531	0.759974	1	CP001956.1	398	hypothetical protein
HVO_0269	0.334031	0.0220122	0.367134	0.630905	1	CP001956.1	215	hypothetical protein
HVO_0270	4.22895	0.0611518	0.344818	0.638949	1	CP001956.1	530	uncharacterized protein
HVO_0271	12.1749	-0.0117876	0.317677	0.942546	0.968497	CP001956.1	1613	hypothetical protein
HVO_0272	3.80339	-0.0869293	0.34408	0.546922	1	CP001956.1	575	hypothetical protein
HVO_0273	9.05933	0.000810127	0.300464	0.994808	0.99711	CP001956.1	794	hypothetical protein
HVO_0274	5.81709	0.215061	0.4088	0.167859	1	CP001956.1	1151	hypothetical protein
HVO_0275	3.31436	-0.0326095	0.341984	0.798282	1	CP001956.1	1352	ISH5-type transposase ISHvo11
HVO_0276	0.305379	0.0216915	0.367087	0.641803	1	CP001956.1	1352	ISH5-type transposase ISHvo11
HVO_0276A	8.49512	0.0629471	0.331098	0.675416	0.815056	CP001956.1	380	hypothetical protein
HVO_0277	25.361	0.252873	0.329898	0.212438	0.411336	CP001956.1	605	uncharacterized protein
HVO_0278	0			1	1	CP001956.1	998	ISH18-type transposase ISHvo9
HVO_0279	11.3482	0.164151	0.343382	0.351089	0.557368	CP001956.1	1730	hypothetical protein
HVO_0280	0.411308	-0.0212992	0.363625	0.7375	1	CP001956.1	107	uncharacterized protein;pseudo=true;transl_table=11
HVO_0280A	10.2179	0.380985	0.429902	0.0924944	0.243076	CP001956.1	233	small CPxCG-related zinc finger protein
HVO_0282	528.327	0.373598	0.190633	0.023105	0.10232	CP001956.1	1856	DASS family transport protein
HVO_0283	2328.04	0.491459	0.18106	0.00216956	0.0218018	CP001956.1	2054	archaea-specific helicase AshA
HVO_0284	137.83	-0.0206635	0.217471	0.907555	0.955021	CP001956.1	389	cupin 2 barrel domain protein
HVO_0285	174.149	-0.193511	0.232333	0.293327	0.50233	CP001956.1	1172	M50 family metalloprotease
HVO_0286	46.7642	0.0915498	0.251071	0.618922	0.774199	CP001956.1	824	ADP-ribose pyrophosphatase
HVO_0287	100.654	0.705024	0.375531	0.00787058	0.0511499	CP001956.1	119	uncharacterized protein
HVO_0289	100.97	0.837369	0.25583	0.000139279	0.00308552	CP001956.1	461	uncharacterized protein
HVO_0290	1617.21	-0.0586503	0.186195	0.715397	0.840667	CP001956.1	413	CopG domain protein
HVO_0291	6959.66	-0.459967	0.268905	0.028521	0.11868	CP001956.1	590	rpa-associated protein
HVO_0292	15580	-0.393871	0.262899	0.0562192	0.177489	CP001956.1	935	replication protein A
HVO_0293	74.4769	-0.307419	0.261675	0.122213	0.290199	CP001956.1	281	uncharacterized protein
HVO_0294	241.702	-0.301601	0.259428	0.127821	0.300234	CP001956.1	1004	mannose-1-phosphate guanylyltransferase
HVO_0295	70.5989	-0.0596625	0.213009	0.732127	0.851599	CP001956.1	647	uncharacterized protein
HVO_0296	678.91	-0.135699	0.171719	0.371794	0.580083	CP001956.1	785	putative oxidoreductase (short-chain dehydrogenase family)
HVO_0297	414.808	0.0183038	0.174628	0.903835	0.953477	CP001956.1	494	Tfx-type DNA-binding protein
HVO_0298	1601.39	0.0868966	0.202404	0.604493	0.763976	CP001956.1	482	TRAM domain protein
HVO_0299	85.113	-0.236938	0.238814	0.206712	0.404197	CP001956.1	686	uncharacterized protein
HVO_0300	920.505	0.990946	0.330038	0.000235943	0.00462281	CP001956.1	995	radical SAM domain protein
HVO_0301	399.703	0.0363474	0.250138	0.844408	0.917344	CP001956.1	1889	receiver/sensor box histidine kinase
HVO_0302	1878.42	0.0930064	0.193982	0.57039	0.740701	CP001956.1	1133	DUF373 family protein
HVO_0303	1098.88	0.0470695	0.149598	0.729719	0.850426	CP001956.1	842	bifunctional short chain isoprenyl diphosphate synthase
HVO_0304	8387.66	-0.270459	0.355467	0.192588	0.387513	CP001956.1	953	electron transfer flavoprotein alpha subunit
HVO_0305	6082.56	-0.261133	0.312284	0.18453	0.377879	CP001956.1	797	electron transfer flavoprotein beta subunit
HVO_0306	2216.93	0.480192	0.251104	0.0165527	0.082425	CP001956.1	1178	putative transmembrane glycoprotein / HTH domain protein
HVO_0307	2256.7	0.0429612	0.152369	0.755208	0.865028	CP001956.1	1391	uncharacterized protein
HVO_0308	90.7799	-0.252961	0.259383	0.195438	0.390952	CP001956.1	482	DUF1628 domain protein
HVO_0309	2874.26	0.732843	0.201472	4.61785e-05	0.0013337	CP001956.1	623	putative demethylmenaquinone methyltransferase
HVO_0310	2880.45	0.270761	0.224905	0.134328	0.309177	CP001956.1	332	A-type ATP synthase subunit H
HVO_0311	16820.3	0.120804	0.207162	0.486842	0.675515	CP001956.1	2201	A-type ATP synthase subunit I
HVO_0312	10429.9	0.280085	0.22278	0.120376	0.287766	CP001956.1	257	A-type ATP synthase subunit K
HVO_0313	11240.7	0.379789	0.213445	0.0326678	0.12827	CP001956.1	584	A-type ATP synthase subunit E
HVO_0314	22998.1	0.370104	0.199378	0.0293341	0.12052	CP001956.1	1046	A-type ATP synthase subunit C
HVO_0315	7197.22	0.374901	0.214574	0.0353579	0.133456	CP001956.1	320	A-type ATP synthase subunit F
HVO_0316	44498.6	0.293134	0.189312	0.066847	0.197902	CP001956.1	1760	A-type ATP synthase subunit A
HVO_0317	37471.4	0.284009	0.186658	0.0761526	0.216741	CP001956.1	1406	A-type ATP synthase subunit B
HVO_0318	1017.8	-0.000919339	0.155754	0.995679	0.997555	CP001956.1	1976	receiver/sensor/bat box HTH-10 family transcription regulator
HVO_0319	4579.02	0.386484	0.21442	0.0288375	0.11926	CP001956.1	707	A-type ATP synthase subunit D
HVO_0320	484.342	0.217597	0.211455	0.21065	0.409638	CP001956.1	383	small CPxCG-related zinc finger protein
HVO_0321	5672.24	0.509461	0.238348	0.00905384	0.0558559	CP001956.1	1244	peptide chain release factor aRF-1
HVO_0322	10579.9	-0.000983332	0.166446	0.98362	0.989967	CP001956.1	1724	MinD/ParA domain protein
HVO_0323	577.883	0.101679	0.166267	0.490924	0.679988	CP001956.1	137	uncharacterized protein
HVO_0324	4681.61	0.523416	0.227543	0.00587525	0.0421871	CP001956.1	1763	arginine--tRNA ligase
HVO_0325	67.6502	0.0128046	0.260686	0.942667	0.968497	CP001956.1	152	small CPxCG-related zinc finger protein
HVO_0326	1925.33	-0.728188	0.357469	0.00605621	0.0430112	CP001956.1	713	riboflavin kinase%2C CTP-dependent / transcription regulator RbkR
HVO_0327	1693.65	-0.901169	0.390252	0.00230533	0.0227703	CP001956.1	689	3%2C4-dihydroxy-2-butanone 4-phosphate synthase
HVO_0328	154.723	-0.195274	0.280712	0.319524	0.526999	CP001956.1	890	GalE family epimerase/dehydratase
HVO_0329	10465.6	0.159785	0.237318	0.401605	0.607207	CP001956.1	938	branched-chain amino acid aminotransferase
HVO_0330	298.833	0.127847	0.221507	0.469553	0.661264	CP001956.1	644	DUF502 family protein
HVO_0331	1154.04	0.0597823	0.224004	0.733528	0.852213	CP001956.1	839	proline dehydrogenase
HVO_0332	386.218	-0.525013	0.26343	0.0127594	0.0695786	CP001956.1	542	CDP-2%2C3-bis-(O-geranylgeranyl)-sn-glycerol synthase
HVO_0333	13067.9	0.291878	0.163346	0.0476667	0.161611	CP001956.1	530	orotate phosphoribosyltransferase
HVO_0334	525.935	0.292482	0.427318	0.127972	0.3004	CP001956.1	713	purine phosphoribosyltransferase (adenine phosphoribosyltransferase%2C xanthine-guanine phosphoribosyltransferase)
HVO_0335	523.786	0.228084	0.388691	0.198609	0.394446	CP001956.1	1412	xanthine/uracil permease family transport protein
HVO_0336	621.322	0.392906	0.247673	0.0437408	0.152956	CP001956.1	1387	uncharacterized protein;pseudo=true;transl_table=11
HVO_0337	1525.73	0.0542308	0.149607	0.690016	0.825445	CP001956.1	254	glutaredoxin
HVO_0338	1455.36	-0.0455581	0.19045	0.781907	0.881971	CP001956.1	974	cro/C1 family transcription regulator
HVO_0339	735.611	0.730049	0.215466	0.000116509	0.00268797	CP001956.1	1268	tRNA(Ile2) 2-agmatinylcytidine synthetase TiaS
HVO_0340	56.7798	-0.139619	0.229275	0.44144	0.637	CP001956.1	443	uncharacterized protein
HVO_0341	24.772	-0.00934861	0.278944	0.960591	0.978152	CP001956.1	1049	DUF87 domain protein
HVO_0342	166.313	0.526463	0.257673	0.0105781	0.0620211	CP001956.1	335	putative fluoride ion transport protein CrcB
HVO_0343	127.732	0.222378	0.237039	0.229261	0.429547	CP001956.1	356	putative fluoride ion transport protein CrcB
HVO_0346	943.966	0.220623	0.268917	0.254836	0.460003	CP001956.1	227	DNA-directed RNA polymerase subunit H
HVO_0347	9869.75	0.136204	0.184002	0.390826	0.598519	CP001956.1	1565	DNA-directed RNA polymerase subunit B''
HVO_0348	15277	0.173296	0.146451	0.200276	0.396585	CP001956.1	1829	DNA-directed RNA polymerase subunit B'
HVO_0349	31566.9	0.206673	0.153983	0.1348	0.309532	CP001956.1	2930	DNA-directed RNA polymerase subunit A'
HVO_0350	14156.1	0.23917	0.152843	0.0835631	0.229635	CP001956.1	1259	DNA-directed RNA polymerase subunit A''
HVO_0351	4032.87	0.192504	0.155149	0.168396	0.35859	CP001956.1	419	transcription elongation factor NusA
HVO_0352	496.309	0.224061	0.173108	0.140735	0.319585	CP001956.1	776	mechanosensitive channel protein MscS
HVO_0353	10423.2	0.974397	0.239654	4.95032e-06	0.000221854	CP001956.1	428	30S ribosomal protein S12
HVO_0354	24611.9	0.989786	0.245674	5.6373e-06	0.00024422	CP001956.1	614	30S ribosomal protein S7
HVO_0355	159.49	-2.79802	0.608619	2.62309e-07	1.9297e-05	CP001956.1	755	uncharacterized protein
HVO_0356	92836.8	0.854688	0.261629	0.000147808	0.00321957	CP001956.1	2183	translation elongation factor aEF-2
HVO_0357	866.707	0.276357	0.171319	0.0675791	0.199011	CP001956.1	569	ACT domain protein
HVO_0358	1551.46	0.107968	0.164122	0.459955	0.652659	CP001956.1	953	homoserine dehydrogenase
HVO_0359	187411	0.630457	0.273771	0.00395963	0.0329339	CP001956.1	1265	translation elongation factor aEF-1 alpha / peptide chain release factor aRF-3
HVO_0360	40993	0.623077	0.269097	0.0041075	0.0335488	CP001956.1	308	30S ribosomal protein S10a
HVO_0362	69.0408	0.215311	0.316173	0.272536	0.480893	CP001956.1	602	SWIM zinc finger domain protein
HVO_0364	16.4102	0.143037	0.321396	0.428235	0.628647	CP001956.1	452	uncharacterized protein
HVO_0363	8.70336	0.107358	0.338172	0.497746	0.685521	CP001956.1	140	uncharacterized protein
HVO_0365	3.64127	0.0256506	0.334509	0.852541	1	CP001956.1	200	uncharacterized protein
HVO_0366	19.8103	0.549488	0.428769	0.0339103	0.130649	CP001956.1	386	uncharacterized protein
HVO_0367	28.6563	0.164088	0.273885	0.390609	0.598423	CP001956.1	422	uncharacterized protein
HVO_0368	94.9318	0.229892	0.241073	0.218197	0.417633	CP001956.1	566	uncharacterized protein
HVO_0369	4.11531	-0.0329234	0.339452	0.804082	1	CP001956.1	155	uncharacterized protein
HVO_0370	2.27012	0.0207074	0.353814	0.827378	1	CP001956.1	488	uncharacterized protein
HVO_0371	2.08287	-0.0921212	0.367375	0.369546	1	CP001956.1	440	uncharacterized protein
HVO_0372	47.8515	0.376285	0.31236	0.0814824	0.225816	CP001956.1	506	uncharacterized protein
HVO_0373	3.37261	0.049107	0.348172	0.681362	1	CP001956.1	197	uncharacterized protein
HVO_0374	1.71003	-0.00842071	0.349408	0.937424	1	CP001956.1	182	uncharacterized protein
HVO_0375	12.7028	-0.120692	0.318643	0.499041	0.68682	CP001956.1	461	small CPxCG-related zinc finger protein
HVO_0376	14.3254	-0.580168	0.476965	0.0334604	0.129555	CP001956.1	440	uncharacterized protein
HVO_0377	31.7103	-0.0361777	0.268075	0.845183	0.9178	CP001956.1	620	uncharacterized protein
HVO_0378	13.1039	-0.0451806	0.287663	0.802873	0.892869	CP001956.1	224	uncharacterized protein
HVO_0379	123.954	-0.202179	0.247662	0.286423	0.494362	CP001956.1	584	integrase family protein
HVO_0379A	572.759	0.147881	0.225839	0.408114	0.610051	CP001956.1	515	uncharacterized protein
HVO_0379B	309.912	0.0774197	0.149709	0.569811	0.740701	CP001956.1	599	uncharacterized protein
HVO_0380	130.432	-0.059069	0.251256	0.750066	0.86167	CP001956.1	215	uncharacterized protein
HVO_0381	51.5087	-0.251887	0.390017	0.18988	0.383401	CP001956.1	185	CopG domain protein
HVO_0382	62.7483	-0.0562757	0.286331	0.758323	0.867322	CP001956.1	233	uncharacterized protein
HVO_0383	31.9247	0.00575786	0.282208	0.972637	0.984249	CP001956.1	191	HTH domain protein
HVO_0384	49.5519	0.0719797	0.305105	0.678549	0.816563	CP001956.1	170	uncharacterized protein
HVO_0385	298.522	-0.0891355	0.284627	0.631999	0.784159	CP001956.1	1001	XerC/D-like integrase
HVO_0385A	28.2638	0.240944	0.283755	0.225866	0.426053	CP001956.1	245	uncharacterized protein
HVO_0386	603.676	-0.758176	0.376448	0.00594972	0.0426433	CP001956.1	374	uncharacterized protein
HVO_0387	1524.01	-0.70551	0.268096	0.00153852	0.0175914	CP001956.1	239	uncharacterized protein
HVO_0388	2875.78	-0.237188	0.182446	0.13599	0.311897	CP001956.1	1319	ribonuclease R
HVO_0389	2182.48	-0.0204507	0.243208	0.914451	0.959492	CP001956.1	302	small CPxCG-related zinc finger protein
HVO_0390	672.846	0.189589	0.183982	0.232343	0.433124	CP001956.1	479	PUA domain protein
HVO_0391	219.133	0.242922	0.265358	0.211642	0.410827	CP001956.1	680	DUF1028 family protein
HVO_0392	1059.11	-0.247323	0.280233	0.21764	0.417633	CP001956.1	356	putative SepF protein
HVO_0393	5698.82	0.255885	0.187611	0.112697	0.27677	CP001956.1	2951	UvrABC system protein A
HVO_0394	68.1057	-0.159987	0.282958	0.406915	0.609863	CP001956.1	416	uncharacterized protein
HVO_0394A	3.51614	0.00304052	0.340411	0.979559	1	CP001956.1	65	uncharacterized protein (nonfunctional);pseudo=true;transl_table=11
HVO_0395	245.943	-0.317363	0.257624	0.109619	0.272784	CP001956.1	1016	WD40/YVTN domain protein
HVO_0396	1015.76	0.162061	0.181299	0.302212	0.508996	CP001956.1	1082	FAD-dependent oxidoreductase
HVO_0397	750.894	0.102509	0.148865	0.449455	0.643564	CP001956.1	1097	glycine cleavage system protein T-like protein
HVO_0398	517.574	-0.104171	0.225874	0.562697	0.735486	CP001956.1	299	uncharacterized protein
HVO_0399	1884.53	-0.0868181	0.198423	0.605254	0.763976	CP001956.1	1040	uncharacterized protein
HVO_0400	3053.57	0.17988	0.205763	0.291006	0.500279	CP001956.1	380	DUF5611 domain protein
HVO_0401	11566	-0.00875034	0.328912	0.949362	0.972049	CP001956.1	458	UspA domain protein
HVO_0402	10202.4	-0.0356229	0.327902	0.81965	0.901754	CP001956.1	677	DUF124 family protein
HVO_0403	3558.73	0.262971	0.279015	0.187077	0.379704	CP001956.1	968	glucokinase
HVO_0405	1556.87	0.169127	0.19578	0.3057	0.513097	CP001956.1	1973	NifU C-terminal domain protein
HVO_0406	1899.5	0.350709	0.15034	0.0104196	0.0613688	CP001956.1	1406	putative ribonuclease FAU-1
HVO_0407	555.836	0.465253	0.181631	0.00369301	0.0311667	CP001956.1	374	uncharacterized protein
HVO_0408	777.596	-0.544864	0.215653	0.00329534	0.029135	CP001956.1	1037	PrsW family protein
HVO_0409	450.03	-0.635431	0.348149	0.0121912	0.0680483	CP001956.1	611	riboflavin synthase
HVO_0410A	164.377	-0.453402	0.284842	0.0356282	0.133958	CP001956.1	585	DUF502 family protein (nonfunctional);pseudo=true;transl_table=11
HVO_0412	907.695	-0.0992605	0.180896	0.529598	0.709345	CP001956.1	1738	arsenite transport protein N-terminal domain protein;pseudo=true;transl_table=11
HVO_0413	181.654	-0.0708802	0.219892	0.689396	0.825445	CP001956.1	242	uncharacterized protein
HVO_0414	1761.15	0.378302	0.230149	0.0421517	0.149444	CP001956.1	1148	peptidase M24 family protein
HVO_0415	6797.19	0.404214	0.27333	0.0502064	0.165349	CP001956.1	1850	repair helicase UvrD
HVO_0416	6109.87	-0.57537	0.732933	0.0368644	0.13702	CP001956.1	176	small CPxCG-related zinc finger protein
HVO_0417	1703.17	-0.285383	0.26562	0.152432	0.337966	CP001956.1	1508	metal-dependent carboxypeptidase
HVO_0418	699.958	0.48401	0.353642	0.0394684	0.143713	CP001956.1	1496	homing endonuclease domain protein
HVO_0419	223.637	-0.145163	0.219994	0.415138	0.615447	CP001956.1	1094	M20 family amidohydrolase
HVO_0420	3736.44	2.80701	0.271511	1.77234e-26	9.87195e-24	CP001956.1	1631	transducer protein MpcT
HVO_0421	4928.09	0.459336	0.125571	8.82815e-05	0.00222071	CP001956.1	1880	arNOG04375 family protein
HVO_0422	2171.45	0.0721571	0.216698	0.678183	0.816375	CP001956.1	293	NP_1176A family transcription regulator
HVO_0423	422.086	0.394627	0.270407	0.0529245	0.170539	CP001956.1	314	uncharacterized protein
HVO_0424	7322.05	0.420725	0.254815	0.0348114	0.132431	CP001956.1	1814	ABCE1 family ribosome recycling factor
HVO_0425	250.275	0.269017	0.217388	0.129871	0.303214	CP001956.1	941	glyoxalase domain protein
HVO_0426	54.4339	-0.15574	0.276206	0.417854	0.618539	CP001956.1	482	UPF0098 family protein
HVO_0427	355.73	-0.149799	0.169632	0.320044	0.527505	CP001956.1	1058	RNA 3'-terminal phosphate cyclase
HVO_0428	144.416	-0.0980741	0.219394	0.580169	0.747419	CP001956.1	449	UspA domain protein
HVO_0429	1356.64	-0.283813	0.157874	0.0466929	0.160023	CP001956.1	521	archaemetzincin
HVO_0430	501.117	-0.0865723	0.193702	0.600579	0.760716	CP001956.1	452	UPF0146 family protein
HVO_0431	758.843	0.214451	0.173141	0.15857	0.346204	CP001956.1	854	HAD superfamily hydrolase
HVO_0432	194.263	0.0681048	0.201973	0.684994	0.822288	CP001956.1	215	uncharacterized protein
HVO_0433	1327.12	-0.34484	0.204198	0.0467058	0.160023	CP001956.1	668	F420H2:NADP oxidoreductase
HVO_0434	386.702	-0.095153	0.220901	0.593127	0.755768	CP001956.1	1253	major facilitator superfamily transport protein
HVO_0435	137.21	0.579656	0.239253	0.00359078	0.0305307	CP001956.1	302	phosphoribosyl-ATP pyrophosphatase
HVO_0436	309.651	0.128454	0.21207	0.45181	0.645987	CP001956.1	608	pyridoxal 5'-phosphate synthase subunit PdxT
HVO_0437	747.731	0.282963	0.277456	0.156918	0.344385	CP001956.1	164	protein translocase subunit SecG
HVO_0438	3460.29	0.1279	0.199248	0.443181	0.637858	CP001956.1	269	thioredoxin
HVO_0439	2095.91	0.461368	0.291094	0.0324533	0.127814	CP001956.1	146	50S ribosomal protein L40e
HVO_0440	186.553	-0.144928	0.202096	0.394061	0.600643	CP001956.1	380	uncharacterized protein
HVO_0441	550.984	-0.29259	0.147756	0.0305214	0.123503	CP001956.1	626	beta-lactamase domain protein
HVO_0442	627.333	-0.104724	0.198607	0.532852	0.711821	CP001956.1	170	uncharacterized protein
HVO_0443	2067.26	-0.0585201	0.211207	0.737244	0.854745	CP001956.1	611	UPF0215 family protein
HVO_0444	499.934	0.335223	0.186151	0.0375923	0.138972	CP001956.1	596	uracil-DNA glycosylase
HVO_0445	3322.09	0.0269039	0.273662	0.876935	0.936759	CP001956.1	965	ABC-type transport system permease protein (probable substrate phosphate/phosphonate)
HVO_0446	3817.74	0.00314448	0.263081	0.994547	0.997105	CP001956.1	803	ABC-type transport system ATP-binding protein (probable substrate phosphate/phosphonate)
HVO_0447	10778.9	0.000574649	0.258376	0.99394	0.996752	CP001956.1	1046	ABC-type transport system periplasmic substrate-binding protein (probable substrate phosphate/phosphonate)
HVO_0448	2266.2	0.0283089	0.164603	0.846165	0.918345	CP001956.1	659	imidazole glycerol-phosphate synthase subunit HisH
HVO_0449	1339.08	-0.0664875	0.15542	0.637882	0.787284	CP001956.1	806	prephenate dehydratase
HVO_0450	307.415	-0.321124	0.271545	0.113992	0.27822	CP001956.1	407	Hsp20-type molecular chaperone
HVO_0451	340.037	-0.132802	0.254848	0.481151	0.671753	CP001956.1	443	Hsp20-type molecular chaperone
HVO_0452	11425.3	0.435447	0.251319	0.0277706	0.116302	CP001956.1	2876	leucine--tRNA ligase
HVO_0453	243.313	-0.111567	0.158817	0.436448	0.633548	CP001956.1	218	uncharacterized protein
HVO_0454	4011.31	0.208835	0.196747	0.209563	0.408134	CP001956.1	995	alanine dehydrogenase
HVO_0455	54117.4	-0.0342594	0.228703	0.851545	0.920736	CP001956.1	1673	thermosome subunit 2
HVO_0456	1099.52	0.263297	0.174221	0.0851254	0.232426	CP001956.1	392	uncharacterized protein
HVO_0457	1555.73	-0.527644	0.406009	0.0385897	0.141811	CP001956.1	182	uncharacterized protein
HVO_0458A	961.926	0.276062	0.237283	0.138603	0.316414	CP001956.1	206	uncharacterized protein
HVO_0459	1377.99	0.318964	0.207521	0.0655718	0.196514	CP001956.1	386	enamine/imine deaminase
HVO_0460	107.784	0.250121	0.451396	0.0923069	0.242989	CP001956.1	206	uncharacterized protein
HVO_0461	362.891	0.325039	0.499978	0.0736704	0.211674	CP001956.1	998	cytochrome bd ubiquinol oxidase subunit II
HVO_0462	866.343	0.347405	0.467077	0.0904061	0.240282	CP001956.1	1424	cytochrome bd ubiquinol oxidase subunit I
HVO_0463A	171.864	0.154491	0.228856	0.39114	0.598765	CP001956.1	206	uncharacterized protein
HVO_0464	2339.83	0.213121	0.186832	0.185333	0.379126	CP001956.1	1211	threonine ammonia-lyase
HVO_0465	199.194	0.157116	0.181756	0.318208	0.526163	CP001956.1	1391	MATE efflux family protein
HVO_0466	7351.79	0.152143	0.287989	0.424577	0.625161	CP001956.1	1139	citrate synthase
HVO_0467	797.932	-0.219651	0.151713	0.111588	0.275716	CP001956.1	1208	PhoU/TrkA-C domain protein
HVO_0468	140.364	0.227558	0.261127	0.237146	0.438765	CP001956.1	290	uncharacterized protein
HVO_0469	456.664	0.154851	0.183291	0.32793	0.535202	CP001956.1	956	AstE domain protein
HVO_0470	458.759	0.146863	0.148464	0.277353	0.486023	CP001956.1	1103	threonine synthase
HVO_0471	179.341	1.07061	0.350013	0.000175904	0.00363524	CP001956.1	1358	uncharacterized protein
HVO_0472	44.3141	-0.0147499	0.258612	0.937456	0.967649	CP001956.1	275	DUF2892 family protein
HVO_0473	8.09271	-0.111326	0.324959	0.516889	0.699277	CP001956.1	200	uncharacterized protein
HVO_0474	735.58	0.254307	0.209902	0.142338	0.322285	CP001956.1	734	protein-L-isoaspartate O-methyltransferase
HVO_0475	342.402	0.425307	0.232917	0.0247817	0.107394	CP001956.1	938	putative S-adenosylmethionine-dependent methyltransferase
HVO_0476	744.014	0.395295	0.190115	0.0162889	0.0816327	CP001956.1	656	UCP015877 family protein
HVO_0477	1593.71	0.300092	0.269116	0.130645	0.304293	CP001956.1	959	aminopeptidase
HVO_0478	7104.05	-0.139307	0.35502	0.383142	0.591258	CP001956.1	1067	glyceraldehyde-3-phosphate dehydrogenase (NAD(P)) (phosphorylating)
HVO_0479	297.258	-0.111237	0.223676	0.533013	0.711821	CP001956.1	488	MJ0936 family phosphodiesterase
HVO_0479A	75.9551	0.13423	0.312404	0.460356	0.652701	CP001956.1	299	uncharacterized protein
HVO_0480	1713.43	0.169492	0.271196	0.37626	0.584013	CP001956.1	1205	phosphoglycerate kinase
HVO_0481	23941.1	0.0184464	0.306087	0.908138	0.955021	CP001956.1	1052	glyceraldehyde-3-phosphate dehydrogenase (NAD) (phosphorylating)
HVO_0482	3483.38	-0.0119444	0.219808	0.950689	0.972381	CP001956.1	362	Hsp20-type molecular chaperone
HVO_0483	324.626	0.167262	0.20893	0.330915	0.538047	CP001956.1	872	ATP-grasp fold protein
HVO_0484	10072.7	0.859279	0.297158	0.000428714	0.00712247	CP001956.1	530	50S ribosomal protein L16
HVO_0485	499.548	-0.174777	0.199705	0.300358	0.507408	CP001956.1	647	glutamine amidotransferase
HVO_0486	204.847	0.142951	0.195279	0.386177	0.594671	CP001956.1	794	endonuclease NucS
HVO_0487	63.1495	-1.77058	0.457546	7.29085e-06	0.000305667	CP001956.1	455	FMN-binding domain protein
HVO_0488	16559.7	0.0392337	0.28403	0.823501	0.903695	CP001956.1	398	HTH domain protein
HVO_0489	9402.46	0.0671569	0.285967	0.707529	0.835702	CP001956.1	158	small CPxCG-related zinc finger protein
HVO_0490	5667.41	0.080407	0.263909	0.658938	0.802423	CP001956.1	146	small CPxCG-related zinc finger protein
HVO_0491	4212.63	0.115033	0.161138	0.424423	0.625161	CP001956.1	461	FMN-binding domain protein
HVO_0492	1685.86	0.106118	0.187289	0.507953	0.692824	CP001956.1	647	HTH-10 family transcription regulator
HVO_0493	4700.36	-0.0296573	0.250211	0.885982	0.941334	CP001956.1	392	HTH domain protein
HVO_0494	1279.84	0.0307615	0.188719	0.84756	0.919231	CP001956.1	794	uncharacterized protein
HVO_0496	252.841	0.214213	0.300934	0.276114	0.484504	CP001956.1	725	DUF2270 family protein
HVO_0497	21436.5	0.0385131	0.181602	0.808555	0.896122	CP001956.1	194	cold shock protein
HVO_0498	20355.8	0.404265	0.165422	0.00623799	0.0439024	CP001956.1	194	cold shock protein
HVO_0500	800.144	0.13006	0.185058	0.41435	0.614979	CP001956.1	668	uncharacterized protein
HVO_0501	171.622	0.115051	0.200037	0.491512	0.680542	CP001956.1	398	VanZ family protein
HVO_0502	4.68297	0.0218537	0.330444	0.878847	1	CP001956.1	203	uncharacterized protein
HVO_0504	38.1201	0.0378615	0.262236	0.835071	0.911007	CP001956.1	497	DUF192 family protein
HVO_0505	20.7948	0.207425	0.302009	0.292533	0.501577	CP001956.1	269	uncharacterized protein
HVO_0506	869.803	-0.12793	0.213201	0.465632	0.657201	CP001956.1	1937	ABC-type transport system ATP-binding/permease protein
HVO_0507	301.134	0.00555272	0.174657	0.970164	0.982757	CP001956.1	722	creatininase domain protein
HVO_0508	4983.55	-0.966107	0.247543	1.194e-05	0.000443374	CP001956.1	446	uncharacterized protein
HVO_0509	350.982	0.108581	0.155196	0.43958	0.636295	CP001956.1	467	NUDIX family hydrolase
HVO_0510	164.384	0.178805	0.191102	0.272553	0.480893	CP001956.1	341	dihydroneopterin aldolase%2C archaeal-type
HVO_0511	2849.49	0.663726	0.281928	0.00314415	0.0281817	CP001956.1	788	glucose-6-phosphate 1-dehydrogenase (NAD)
HVO_0512	26.693	-0.0281325	0.253039	0.879413	0.937096	CP001956.1	425	uncharacterized protein
HVO_0513	55.4968	0.55494	0.356856	0.0231198	0.10232	CP001956.1	674	HTH-10 family transcription regulator
HVO_0514	146.7	0.122805	0.204468	0.468228	0.66026	CP001956.1	611	DUF309 family protein
HVO_0515	122.85	-1.90705	0.472642	3.50036e-06	0.000168492	CP001956.1	224	small CPxCG-related zinc finger protein
HVO_0516	78.0001	-0.2026	0.258286	0.292856	0.501911	CP001956.1	683	SGNH-type esterase
HVO_0518	227.337	-0.104943	0.238525	0.567835	0.739552	CP001956.1	509	uncharacterized protein
HVO_0519	5241.31	0.298627	0.141013	0.021143	0.0972129	CP001956.1	1451	replication protein A
HVO_0520	818.815	0.132031	0.199626	0.429387	0.629444	CP001956.1	431	archaeal histone
HVO_0522	1457.92	0.105099	0.206558	0.535589	0.713096	CP001956.1	1013	HdaI-type histone deacetylase
HVO_0521	1157.43	0.677458	0.228067	0.000542158	0.00835523	CP001956.1	1379	tRNA adenylyltransferase%2C CCA-adding
HVO_0525	3.19263	0.0740994	0.357188	0.510177	1	CP001956.1	101	uncharacterized protein;pseudo=true;transl_table=11
HVO_0526	24.8387	0.100856	0.311787	0.565362	0.73798	CP001956.1	728	uncharacterized protein;pseudo=true;transl_table=11
HVO_0527	59.9993	-0.412229	0.24566	0.0362402	0.135216	CP001956.1	865	uncharacterized protein;pseudo=true;transl_table=11
HVO_0528	30.6922	0.0929611	0.269363	0.616347	0.772712	CP001956.1	1166	ISH3-type transposase ISH51
HVO_0529A	181.235	-0.291344	0.319872	0.167049	0.35689	CP001956.1	347	hypothetical protein
HVO_0530	33333.1	-0.0835717	0.332572	0.60073	0.760716	CP001956.1	1373	ABC-type transport system periplasmic substrate-binding protein (probable substrate sugar)
HVO_0531	9013.92	-0.0474401	0.332324	0.753669	0.86479	CP001956.1	1064	ABC-type transport system permease protein (probable substrate sugar)
HVO_0532	6482.45	-0.0173969	0.333285	0.946323	0.969928	CP001956.1	944	ABC-type transport system permease protein (probable substrate sugar)
HVO_0534	8868.48	0.0348629	0.337781	0.793374	0.888898	CP001956.1	1151	ABC-type transport system ATP-binding protein (probable substrate sugar)
HVO_0535	758.637	0.229989	0.163533	0.114305	0.278546	CP001956.1	689	DUF4013 family protein
HVO_0536	21157.5	-0.926707	0.42049	0.00301425	0.0272142	CP001956.1	530	ferritin DpsA
HVO_0537	180.834	1.15873	0.840906	0.00546176	0.0404087	CP001956.1	167	uncharacterized protein
HVO_0538	336.975	0.190229	0.434966	0.0258727	0.110128	CP001956.1	434	SirR/DtxR family transcription regulator Idr2
HVO_0539	1194.65	0.35792	0.635141	0.0152048	0.0780048	CP001956.1	830	uncharacterized protein
HVO_0540	341.9	-0.408231	0.320305	0.0678465	0.199197	CP001956.1	488	uncharacterized protein
HVO_0541	6539.32	-0.151864	0.272743	0.428207	0.628647	CP001956.1	2816	aconitate hydratase
HVO_0542	266.708	0.0315959	0.200053	0.849125	0.920023	CP001956.1	419	uncharacterized protein
HVO_0543	214.889	0.421691	0.201136	0.014179	0.0742066	CP001956.1	260	thioredoxin
HVO_0544	217.188	0.537342	0.857915	0.0222034	0.100547	CP001956.1	1415	major facilitator superfamily transport protein
HVO_0545	894.827	0.318142	0.274047	0.113529	0.277697	CP001956.1	497	HTH domain protein
HVO_0546	238.221	0.145946	0.175468	0.343157	0.550301	CP001956.1	164	small CPxCG-related zinc finger protein
HVO_0547	422.132	0.528754	0.22919	0.00568547	0.0413576	CP001956.1	644	uncharacterized protein
HVO_0548	272.532	0.401195	0.309936	0.0643992	0.193894	CP001956.1	1481	putative NhaC-type sodium/proton antiporter
HVO_0549	1119.67	0.00601028	0.175378	0.967161	0.981035	CP001956.1	962	2-keto-3-deoxygluconate kinase / 2-keto-3-deoxygalactonate kinase
HVO_0550	218.021	0.285386	0.199406	0.0901401	0.240066	CP001956.1	302	uncharacterized protein
HVO_0551	2317.34	0.206698	0.17622	0.179122	0.370895	CP001956.1	2207	DNA mismatch repair protein MutL
HVO_0552	1474.59	0.185501	0.194299	0.260304	0.466848	CP001956.1	2774	DNA mismatch repair protein MutS
HVO_0553	56.917	-0.0284098	0.257873	0.878601	0.937096	CP001956.1	1244	chemotactic signal transduction system periplasmic substrate-binding protein BasB
HVO_0554	246.305	-0.0153128	0.168053	0.916407	0.960042	CP001956.1	2495	transducer protein BasT
HVO_0555	178.32	0.426545	0.178637	0.00686529	0.0461673	CP001956.1	1670	transducer protein Htr15
HVO_0556	187.28	0.0311589	0.269413	0.863113	0.926509	CP001956.1	998	ISH18-type transposase ISHvo10 (nonfunctional);pseudo=true;transl_table=11
HVO_0558	345.606	-0.0886346	0.21331	0.612308	0.769133	CP001956.1	812	SAMP-activating enzyme E1
HVO_0559	195.747	0.213926	0.199287	0.202055	0.398288	CP001956.1	353	thiosulfate sulfurtransferase GlpE
HVO_0560	91.2825	0.55436	0.366719	0.0244466	0.106895	CP001956.1	191	uncharacterized protein
HVO_0561	18962.2	1.15008	0.277542	2.70718e-06	0.000138885	CP001956.1	590	50S ribosomal protein L15e
HVO_0562	338.801	-0.0501781	0.204825	0.769404	0.874099	CP001956.1	1076	ABC-type transport system permease protein (probable substrate maltose)
HVO_0563	193.129	-0.168571	0.226838	0.350973	0.557368	CP001956.1	935	ABC-type transport system permease protein (probable substrate maltose)
HVO_0564	207.336	-0.288941	0.247797	0.134572	0.309372	CP001956.1	1298	ABC-type transport system periplasmic substrate-binding protein (probable substrate maltose)
HVO_0565	146.172	-0.110647	0.209418	0.520541	0.701359	CP001956.1	1139	ABC-type transport system ATP-binding protein (probable substrate maltose)
HVO_0566	90.3507	-0.216289	0.218081	0.225018	0.42569	CP001956.1	2006	glycoside transferase domain protein
HVO_0567	180.318	-0.0852301	0.208066	0.621696	0.776422	CP001956.1	2183	glycoside hydrolase domain protein
HVO_0568	2481.07	0.0357003	0.146938	0.789852	0.886614	CP001956.1	1049	TrmB family transcription regulator
HVO_0569	952.469	0.551803	0.266277	0.00865518	0.0542549	CP001956.1	911	RIO-type serine/threonine protein kinase Rio2
HVO_0570	1201.01	0.161683	0.260793	0.391512	0.599099	CP001956.1	1055	histidine kinase
HVO_0571	330.732	0.0798516	0.150696	0.559786	0.732909	CP001956.1	650	glyoxalase domain protein
HVO_0572	539.827	0.263419	0.188097	0.103138	0.26141	CP001956.1	827	lipoate--protein ligase domain protein
HVO_0573	3633.06	0.425196	0.256288	0.033354	0.129459	CP001956.1	875	endonuclease 4
HVO_0574	613.981	0.638082	0.23466	0.00129991	0.0155199	CP001956.1	800	putative S-adenosylmethionine-dependent methyltransferase
HVO_0575	86.4668	-0.0604	0.23934	0.741457	0.857338	CP001956.1	638	NAD-dependent epimerase/dehydratase-like protein
HVO_0576	149.686	0.321727	0.230158	0.0820838	0.227143	CP001956.1	347	HxlR family transcription regulator
HVO_0577	93.4553	-0.362429	0.231572	0.0542391	0.173343	CP001956.1	215	DUF2082 family protein
HVO_0578	52.5872	0.104769	0.236165	0.563469	0.736001	CP001956.1	281	uncharacterized protein
HVO_0579	795.307	0.388503	0.243908	0.0444148	0.154319	CP001956.1	644	uncharacterized protein
HVO_0580	1074.71	0.791255	0.243359	0.000159988	0.0034087	CP001956.1	965	putative tRNA 2-thiolation protein NcsA
HVO_0581	117529	-0.399271	0.18415	0.0099871	0.0597111	CP001956.1	1202	cell division protein FtsZ%2C type II
HVO_0582	25163.6	-0.361712	0.228186	0.0521744	0.169241	CP001956.1	185	CopG domain protein
HVO_0583	1406.34	-0.285816	0.235871	0.126899	0.298961	CP001956.1	584	CopG/DZR domain protein
HVO_0585	854.588	-0.478779	0.287123	0.0288243	0.11926	CP001956.1	983	putative oxidoreductase (aldo-keto reductase family protein)
HVO_0586	1745.92	0.149802	0.146087	0.261158	0.467372	CP001956.1	635	putative adenosylcobalamin/alpha-ribazole phosphatase
HVO_0587	2233.42	0.192466	0.161044	0.181361	0.37414	CP001956.1	908	adenosylcobinamide-phosphate synthase
HVO_0588	1082.59	0.143371	0.157596	0.311597	0.519417	CP001956.1	764	adenosylcobinamide-GDP ribazoletransferase
HVO_0589	1783.4	0.390982	0.180871	0.0135047	0.0721297	CP001956.1	593	adenosylcobinamide-phosphate guanylyltransferase
HVO_0590	2052.73	0.40723	0.213831	0.0225048	0.10109	CP001956.1	1067	putative nicotinate-nucleotide-dimethylbenzimidazole phosphoribosyltransferase
HVO_0591	1861.46	0.384287	0.203109	0.0255147	0.109048	CP001956.1	1022	L-threonine-O-3-phosphate decarboxylase
HVO_0592	975.024	0.301474	0.170367	0.0453873	0.157163	CP001956.1	737	adenosylcobinamide amidohydrolase
HVO_0593	356.69	0.218424	0.233053	0.233232	0.43386	CP001956.1	1013	L-threonine-O-3-phosphate decarboxylase
HVO_0594	21.0126	-2.69984	0.736567	1.45503e-05	0.00052925	CP001956.1	107	uncharacterized protein
HVO_0595	2761.36	0.368347	0.175613	0.0172881	0.0846813	CP001956.1	773	MinD/ParA domain protein
HVO_0596	1219.76	0.249402	0.160673	0.0828123	0.22851	CP001956.1	584	uncharacterized protein
HVO_0597	1031.25	0.195263	0.265669	0.308087	0.51538	CP001956.1	467	OsmC domain protein
HVO_0598	338.51	0.0974642	0.240813	0.592658	0.755648	CP001956.1	731	uncharacterized protein
HVO_0599	763.41	-1.72267	0.538791	8.72597e-05	0.00220926	CP001956.1	440	DUF1486 family protein
HVO_0600	424.165	0.266187	0.249943	0.163261	0.352858	CP001956.1	533	ACT domain protein
HVO_0601	814.826	0.278068	0.184284	0.0810299	0.225186	CP001956.1	950	homoserine dehydrogenase
HVO_0602	2181.91	-0.498933	0.344581	0.0370018	0.1374	CP001956.1	743	3-dehydroquinate dehydratase
HVO_0603	110.872	-0.140753	0.27165	0.460945	0.653299	CP001956.1	668	3-dehydroquinate dehydratase
HVO_0604	31.8926	-0.540116	0.457262	0.0403355	0.145169	CP001956.1	896	GalE family epimerase/dehydratase
HVO_0605	373.996	0.531428	0.206839	0.00285151	0.0261901	CP001956.1	773	IclR family transcription regulator
HVO_0606	74.5364	-0.0883883	0.226961	0.623092	0.7777	CP001956.1	689	MenG family protein
HVO_0607	255.325	-0.116596	0.31145	0.520105	0.701284	CP001956.1	1010	Bug domain protein
HVO_0608	39.2938	0.0422629	0.251623	0.816593	0.900605	CP001956.1	1043	oxidoreductase
HVO_0609	28.0028	-0.286001	0.308029	0.16955	0.359927	CP001956.1	647	beta-lactamase domain protein
HVO_0610	54.2619	-0.103496	0.218999	0.558593	0.732086	CP001956.1	515	DUF1468 family protein
HVO_0611	113.288	0.0223916	0.279108	0.900372	0.950596	CP001956.1	1487	DUF112 family protein
HVO_0612	53.4962	-0.159735	0.285473	0.407546	0.610029	CP001956.1	431	UspA domain protein
HVO_0613	11.0309	0.101599	0.331738	0.530598	0.710011	CP001956.1	647	beta-lactamase domain protein
HVO_0614	180.145	0.553073	0.228935	0.00399637	0.0330825	CP001956.1	542	uncharacterized protein
HVO_0615	65.9693	1.90979	0.398163	8.58923e-08	7.44209e-06	CP001956.1	473	uncharacterized protein
HVO_0616	140.303	1.57711	0.31673	3.8199e-08	3.46709e-06	CP001956.1	695	uncharacterized protein
HVO_0617	115.259	1.41303	0.271559	1.37559e-08	1.41143e-06	CP001956.1	572	uncharacterized protein
HVO_0618	110.93	1.53924	0.337124	3.00988e-07	2.17325e-05	CP001956.1	713	putative secreted glycoprotein
HVO_0619	326.401	1.17678	0.203671	6.60025e-10	9.89783e-08	CP001956.1	1919	type IV pilus biogenesis complex membrane subunit
HVO_0620	374.955	1.06267	0.272623	8.68443e-06	0.000349078	CP001956.1	2366	type IV pilus biogenesis complex ATPase subunit
HVO_0621	1571.53	-0.235889	0.258368	0.225307	0.425822	CP001956.1	1742	sensor box histidine kinase
HVO_0622	91.6075	-0.438229	0.218569	0.0170396	0.0839369	CP001956.1	893	UbiA family prenyltransferase
HVO_0623	97.4615	-0.203874	0.269552	0.296529	0.504655	CP001956.1	428	MoaD family protein
HVO_0624	362.677	-0.376955	0.293307	0.0776192	0.219214	CP001956.1	512	uncharacterized protein
HVO_0625	79.2557	-0.13539	0.237312	0.461863	0.653761	CP001956.1	425	DMT superfamily transport protein
HVO_0626	256.627	-0.0150144	0.252115	0.936719	0.967422	CP001956.1	509	uncharacterized protein
HVO_0627	5311.44	-0.54828	0.420537	0.0356763	0.13401	CP001956.1	2696	ABC-type transport system ATP-binding protein (probable substrate dipeptide/oligopeptide)
HVO_0628	36495.8	-0.209673	0.287918	0.248945	0.453523	CP001956.1	1724	ABC-type transport system periplasmic substrate-binding protein (probable substrate dipeptide/oligopeptide)
HVO_0629	4334.87	-0.415522	0.32913	0.0665353	0.197378	CP001956.1	1019	ABC-type transport system permease protein (probable substrate dipeptide/oligopeptide)
HVO_0630	2619	-0.448694	0.339011	0.0534779	0.171298	CP001956.1	935	ABC-type transport system permease protein (probable substrate dipeptide/oligopeptide)
HVO_0631	669.613	-0.437391	0.35263	0.0613772	0.188091	CP001956.1	395	uncharacterized protein
HVO_0632	1570.87	-0.278518	0.165759	0.0598982	0.184912	CP001956.1	2576	sensor box histidine kinase
HVO_0633	1118.17	0.0107892	0.123279	0.925117	0.963159	CP001956.1	1454	KaiC-type circadian clock protein CirC
HVO_0634	2762.65	0.599226	0.309764	0.0098536	0.0591975	CP001956.1	1226	Orc1-type DNA replication protein
HVO_0635	653.529	0.0497347	0.143474	0.70298	0.832853	CP001956.1	962	DUF4129 domain protein
HVO_0636	421.251	-0.0600955	0.150603	0.664182	0.806346	CP001956.1	572	uncharacterized protein
HVO_0637	771.307	-0.105499	0.132487	0.393477	0.600222	CP001956.1	1268	DUF11/DUF58 domain protein
HVO_0638	270.378	-0.00201285	0.189354	0.991447	0.995019	CP001956.1	506	uncharacterized protein
HVO_0639	732.973	-0.413006	0.181791	0.010158	0.0602832	CP001956.1	950	AAA-type ATPase (MoxR subfamily)
HVO_0641	128.936	0.405288	0.227215	0.0294594	0.120653	CP001956.1	656	5%2C6-dimethylbenzimidazole synthase BluB
HVO_0642	7.11828	-0.0601636	0.325935	0.703373	0.833014	CP001956.1	149	uncharacterized protein
HVO_0643	1217.25	-1.08267	0.284047	1.46599e-05	0.00052925	CP001956.1	179	uncharacterized protein
HVO_0644	654.838	-0.0610186	0.177281	0.695767	0.828246	CP001956.1	1538	2-isopropylmalate synthase / (R)-citramalate synthase
HVO_0645	464.814	0.0368202	0.166074	0.802414	0.892869	CP001956.1	347	DUF192 family protein
HVO_0646	292.642	0.186813	0.170672	0.214548	0.413711	CP001956.1	542	uncharacterized protein
HVO_0647	892.223	0.184461	0.360617	0.284423	0.492503	CP001956.1	551	GMP synthase (glutamine-hydrolyzing) subunit A
HVO_0648	877.973	0.199152	0.164946	0.174489	0.364399	CP001956.1	1913	DUF2070 family protein
HVO_0649	149.164	-1.32961	0.495382	0.000504409	0.00797425	CP001956.1	206	small CPxCG-related zinc finger protein
HVO_0650	4635.2	0.408105	0.242948	0.0352536	0.133192	CP001956.1	263	DUF3194 family protein
HVO_0651	5477.21	0.455794	0.207807	0.00974359	0.0587175	CP001956.1	383	prefoldin beta subunit
HVO_0652	418.486	0.234554	0.240802	0.207992	0.405887	CP001956.1	269	KEOPS complex subunit Pcc1
HVO_0653	286.382	0.342297	0.306291	0.104626	0.264207	CP001956.1	134	DNA-directed RNA polymerase subunit P
HVO_0654	1278.8	0.375795	0.259618	0.0590222	0.183515	CP001956.1	269	50S ribosomal protein L43e
HVO_0655	446.035	-0.105244	0.227232	0.561735	0.734475	CP001956.1	1025	GalE family epimerase/dehydratase
HVO_0656	368.911	0.661576	0.283308	0.00334207	0.0292825	CP001956.1	725	DUF2103 family protein
HVO_0657	202.142	-0.297974	0.27218	0.141631	0.321244	CP001956.1	833	uncharacterized protein
HVO_0658	1304.01	0.350091	0.206191	0.0432234	0.152101	CP001956.1	1391	tRNA pseudouridine(13) synthase TruD
HVO_0659	231.792	0.414569	0.266933	0.0423279	0.149601	CP001956.1	338	peptidyl-tRNA hydrolase
HVO_0660	62.8218	0.239697	0.290013	0.228591	0.428617	CP001956.1	740	Yip1 domain protein
HVO_0661	228.707	0.203253	0.260322	0.287447	0.49569	CP001956.1	587	dCTP deaminase
HVO_0662	409.852	0.113739	0.205273	0.503234	0.690319	CP001956.1	899	transcription regulator ThiR
HVO_0663	191.761	0.0257569	0.177029	0.8668	0.92951	CP001956.1	755	putative S-adenosylmethionine-dependent methyltransferase
HVO_0664	70.9426	-0.16824	0.228237	0.354191	0.56024	CP001956.1	467	uncharacterized protein
HVO_0665	215.754	-0.233407	0.284196	0.243303	0.446839	CP001956.1	923	adenosine diphosphate thiazole synthase%2C cysteine-dependent
HVO_0666	2674.3	-0.15718	0.399546	0.152677	0.338231	CP001956.1	1487	dihydrolipoamide S-acyltransferase
HVO_0667	3078.32	-0.439049	0.629407	0.0501983	0.165349	CP001956.1	1049	hypothetical protein
HVO_0668	5553.94	-0.45721	0.623432	0.0497153	0.164968	CP001956.1	1010	2-oxoacid dehydrogenase E1 component beta subunit
HVO_0669	7130.13	-0.420278	0.600424	0.0527762	0.170387	CP001956.1	1034	2-oxoacid dehydrogenase E1 component alpha subunit
HVO_0670	819.943	-0.437241	0.211664	0.0150681	0.0776097	CP001956.1	980	YqjG-type gamma-glutamylcysteinyl-hydroquinone reductase
HVO_0671	38.4055	-0.539121	0.408638	0.0359007	0.134688	CP001956.1	1073	molybdopterin-binding domain protein;pseudo=true;transl_table=11
HVO_0672	66.5425	0.14814	0.275966	0.434784	0.631838	CP001956.1	131	uncharacterized protein
HVO_0673	274.393	0.0437454	0.189191	0.791468	0.887528	CP001956.1	485	uncharacterized protein
HVO_0674	835.563	0.512666	0.185697	0.00176011	0.0192772	CP001956.1	752	4-phosphopantoate--beta-alanine ligase
HVO_0675	2432.05	0.802495	0.200686	9.28543e-06	0.000369427	CP001956.1	833	pantoate kinase
HVO_0676	123.178	0.0900209	0.184042	0.570673	0.740701	CP001956.1	455	DUF2078 domain protein
HVO_0677	22735.5	0.670668	0.237281	0.0008472	0.0115095	CP001956.1	1304	aspartate--tRNA(Asp/Asn) ligase
HVO_0678	130.188	-0.670729	0.482449	0.0206951	0.095718	CP001956.1	548	uncharacterized protein;pseudo=true;transl_table=11
HVO_0679	108.972	-1.00697	0.266287	1.79581e-05	0.000619286	CP001956.1	767	DUF4013 family protein
HVO_0680	1429.08	0.421574	0.270307	0.0403433	0.145169	CP001956.1	722	(S)-3-O-geranylgeranylglyceryl phosphate synthase 1
HVO_0682	1658.68	-0.109779	0.16572	0.461942	0.653761	CP001956.1	1004	putative Mrr family endonuclease
HVO_0681	911.415	0.0738309	0.197946	0.655982	0.801086	CP001956.1	2522	DNA topoisomerase 1
HVO_0683	83.752	0.298809	0.227719	0.103148	0.26141	CP001956.1	695	uncharacterized protein
HVO_0684	4851.47	0.205071	0.201022	0.222892	0.422693	CP001956.1	1490	aspartyl/glutamyl-tRNA(Asn/Gln) amidotransferase subunit B
HVO_0685	593.594	-1.02649	0.519881	0.00387305	0.0325453	CP001956.1	884	DUF3100 family protein
HVO_0686	438.797	-1.14023	0.577034	0.00321479	0.0287488	CP001956.1	464	uncharacterized protein
HVO_0687	2010.61	-0.557144	0.310789	0.016929	0.0836581	CP001956.1	1334	M20 family amidohydrolase
HVO_0688	1900.31	-0.393541	0.254066	0.0493437	0.164968	CP001956.1	323	uncharacterized protein
HVO_0689	13224.2	-0.224809	0.192047	0.168152	0.358461	CP001956.1	3722	chromosome segregation protein Smc
HVO_0690	3198.36	-0.136591	0.187157	0.398606	0.604983	CP001956.1	1127	chromosome segregation and condensation protein ScpA
HVO_0691	485.855	-0.0874015	0.186819	0.5884	0.752928	CP001956.1	476	uncharacterized protein
HVO_0692	965.306	0.533168	0.290049	0.0154095	0.0786409	CP001956.1	860	putative 6-oxopurine nucleoside phosphorylase
HVO_0693	473.131	0.701045	0.352255	0.00631528	0.0442865	CP001956.1	974	auxin permease family transport protein
HVO_0694	3160.15	0.632588	0.211017	0.000569631	0.00864199	CP001956.1	713	putative phosphoribosyltransferase
HVO_0695	20.7645	-2.21107	0.624971	2.31657e-05	0.00074647	CP001956.1	170	small CPxCG-related zinc finger protein
HVO_0696	196.392	0.171391	0.230868	0.344424	0.551277	CP001956.1	899	PhzF family protein
HVO_0697	2873.98	0.569219	0.177874	0.00036	0.0062373	CP001956.1	767	PAC2 family protein
HVO_0698	1637.09	0.805782	0.237416	9.23985e-05	0.00228014	CP001956.1	191	tRNA/rRNA pseudouridine synthase complex protein Nop10
HVO_0699	11411.4	0.751812	0.216341	8.00851e-05	0.00206789	CP001956.1	800	translation initiation factor aIF-2 alpha subunit
HVO_0700	1492.59	0.687832	0.20175	0.000120866	0.00273987	CP001956.1	194	30S ribosomal protein S27e
HVO_0701	2995.33	0.679707	0.157416	3.19414e-06	0.000155674	CP001956.1	281	50S ribosomal protein L42e
HVO_0703	1333.02	0.405382	0.228842	0.0298269	0.121439	CP001956.1	260	uncharacterized protein
HVO_0702	925.838	0.280873	0.191588	0.0865101	0.234037	CP001956.1	2363	DUF2298 family protein
HVO_0704	415.106	0.394567	0.210266	0.0253603	0.108749	CP001956.1	785	putative glycosyltransferase%2C type 2
HVO_0705	306.619	0.175261	0.227703	0.330627	0.537804	CP001956.1	467	GtrA family protein
HVO_0707	266.831	0.878263	0.275323	0.000158408	0.00339358	CP001956.1	425	putative iron-sulfur protein (2Fe-2S)
HVO_0708	922.146	0.0590039	0.133565	0.63408	0.7851	CP001956.1	992	aminodeoxychorismate lyase
HVO_0709	751.177	0.0196274	0.161671	0.891011	0.944593	CP001956.1	719	aminodeoxychorismate synthase component 2
HVO_0710	968.322	-0.0530799	0.17003	0.725723	0.848882	CP001956.1	1514	aminodeoxychorismate synthase component 1
HVO_0711	1586.63	-0.443294	0.223126	0.0173676	0.0847512	CP001956.1	650	uncharacterized protein
HVO_0712	390.453	-0.209308	0.17431	0.173306	0.36329	CP001956.1	811	shikimate 5-dehydrogenase C-terminal domain protein;pseudo=true;transl_table=11
HVO_0714	416.948	0.420955	0.307803	0.0534041	0.171236	CP001956.1	971	SLC24 family transport protein
HVO_0715	1057.53	0.279544	0.238565	0.13441	0.309183	CP001956.1	1352	sodium/calcium antiporter
HVO_0716	544.351	0.300575	0.241861	0.111929	0.275861	CP001956.1	1319	D-aminoacyl-tRNA deacylase
HVO_0717	7697.8	0.054064	0.169438	0.71591	0.841017	CP001956.1	1139	cell division protein FtsZ%2C type I
HVO_0718	205.843	0.169127	0.232165	0.351858	0.557907	CP001956.1	173	protein translocase subunit SecE
HVO_0719	1304.27	0.25843	0.181682	0.100881	0.257755	CP001956.1	452	transcription elongation factor Spt5
HVO_0720	781.064	-0.354569	0.193871	0.034171	0.131393	CP001956.1	302	small CPxCG-related zinc finger protein
HVO_0721	3095.6	0.717888	0.201938	6.54617e-05	0.00176024	CP001956.1	764	PHP domain protein
HVO_0722	231.776	-0.190674	0.181757	0.228033	0.428513	CP001956.1	524	DUF457 family protein
HVO_0723	193.12	-0.267442	0.199	0.113871	0.278184	CP001956.1	530	nicotinamide mononucleotide deamidase
HVO_0724	776.545	0.291367	0.204181	0.0885533	0.237136	CP001956.1	1229	ArsA family ATPase
HVO_0725	3652.06	-0.0273357	0.164451	0.861139	0.925871	CP001956.1	845	putative oxidoreductase (short-chain dehydrogenase family)
HVO_0726	699.146	0.122889	0.204829	0.468753	0.660762	CP001956.1	824	endonuclease 5
HVO_0727	569.685	0.00657516	0.167035	0.963461	0.979795	CP001956.1	890	rhomboid family protease
HVO_0728	95.3979	-1.22272	0.394855	0.000161157	0.00341364	CP001956.1	116	uncharacterized protein
HVO_0729	4700.63	0.359851	0.253661	0.066096	0.196822	CP001956.1	533	inorganic pyrophosphatase
HVO_0730	6751.25	0.192163	0.263105	0.316202	0.525298	CP001956.1	359	PadR family transcription regulator RosR
HVO_0731	858.426	0.475935	0.206876	0.00703029	0.0468566	CP001956.1	560	uncharacterized protein
HVO_0732	418.343	0.580799	0.20665	0.00120289	0.0147486	CP001956.1	593	ribonuclease H%2C type 1
HVO_0733	3231.15	-0.638642	0.251312	0.00237409	0.023125	CP001956.1	980	transcription initiation factor TFB
HVO_0734	1865.64	-0.123976	0.180448	0.431615	0.630524	CP001956.1	1262	DNA repair protein NreA
HVO_0735	73.2123	-0.236038	0.268296	0.230328	0.43134	CP001956.1	173	uncharacterized protein
HVO_0736	1632.59	-0.0706492	0.210829	0.684886	0.822288	CP001956.1	455	DUF302 family protein
HVO_0737	1006.2	0.498202	0.235956	0.0100182	0.0597261	CP001956.1	671	Abi/CAAX domain protein
HVO_0738	1830.56	0.506652	0.230736	0.00800565	0.0518506	CP001956.1	281	uncharacterized protein
HVO_0739	3080.82	-0.356098	0.286675	0.0899501	0.239723	CP001956.1	989	uncharacterized protein
HVO_0740	639.889	-0.356699	0.187408	0.029111	0.119784	CP001956.1	566	DUF82 family protein
HVO_0741	3145.1	-0.352035	0.175128	0.0230837	0.10232	CP001956.1	1748	DNA-directed DNA polymerase X
HVO_0742	810.297	-0.338974	0.176651	0.0298927	0.121535	CP001956.1	440	uncharacterized protein
HVO_0743	4371.63	-0.120473	0.180087	0.44468	0.63859	CP001956.1	1349	putative phosphodiesterase
HVO_0744	189.546	-1.72191	0.415566	2.38755e-06	0.000127522	CP001956.1	1109	carboxylate-amine ligase-like protein
HVO_0745	684.728	-1.58778	0.558358	0.000277815	0.00528391	CP001956.1	1082	FtsZ family protein CetZ%2C type III
HVO_0746	21.8809	-0.532953	0.453726	0.0417624	0.148298	CP001956.1	626	uncharacterized protein
HVO_0747	10.1774	0.0826134	0.305252	0.638778	0.787793	CP001956.1	461	uncharacterized protein
HVO_0748	28.1682	0.242058	0.288342	0.225786	0.426053	CP001956.1	1982	type IV pilus biogenesis complex ATPase subunit
HVO_0749	36.0431	0.537886	0.329569	0.0225562	0.101205	CP001956.1	1763	type IV pilus biogenesis complex membrane subunit
HVO_0750	28.3626	0.263494	0.296467	0.194023	0.388743	CP001956.1	470	uncharacterized protein
HVO_0751	6.41591	0.575023	0.734862	0.0332911	1	CP001956.1	392	uncharacterized protein
HVO_0752	39.8611	1.27565	0.384921	6.44264e-05	0.00174443	CP001956.1	884	uncharacterized protein
HVO_0753	537.265	0.0327791	0.174238	0.829319	0.907781	CP001956.1	3056	uncharacterized protein
HVO_0754	305.764	0.107295	0.237768	0.55615	0.730357	CP001956.1	419	uncharacterized protein
HVO_0755	670.251	-0.019095	0.208066	0.913001	0.958975	CP001956.1	896	NAD-dependent epimerase/dehydratase-like protein
HVO_0756	808.782	0.0691617	0.156936	0.623631	0.778092	CP001956.1	1184	DHH/RecJ family phosphoesterase
HVO_0757	559.37	0.352356	0.158245	0.0135006	0.0721297	CP001956.1	1091	putative oxidoreductase (aldo-keto reductase family protein)
HVO_0758	462.363	0.430174	0.185937	0.00811969	0.0523284	CP001956.1	170	small CPxCG-related zinc finger protein
HVO_0759	528.257	-0.130184	0.229	0.473123	0.663706	CP001956.1	1196	major facilitator superfamily transport protein
HVO_0760	859.931	0.244647	0.172167	0.1063	0.267801	CP001956.1	1106	putative glycosyltransferase%2C type 2
HVO_0761	523.024	0.343966	0.179652	0.0286119	0.118932	CP001956.1	488	uncharacterized protein
HVO_0762	931.515	0.379666	0.150204	0.00555811	0.0408118	CP001956.1	596	NUDIX family hydrolase
HVO_0763	6010.79	0.172117	0.380327	0.246796	0.450495	CP001956.1	527	DoxX domain protein
HVO_0764	1549.11	-0.0834657	0.130718	0.494739	0.684094	CP001956.1	782	uncharacterized protein
HVO_0765	339.187	0.237063	0.218594	0.182231	0.375538	CP001956.1	1166	FAD-dependent oxidoreductase
HVO_0766	1300.3	-0.4132	0.205313	0.0185181	0.0885917	CP001956.1	488	Hsp20-type molecular chaperone
HVO_0767	107.132	-0.321726	0.275359	0.114952	0.27975	CP001956.1	158	small CPxCG-related zinc finger protein
HVO_0768	2284.17	0.59166	0.244086	0.00337839	0.0294025	CP001956.1	1697	radical SAM domain protein
HVO_0769	8654.62	0.0890337	0.159326	0.533125	0.711821	CP001956.1	404	TRAM domain protein
HVO_0770	736.312	0.452123	0.24545	0.0214484	0.0982693	CP001956.1	695	uncharacterized protein
HVO_0771	163.425	-0.0454782	0.175032	0.768569	0.873659	CP001956.1	788	beta-lactamase domain protein
HVO_0772	223.735	0.146896	0.307582	0.429746	0.629444	CP001956.1	272	NP_1176A family transcription regulator
HVO_0772A	9.59989	-0.433537	0.571698	0.0587784	0.182957	CP001956.1	161	small CPxCG-related zinc finger protein
HVO_0773	3908.66	0.402425	0.201367	0.0189015	0.0896555	CP001956.1	755	putative S-adenosylmethionine-dependent methyltransferase
HVO_0774	3856.02	0.126006	0.16362	0.388602	0.596749	CP001956.1	902	putative glycosyltransferase%2C type 2
HVO_0775	949.702	0.41341	0.263095	0.0409069	0.146596	CP001956.1	824	amidohydrolase domain protein
HVO_0776	49.8341	-0.0589039	0.243921	0.748894	0.86167	CP001956.1	650	HTH-10 family transcription regulator
HVO_0777	58.6686	-0.559051	0.289094	0.0126821	0.0692617	CP001956.1	281	HalOD1 domain protein
HVO_0778	24991.3	-0.0436986	0.25483	0.801133	0.892207	CP001956.1	1574	thermosome subunit 3
HVO_0779	306.052	-0.264896	0.237015	0.158148	0.346003	CP001956.1	1319	transport protein (probable substrate cationic amino acids)
HVO_0780	523.814	0.339117	0.231354	0.0680419	0.19962	CP001956.1	656	UPF0126 family protein
HVO_0781	1202.03	0.403452	0.206449	0.020914	0.0965014	CP001956.1	788	S-adenosylmethionine hydroxide adenosyltransferase family protein
HVO_0782	2191.8	0.491117	0.221928	0.00819541	0.0525755	CP001956.1	545	nicotinamide-nucleotide adenylyltransferase
HVO_0783	33855.1	-0.12809	0.223101	0.486286	0.675224	CP001956.1	2084	ATP-dependent protease Lon
HVO_0784	2639.51	-0.170187	0.249622	0.361087	0.568846	CP001956.1	1019	Abi/CAAX domain protein
HVO_0785	261.588	-0.227641	0.234662	0.220794	0.420555	CP001956.1	338	uncharacterized protein
HVO_0786	537.28	-0.240853	0.252511	0.211916	0.410827	CP001956.1	455	putative methylated-DNA--protein-cysteine methyltransferase
HVO_0787	1876.67	-1.17523	0.370238	0.000135482	0.00303588	CP001956.1	755	indole-3-glycerol-phosphate synthase
HVO_0788	4725.25	-1.53033	0.302303	3.35828e-08	3.19365e-06	CP001956.1	1268	tryptophan synthase beta subunit
HVO_0789	4292.29	-1.38866	0.314928	8.69755e-07	5.46964e-05	CP001956.1	833	tryptophan synthase alpha subunit
HVO_0790	4041.44	-1.17929	0.26282	7.33669e-07	4.68947e-05	CP001956.1	800	2-amino-3%2C7-dideoxy-D-threo-hept-6-ulosonate synthase
HVO_0791	428.628	-1.00019	0.268706	2.30413e-05	0.00074647	CP001956.1	413	putative methylated-DNA--protein-cysteine methyltransferase
HVO_0792	2882.83	0.371312	0.189868	0.0235219	0.103629	CP001956.1	1178	3-dehydroquinate synthase%2C type II
HVO_0793	600.543	0.155012	0.183609	0.327872	0.535202	CP001956.1	395	small CPxCG-related zinc finger protein
HVO_0794	2733.12	0.55516	0.286886	0.0116805	0.0660993	CP001956.1	1094	CTAG modification methylase
HVO_0795	6939.93	0.749762	0.313094	0.00210329	0.0213006	CP001956.1	1007	transcription initiation factor TFB
HVO_0796	467.712	-0.233177	0.210595	0.182906	0.376333	CP001956.1	806	ABC-type transport system periplasmic substrate-binding protein (probable substrate iron/cobalamin)
HVO_0797	651.607	0.0651628	0.175799	0.671205	0.812489	CP001956.1	521	putative inosine/xanthosine triphosphatase
HVO_0798	2052.83	0.676558	0.264521	0.00178873	0.0193984	CP001956.1	1874	dolichyl-phosphate mannosyltransferase AglD
HVO_0799	158.239	-0.157137	0.275565	0.413686	0.614763	CP001956.1	269	uncharacterized protein
HVO_0800	1412.57	0.0307825	0.148706	0.819604	0.901754	CP001956.1	623	HTH domain protein
HVO_0801	4992.75	-0.482016	0.214706	0.00836999	0.0530644	CP001956.1	1274	stomatin family protein
HVO_0802	460.315	-0.188843	0.161812	0.193748	0.388507	CP001956.1	602	NfeD domain protein
HVO_0803	1162.06	0.136408	0.16767	0.357926	0.565001	CP001956.1	1196	restriction system mrr-like protein
HVO_0804	100.663	0.565604	0.275661	0.00902308	0.0557543	CP001956.1	161	uncharacterized protein
HVO_0805	1303.62	0.19343	0.188439	0.230538	0.431344	CP001956.1	248	uncharacterized protein
HVO_0806	5894.19	0.126167	0.192553	0.439945	0.636295	CP001956.1	1757	pyruvate kinase
HVO_0807	386.974	0.343112	0.219609	0.0570293	0.179353	CP001956.1	287	uncharacterized protein
HVO_0808	785.258	0.331738	0.182387	0.0364559	0.135891	CP001956.1	305	uncharacterized protein
HVO_0809	11645.1	0.165122	0.150757	0.226616	0.426848	CP001956.1	2222	methionine--tRNA ligase
HVO_0810	268.937	0.174917	0.186682	0.27543	0.483807	CP001956.1	566	TVP38/TMEM64 family protein
HVO_0811	444.976	0.0487652	0.264086	0.788547	0.886291	CP001956.1	1073	aspartate 1-decarboxylase
HVO_0812	13634.3	-0.149505	0.329289	0.411002	0.612576	CP001956.1	2285	phosphoenolpyruvate synthase
HVO_0813	88.0195	-0.0140466	0.272039	0.940629	0.968497	CP001956.1	248	small CPxCG-related zinc finger protein
HVO_0814	263.378	-0.0730932	0.231035	0.687041	0.823225	CP001956.1	599	DnaJ N-terminal domain protein
HVO_0815	1729.14	0.203718	0.152407	0.139686	0.317942	CP001956.1	779	arNOG05395 family transcription regulator
HVO_0816	163.549	-0.069843	0.219197	0.693536	0.827447	CP001956.1	692	putative phosphoesterase
HVO_0817	2249.53	-0.130271	0.195013	0.433089	0.630869	CP001956.1	1277	amine oxidase domain protein
HVO_0818	1279.29	0.0714846	0.177369	0.643723	0.791759	CP001956.1	1169	threonine synthase
HVO_0819	979.696	-0.414764	0.188895	0.0120795	0.0677697	CP001956.1	695	SirR/DtxR family transcription regulator SirR
HVO_0820	622.063	-0.553949	0.28365	0.0125279	0.0690789	CP001956.1	701	Gdt1 family protein
HVO_0821	126.945	-0.046664	0.204733	0.784906	0.883638	CP001956.1	683	LysE family transport protein
HVO_0822	620.948	0.151198	0.17358	0.320794	0.5282	CP001956.1	1046	glycerol-1-phosphate dehydrogenase (NAD(P))
HVO_0823	476.796	0.133075	0.179509	0.393421	0.600222	CP001956.1	641	DUF420 family protein
HVO_0824	1721.66	0.46232	0.197731	0.00672921	0.0458692	CP001956.1	1058	putative glycosyltransferase%2C type 1
HVO_0825	3389.62	0.284281	0.192998	0.0838215	0.230155	CP001956.1	623	halocyanin
HVO_0826	3016.18	0.149045	0.211224	0.388132	0.596737	CP001956.1	1046	peptidase M42 family protein
HVO_0827	949.85	0.357254	0.193095	0.0310475	0.124589	CP001956.1	257	MTH865 family protein
HVO_0828	1906.26	0.390356	0.183093	0.0146732	0.0762812	CP001956.1	722	uncharacterized protein
HVO_0829	2618.49	-0.539906	0.252335	0.00879975	0.0548087	CP001956.1	1826	peptidase S9 family protein
HVO_0830	1270.62	-0.184239	0.305457	0.346282	0.552686	CP001956.1	419	methylmalonyl-CoA mutase subunit B (cobalamin-binding subunit)
HVO_0831	5727.99	-0.158072	0.317777	0.401974	0.607207	CP001956.1	1118	YgfD family GTPase
HVO_0832	1431.6	-0.490911	0.274331	0.0217588	0.0993416	CP001956.1	926	alpha/beta hydrolase fold protein
HVO_0833	50.6051	-0.389747	0.380718	0.0905001	0.240368	CP001956.1	143	uncharacterized protein
HVO_0834	1408.12	-0.154474	0.343695	0.3781	0.585935	CP001956.1	380	DUF35 family protein
HVO_0835	5270.7	-0.124382	0.325453	0.48326	0.672651	CP001956.1	1166	acetyl-CoA C-acetyltransferase
HVO_0836	6561.32	-0.303759	0.212399	0.0869407	0.234427	CP001956.1	1307	putative M28 family peptidase
HVO_0837	1344.27	0.264131	0.15459	0.0584404	0.182726	CP001956.1	731	putative NAD kinase (polyphosphate/ATP)
HVO_0838	1066.62	0.163035	0.237573	0.373721	0.581697	CP001956.1	443	uncharacterized protein
HVO_0839	1431	0.176368	0.210047	0.299106	0.506389	CP001956.1	281	uncharacterized protein
HVO_0840	289.997	0.431715	0.269019	0.0359261	0.134688	CP001956.1	389	uncharacterized protein
HVO_0841	19010.8	0.220763	0.149018	0.103375	0.261557	CP001956.1	764	cytochrome bc1 complex cytochrome b/c subunit
HVO_0842	22432.8	0.250661	0.148014	0.0630216	0.191077	CP001956.1	794	cytochrome bc1 complex cytochrome b subunit
HVO_0843	9239.47	0.228903	0.135726	0.0677878	0.199174	CP001956.1	389	uncharacterized protein
HVO_0844	15187.7	0.225503	0.155359	0.107019	0.268683	CP001956.1	638	halocyanin
HVO_0845	2103.8	0.118383	0.198662	0.476976	0.668246	CP001956.1	830	uncharacterized protein
HVO_0847	693.04	0.344279	0.291245	0.0970594	0.250951	CP001956.1	482	uncharacterized protein
HVO_0848	763.51	0.41543	0.213237	0.019946	0.0931602	CP001956.1	683	endonuclease 3
HVO_0849	265.485	0.0807291	0.280376	0.658508	0.802351	CP001956.1	134	uncharacterized protein
HVO_0850	17209.8	-0.0931631	0.182466	0.548551	0.725331	CP001956.1	1217	proteasome-activating nucleotidase
HVO_0852	1601.91	0.276111	0.400223	0.157045	0.344385	CP001956.1	269	NP_1176A family transcription regulator
HVO_0852A	1123.71	0.258286	0.380525	0.183229	0.376402	CP001956.1	413	uncharacterized protein
HVO_0853	2508.41	-0.34227	0.262742	0.0891659	0.238448	CP001956.1	1325	DNA double-strand break repair protein Mre11
HVO_0854	8689.14	-0.409896	0.321594	0.0708774	0.206386	CP001956.1	2681	DNA double-strand break repair ATPase Rad50
HVO_0855	250.05	0.16554	0.195972	0.317172	0.525818	CP001956.1	437	HTH domain protein
HVO_0856	456.563	0.557891	0.19863	0.00130649	0.0155199	CP001956.1	557	uncharacterized protein
HVO_0857	251.02	-2.39821	0.57528	1.85008e-06	0.000103049	CP001956.1	185	uncharacterized protein
HVO_0858	6996.51	0.279698	0.195458	0.0920147	0.242727	CP001956.1	4007	DNA-directed DNA polymerase B (intein-containing)
HVO_0859	22478.9	0.340775	0.227149	0.063843	0.192872	CP001956.1	905	Fe-S cluster assembly complex ATPase SufC
HVO_0860	39233.9	0.345383	0.224834	0.0587745	0.182957	CP001956.1	1430	Fe-S cluster assembly complex protein SufB
HVO_0861	30117.2	0.336793	0.209118	0.0531635	0.170886	CP001956.1	1208	SufB domain protein
HVO_0862	2648.68	0.275218	0.162281	0.0576724	0.180905	CP001956.1	491	ferritin domain protein
HVO_0863	2842.21	0.168567	0.136593	0.175334	0.36538	CP001956.1	452	SirR/DtxR family transcription regulator
HVO_0864	32.1564	0.029719	0.267316	0.869587	0.930959	CP001956.1	998	ISH11-type transposase ISHvo7
HVO_0864A	51.5207	0.158986	0.291602	0.403573	0.607207	CP001956.1	725	uncharacterized protein (nonfunctional);pseudo=true;transl_table=11
HVO_0865	968.204	-0.00320452	0.219348	0.987453	0.992544	CP001956.1	758	FkbM family methyltransferase
HVO_0866	136.64	-0.418217	0.259356	0.0397742	0.143992	CP001956.1	734	alanine-tRNA ligase-like protein
HVO_0867	1496.74	0.164187	0.170332	0.274364	0.482519	CP001956.1	692	HD family hydrolase
HVO_0868	1043.89	0.450218	0.208315	0.0108547	0.0629799	CP001956.1	989	GalE family epimerase/dehydratase
HVO_0869	6207.63	0.671794	0.828973	0.01955	0.0920597	CP001956.1	4535	glutamate synthase (ferredoxin)
HVO_0870	5049.78	0.634755	0.251783	0.00225412	0.0223944	CP001956.1	1466	proline--tRNA ligase
HVO_0871	576.542	-0.230551	0.411897	0.170885	0.361522	CP001956.1	496	uncharacterized protein;pseudo=true;transl_table=11
HVO_0873	138.24	-0.0192067	0.184618	0.905333	0.954541	CP001956.1	479	PgpA domain protein
HVO_0874	2617.4	0.148677	0.224249	0.40312	0.607207	CP001956.1	1922	transcription termination factor FttA
HVO_0875	88.1508	-0.0779447	0.20792	0.650877	0.797053	CP001956.1	410	DUF1628 domain protein
HVO_0876	964.258	-0.520982	0.195168	0.00241836	0.0233396	CP001956.1	383	methylglyoxal synthase
HVO_0877	132.938	-0.136275	0.208679	0.430712	0.629993	CP001956.1	431	uncharacterized protein
HVO_0878	592.117	-0.0456603	0.189289	0.779826	0.881061	CP001956.1	806	endonuclease 3
HVO_0879	295.073	0.499419	0.227844	0.00835421	0.0530506	CP001956.1	425	DUF371 family protein
HVO_0880	64091.5	0.551799	0.230633	0.00430607	0.0346173	CP001956.1	923	uncharacterized protein
HVO_0881	1022.62	-0.144365	0.155743	0.306408	0.513843	CP001956.1	1001	signal peptide peptidase SppA
HVO_0882	1473.6	-0.019493	0.141263	0.882442	0.939552	CP001956.1	1136	DUF373 family protein
HVO_0883	273.421	0.146749	0.244072	0.426556	0.626891	CP001956.1	191	uncharacterized protein
HVO_0884	860.098	0.286563	0.250921	0.134745	0.309532	CP001956.1	830	putative oxidoreductase (aldo-keto reductase family protein)
HVO_0885	68.6064	-2.41753	0.604769	3.8029e-06	0.000180823	CP001956.1	197	small CPxCG-related zinc finger protein
HVO_0886	49.7872	-2.03399	0.473927	1.14043e-06	6.84083e-05	CP001956.1	149	uncharacterized protein
HVO_0887	26810.5	0.122934	0.204576	0.4614	0.653468	CP001956.1	863	oxoglutarate--ferredoxin oxidoreductase beta subunit
HVO_0888	33519.4	0.217993	0.195782	0.193436	0.388167	CP001956.1	1760	oxoglutarate--ferredoxin oxidoreductase alpha subunit
HVO_0889	1462.13	0.126891	0.23301	0.482163	0.672096	CP001956.1	644	FAD-dependent oxidoreductase
HVO_0890	1060.13	-0.344574	0.298415	0.105227	0.265552	CP001956.1	821	ABC-type transport system permease protein (probable substrate copper)
HVO_0891	1299.96	-0.374451	0.264593	0.0659962	0.196822	CP001956.1	851	ABC-type transport system ATP-binding protein (probable substrate copper)
HVO_0892	2159.44	-0.305252	0.250741	0.116668	0.282119	CP001956.1	1925	ABC-type transport system periplasmic substrate-binding protein (probable substrate copper)
HVO_0893	8860.2	-0.294873	0.415449	0.137341	0.314256	CP001956.1	1700	methylmalonyl-CoA mutase subunit A
HVO_0894	30501.2	-0.375436	0.562953	0.0630224	0.191077	CP001956.1	1988	acetyl-CoA synthetase
HVO_0895	28.162	-0.537904	0.383357	0.032592	0.128101	CP001956.1	245	uncharacterized protein
HVO_0896	5497.16	-1.37549	1.02911	0.00677713	0.0459548	CP001956.1	1622	acetyl-CoA synthetase
HVO_0897	105.924	-0.076873	0.205367	0.653142	0.79902	CP001956.1	608	uncharacterized protein
HVO_0898	90.9782	-0.22876	0.348712	0.245971	0.449199	CP001956.1	194	uncharacterized protein
HVO_0899	3481.87	-1.60494	1.0993	0.00487906	0.0378237	CP001956.1	1400	ABC-type transport system periplasmic substrate-binding protein (probable substrate branched-chain amino acids)
HVO_0900	1102.07	-0.482236	0.830839	0.0245309	0.107004	CP001956.1	968	ABC-type transport system permease protein (probable substrate branched-chain amino acids)
HVO_0901	1382.6	-0.164335	0.405479	0.127825	0.300234	CP001956.1	1181	ABC-type transport system permease protein (probable substrate branched-chain amino acids)
HVO_0902	1248.7	-0.16902	0.406046	0.136467	0.312807	CP001956.1	758	ABC-type transport system ATP-binding protein (probable substrate branched-chain amino acids)
HVO_0903	1256.3	-0.295224	0.497478	0.0713403	0.206971	CP001956.1	743	ABC-type transport system ATP-binding protein (probable substrate branched-chain amino acids)
HVO_0905	1020.46	-0.246558	0.446363	0.10963	0.272784	CP001956.1	680	thioredoxin
HVO_0904	1995.37	-0.674397	0.844216	0.0255357	0.109048	CP001956.1	404	UspA domain protein
HVO_0906	307.643	0.342918	0.254964	0.0801031	0.222928	CP001956.1	254	uncharacterized protein
HVO_0906A	37.7901	-0.0236128	0.229067	0.896138	0.947922	CP001956.1	83	uncharacterized protein
HVO_0907	8737.85	0.147406	0.223656	0.404358	0.607207	CP001956.1	1799	cox-type terminal oxidase subunit I
HVO_0908	2265.44	0.184082	0.222847	0.300315	0.507408	CP001956.1	359	uncharacterized protein
HVO_0909	289.595	0.397003	0.242849	0.039857	0.144158	CP001956.1	365	uncharacterized protein
HVO_0910	50.0685	0.872573	0.314169	0.00062756	0.00930363	CP001956.1	203	uncharacterized protein
HVO_0911	3716.02	0.746905	0.218998	0.000102629	0.00241054	CP001956.1	1109	GTP-binding protein Drg
HVO_0912	670.371	0.841236	0.224507	2.34652e-05	0.000749925	CP001956.1	491	TIGR04206 family protein
HVO_0913	415.607	0.761628	0.365433	0.00435288	0.0347989	CP001956.1	1442	MATE efflux family protein
HVO_0914	3565.49	0.245698	0.167389	0.0976943	0.251925	CP001956.1	779	glyoxalase domain protein
HVO_0915	536.626	0.258145	0.242318	0.164079	0.353255	CP001956.1	911	archaeosortase A
HVO_0916	500.824	0.459256	0.186483	0.00494481	0.0378778	CP001956.1	809	diphthine synthase
HVO_0917	341.566	-0.948781	0.810991	0.0125544	0.0690789	CP001956.1	575	DoxX domain protein
HVO_0918	168.383	-0.282955	0.198118	0.0935801	0.245302	CP001956.1	209	uncharacterized protein
HVO_0919	88.8852	0.20246	0.250748	0.283715	0.492084	CP001956.1	116	small CPxCG-related zinc finger protein
HVO_0920	405.006	0.0825095	0.204453	0.625742	0.77904	CP001956.1	443	putative iron-sulfur protein (2Fe-2S)
HVO_0921	83.6718	-0.145675	0.298663	0.443507	0.637858	CP001956.1	479	Lrp/AsnC family transcription regulator
HVO_0922	1.91198	0.00736475	0.353085	0.937352	1	CP001956.1	1167	ISH3-type transposase ISH51 (nonfunctional);pseudo=true;transl_table=11
HVO_0924	15.5398	0.249736	0.394841	0.179596	0.371483	CP001956.1	1352	ISH5-type transposase ISHvo11
HVO_0924A	6.31076	0.0851522	0.339343	0.565561	1	CP001956.1	206	uncharacterized protein (nonfunctional);pseudo=true;transl_table=11
HVO_0925	40.4623	0.400222	0.277661	0.0546165	0.173979	CP001956.1	218	uncharacterized protein;pseudo=true;transl_table=11
HVO_0925	40.4623	0.400222	0.277661	0.0546165	0.173979	CP001956.1	722	uncharacterized protein;pseudo=true;transl_table=11
HVO_0926	0			1	1	CP001956.1	1166	ISH3-type transposase ISH51
HVO_0929	489.782	0.497228	0.25165	0.013594	0.0725074	CP001956.1	986	tRNA (guanine(37)-N(1))-methyltransferase
HVO_0930	469.901	0.0458358	0.243515	0.799544	0.892158	CP001956.1	470	uncharacterized protein
HVO_0931	164.077	-0.330836	0.232245	0.07803	0.219823	CP001956.1	428	UspA domain protein
HVO_0932	468.872	-0.272256	0.440277	0.129728	0.303213	CP001956.1	443	UspA domain protein
HVO_0934	317.063	-0.110667	0.173815	0.470788	0.661479	CP001956.1	716	TVP38/TMEM64 family protein
HVO_0933	1482.4	-0.195836	0.22893	0.284544	0.492503	CP001956.1	2849	P-type transport ATPase (probable substrate calcium/metal cation)
HVO_0935	728.123	-1.46567	0.408019	2.43031e-05	0.000770388	CP001956.1	2042	formate dehydrogenase alpha subunit
HVO_0936	228.821	-1.61735	0.460837	3.09357e-05	0.000941073	CP001956.1	764	YqeC family protein
HVO_0937	369.864	-0.0240264	0.217013	0.892473	0.945842	CP001956.1	440	FMN-binding domain protein
HVO_0938	514.805	0.350939	0.238388	0.0636661	0.192729	CP001956.1	476	UspA domain protein
HVO_0939	983.197	0.567004	0.254075	0.00584668	0.0421871	CP001956.1	320	uncharacterized protein
HVO_0940	6459.01	0.10304	0.117459	0.351499	0.557565	CP001956.1	2486	P-type transport ATPase (probable substrate copper/metal cation)
HVO_0941	2002.32	0.00828613	0.177675	0.95599	0.974968	CP001956.1	794	DsbD-TM domain protein
HVO_0942	945.494	-0.0104775	0.20703	0.950961	0.972381	CP001956.1	218	ba3-type terminal oxidase subunit CbaE
HVO_0943	1407.63	0.0349153	0.213694	0.838672	0.913483	CP001956.1	293	ba3-type terminal oxidase subunit CbaD
HVO_0944	3738.94	0.174351	0.16385	0.231789	0.432901	CP001956.1	539	ba3-type terminal oxidase subunit II
HVO_0945	10925.4	0.159158	0.185659	0.32015	0.527505	CP001956.1	1769	ba3-type terminal oxidase subunit I
HVO_0946	861.217	0.101531	0.20998	0.554714	0.729207	CP001956.1	194	cbaC protein
HVO_0947	960.305	-0.0664115	0.205144	0.695419	0.828173	CP001956.1	221	uncharacterized protein
HVO_0948	512.889	0.0884777	0.266933	0.631509	0.784157	CP001956.1	431	UspA domain protein
HVO_0949	113.245	-0.307283	0.274768	0.130535	0.304218	CP001956.1	401	uncharacterized protein
HVO_0950	1569.36	-0.0251321	0.232171	0.891052	0.944593	CP001956.1	659	2-dehydro-3-deoxy-phosphogluconate aldolase%2C bacterial-type
HVO_0951	673.321	-1.65341	0.499354	6.11717e-05	0.00166789	CP001956.1	1013	uncharacterized protein
HVO_0952	772.682	-0.318713	0.182326	0.0454856	0.157363	CP001956.1	695	carbonic anhydrase
HVO_0953	2361.85	-0.563244	0.198808	0.00130958	0.0155199	CP001956.1	1838	DUF304 domain protein
HVO_0954	442.595	-0.478636	0.192324	0.00455899	0.0359828	CP001956.1	464	DUF304 domain protein
HVO_0955	65.3761	-0.186378	0.232003	0.311154	0.51913	CP001956.1	776	uncharacterized protein
HVO_0956	133.233	-0.10925	0.225788	0.543827	0.720728	CP001956.1	1037	metallophosphoesterase domain protein
HVO_0957	8.45867	0.259775	0.381182	0.185869	0.379279	CP001956.1	125	uncharacterized protein
HVO_0958	230.2	0.301346	0.247502	0.115571	0.280232	CP001956.1	446	uncharacterized protein
HVO_0959	97.9465	-0.445745	0.239944	0.022478	0.10109	CP001956.1	686	DUF2071 family protein
HVO_0960	496.06	-0.315076	0.208818	0.0723589	0.209138	CP001956.1	845	putative oxidoreductase (aldo-keto reductase family protein)
HVO_0961	448.496	-0.25395	0.195746	0.128797	0.301728	CP001956.1	611	chimeric protein
HVO_0962	1159.44	0.377895	0.212154	0.0327895	0.128489	CP001956.1	374	HTH domain protein
HVO_0963	1284	0.510311	0.212627	0.00479916	0.0374239	CP001956.1	293	uncharacterized protein
HVO_0964	338.631	-0.102194	0.18788	0.528302	0.708095	CP001956.1	425	thioredoxin
HVO_0965	1394.53	0.109701	0.276189	0.554673	0.729207	CP001956.1	1478	AMP phosphorylase
HVO_0966	870.268	-0.422386	0.193753	0.0122169	0.0680483	CP001956.1	971	ribose-1%2C5-bisphosphate isomerase
HVO_0967	210.494	-0.231731	0.18632	0.151102	0.336271	CP001956.1	662	HTH-10 family transcription regulator
HVO_0968	102.931	-0.166398	0.259519	0.383608	0.591649	CP001956.1	1694	NADH dehydrogenase-like complex subunit CD
HVO_0969	335.284	-0.0880891	0.176962	0.572265	0.74153	CP001956.1	2948	transducer protein Htr39
HVO_0970	1890.12	-1.15762	0.267409	1.52209e-06	8.85767e-05	CP001956.1	1244	ribulose-bisphosphate carboxylase
HVO_0971	1770.81	-0.315129	0.22382	0.0856715	0.233263	CP001956.1	1919	ATP-dependent DNA helicase Hel308b
HVO_0972	16515	0.101754	0.255104	0.587589	0.752137	CP001956.1	521	pilin PilA
HVO_0973	8620.63	0.212161	0.20358	0.212472	0.411336	CP001956.1	1154	pyridoxal phosphate-dependent aminotransferase
HVO_0974	1157.32	0.406748	0.250049	0.0387258	0.14191	CP001956.1	404	6%2C7-dimethyl-8-ribityllumazine synthase
HVO_0975	484.025	0.0375594	0.215089	0.827393	0.906182	CP001956.1	1754	TIGR03663 family protein
HVO_0976	4332.29	0.24127	0.40454	0.179751	0.371606	CP001956.1	1145	5-(carboxyamino)imidazole ribonucleotide synthase
HVO_0977	3073.79	0.234728	0.390698	0.191332	0.38593	CP001956.1	611	N5-carboxyaminoimidazole ribonucleotide mutase
HVO_0978	8692.41	0.296001	0.199541	0.0787924	0.220698	CP001956.1	416	NADH dehydrogenase-like complex subunit A
HVO_0979	13432	0.286	0.199289	0.0893885	0.23888	CP001956.1	701	NADH dehydrogenase-like complex subunit B
HVO_0980	32734.3	0.234515	0.20594	0.169578	0.359927	CP001956.1	1673	NADH dehydrogenase-like complex subunit CD
HVO_0981	10518.1	0.148385	0.187233	0.359337	0.566769	CP001956.1	1049	NADH dehydrogenase-like complex subunit H
HVO_0982	8425.43	0.175604	0.217832	0.317737	0.525991	CP001956.1	461	NADH dehydrogenase-like complex subunit I
HVO_0983	2380.58	0.172776	0.183826	0.277502	0.486064	CP001956.1	260	NADH dehydrogenase-like complex subunit J1
HVO_0984	3995.28	0.144429	0.213333	0.407854	0.610051	CP001956.1	368	NADH dehydrogenase-like complex subunit J2
HVO_0985	2302.18	0.173322	0.202754	0.3071	0.514561	CP001956.1	302	NADH dehydrogenase-like complex subunit K
HVO_0986	22357	0.109209	0.204181	0.530642	0.710011	CP001956.1	2036	NADH dehydrogenase-like complex subunit L
HVO_0987	15974.4	0.12028	0.197109	0.478323	0.669171	CP001956.1	1529	NADH dehydrogenase-like complex subunit M
HVO_0988	17801.5	0.142525	0.174773	0.349071	0.556203	CP001956.1	1520	NADH dehydrogenase-like complex subunit N
HVO_0989	575.391	-2.62999	0.666775	4.64958e-06	0.000213279	CP001956.1	380	uncharacterized protein
HVO_0990	2589.22	0.251999	0.146162	0.0587218	0.182957	CP001956.1	1460	DHH/RecJ family phosphoesterase
HVO_0991	2121.6	0.0418745	0.127429	0.725005	0.848817	CP001956.1	782	CBS/parB domain protein
HVO_0992	151.87	0.373919	0.236127	0.0483268	0.162943	CP001956.1	227	uncharacterized protein
HVO_0993	14.4357	-0.0408536	0.293725	0.819231	0.901754	CP001956.1	170	small CPxCG-related zinc finger protein
HVO_0994	452.704	0.409132	0.236023	0.0316113	0.125768	CP001956.1	1313	major facilitator superfamily transport protein
HVO_0995	898.148	-0.361589	0.149908	0.00839406	0.0531306	CP001956.1	1037	uncharacterized protein
HVO_0996	560.438	-0.0820248	0.181114	0.604092	0.763976	CP001956.1	1103	DUF21/CBS domain protein
HVO_0997	1486.27	0.218621	0.162645	0.131924	0.305809	CP001956.1	1106	putative Xaa-Pro dipeptidase
HVO_0998	172.686	-0.059937	0.178154	0.701361	0.83136	CP001956.1	188	uncharacterized protein
HVO_0999	4523.69	0.422984	0.495906	0.0625739	0.190309	CP001956.1	1136	DRTGG domain protein
HVO_1000	6473.84	0.816598	0.908483	0.0137776	0.0730898	CP001956.1	2093	acetate--CoA ligase (ADP-forming)
HVO_1001	15.0685	-0.347166	0.477324	0.0951985	0.247453	CP001956.1	260	uncharacterized protein
HVO_1002	21.7529	0.0581922	0.301034	0.737864	0.854958	CP001956.1	752	uncharacterized protein
HVO_1003	379.571	-0.243291	0.389497	0.197464	0.393459	CP001956.1	797	GufA family transport protein (probable substrate zinc)
HVO_1004	1192.32	0.385623	0.203126	0.0251077	0.108411	CP001956.1	284	uncharacterized protein
HVO_1005	924.407	0.459213	0.209179	0.00967621	0.0584018	CP001956.1	755	ABC-type transport system permease protein
HVO_1006	922.33	0.458871	0.264995	0.0255629	0.109048	CP001956.1	953	ABC-type transport system ATP-binding protein
HVO_1007	535.425	-0.116342	0.14887	0.393006	0.599991	CP001956.1	1394	quinoprotein glucose dehydrogenase-like protein
HVO_1008	256.915	-0.853035	0.408284	0.00405227	0.0334033	CP001956.1	998	GFO family oxidoreductase
HVO_1008A	12.2873	0.202168	0.323893	0.298308	0.505918	CP001956.1	223	uncharacterized protein (nonfunctional);pseudo=true;transl_table=11
HVO_1009	3208.6	-0.0955196	0.241354	0.603336	0.763273	CP001956.1	1022	putative oxidoreductase (aldo-keto reductase family protein)
HVO_1010	149.127	-0.266763	0.276085	0.184734	0.378099	CP001956.1	404	DUF457 family protein
HVO_1011	67.9902	-0.161422	0.244907	0.388288	0.596742	CP001956.1	233	thioredoxin domain protein
HVO_1012	720.729	0.547538	0.24419	0.00617685	0.0437088	CP001956.1	659	uncharacterized protein
HVO_1013	2599.38	0.50239	0.212735	0.00543862	0.0403141	CP001956.1	1406	heme o synthase
HVO_1014	2038.53	0.517872	0.215196	0.00458327	0.0361014	CP001956.1	758	cox-type terminal oxidase subunit II
HVO_1015	889.8	0.554107	0.244342	0.00565247	0.0411943	CP001956.1	428	FAD synthase
HVO_1016	837.262	0.608971	0.194139	0.000392882	0.00666021	CP001956.1	485	JAB domain protein
HVO_1017	294.63	0.457068	0.190271	0.0058596	0.0421871	CP001956.1	854	ketosamine kinase domain protein
HVO_1018	5071.49	0.721833	0.322722	0.00349028	0.0302149	CP001956.1	1901	Hef-associated 3' exonuclease Han
HVO_1019	92.8897	0.111341	0.260831	0.549754	0.726115	CP001956.1	1661	phospholipase D domain protein
HVO_1020	8991.23	0.403899	0.226681	0.0296496	0.121246	CP001956.1	1259	HEAT-PBS family protein
HVO_1021	158.352	0.106174	0.225813	0.550866	0.72699	CP001956.1	764	putative carbon-nitrogen hydrolase
HVO_1022	697.721	0.0440137	0.216791	0.8011	0.892207	CP001956.1	1088	NamA family oxidoreductase
HVO_1023	939.106	-0.312173	0.192326	0.0602063	0.185569	CP001956.1	815	uncharacterized protein
HVO_1024	943.574	0.0364897	0.217373	0.836062	0.911579	CP001956.1	377	acetyl-CoA C-acetyltransferase small subunit
HVO_1025	2502.92	0.0778228	0.209313	0.649766	0.796429	CP001956.1	1151	acetyl-CoA C-acetyltransferase catalytic subunit
HVO_1026	272.542	0.583264	0.316207	0.0126146	0.0690789	CP001956.1	413	uncharacterized protein
HVO_1027	974.434	0.295007	0.174196	0.0497105	0.164968	CP001956.1	272	Sec-independent protein translocase protein TatAo
HVO_1028	80.5655	0.197045	0.232918	0.281162	0.490054	CP001956.1	770	putative oxidoreductase (short-chain dehydrogenase family)
HVO_1030	720.558	0.167568	0.204117	0.323254	0.530234	CP001956.1	1295	DUF4382 domain protein
HVO_1031	2336.96	0.382232	0.211782	0.0306663	0.123776	CP001956.1	1028	thioredoxin-disulfide reductase
HVO_1032	257.347	0.369087	0.177235	0.0179355	0.0865477	CP001956.1	653	tRNA (carboxymethyluridine(34)-5-O)-methyltransferase
HVO_1033	856.271	-0.183049	0.157641	0.198506	0.394446	CP001956.1	2123	type IV pilus biogenesis complex membrane subunit
HVO_1034	1046.71	0.0142628	0.19299	0.933883	0.966733	CP001956.1	1694	type IV pilus biogenesis complex ATPase subunit
HVO_1035	419.125	-0.0736835	0.200036	0.662095	0.804829	CP001956.1	497	uncharacterized protein
HVO_1036	233.456	-0.125024	0.198672	0.456579	0.650421	CP001956.1	368	cupin 2 barrel domain protein
HVO_1037	1703.26	-0.050659	0.195388	0.761515	0.868757	CP001956.1	473	uncharacterized protein
HVO_1038	893.403	0.387159	0.337375	0.0798938	0.222504	CP001956.1	626	uracil-DNA glycosylase superfamily protein
HVO_1039	644.668	-0.327692	0.232477	0.0811497	0.225358	CP001956.1	563	metallo-beta-lactamase superfamily protein;pseudo=true;transl_table=11
HVO_1040	3280.51	-0.195675	0.198558	0.245452	0.448776	CP001956.1	1139	DnaJ N-terminal domain protein
HVO_1041	593.908	0.00560732	0.254567	0.976671	0.986341	CP001956.1	998	beta-lactamase domain protein
HVO_1042	722.209	0.203658	0.168616	0.171742	0.361959	CP001956.1	290	DNA-directed RNA polymerase subunit L
HVO_1043	358.926	-0.111557	0.173392	0.467223	0.659082	CP001956.1	560	DUF1684 family protein
HVO_1044	879.757	0.0959028	0.169943	0.522684	0.702836	CP001956.1	812	imidazole glycerol-phosphate synthase subunit HisF
HVO_1045	40.0875	-0.436973	0.281783	0.0404651	0.145413	CP001956.1	155	uncharacterized protein
HVO_1046	594.331	0.399463	0.266736	0.0469608	0.16042	CP001956.1	167	uncharacterized protein
HVO_1047	378.855	0.103874	0.224078	0.558056	0.731627	CP001956.1	971	NADPH:quinone reductase
HVO_1048	6302.1	0.166615	0.350985	0.321223	0.52846	CP001956.1	2108	phosphoribosylformylglycinamidine synthase subunit PurL
HVO_1049	1439.18	0.672609	0.275486	0.00246526	0.023675	CP001956.1	683	PHP domain protein
HVO_1050	2099.1	0.622141	0.261775	0.00335443	0.0293249	CP001956.1	1091	asparagine synthase (glutamine-hydrolyzing)
HVO_1051	259.855	0.474252	0.229892	0.0124094	0.0686167	CP001956.1	482	NUDIX family hydrolase
HVO_1052	987.531	-0.405058	0.234981	0.0344186	0.132076	CP001956.1	998	transcription initiation factor TFB
HVO_1053	469.435	0.680258	0.267582	0.00185644	0.0198629	CP001956.1	278	aspartyl/glutamyl-tRNA(Asn/Gln) amidotransferase subunit C
HVO_1054	3999.75	0.538265	0.243733	0.00699841	0.0468041	CP001956.1	1271	aspartyl/glutamyl-tRNA(Asn/Gln) amidotransferase subunit A
HVO_1055	1065.28	0.370098	0.17443	0.0162401	0.0814929	CP001956.1	680	TrkA domain protein
HVO_1056	908.995	0.1125	0.166132	0.44559	0.639412	CP001956.1	1661	Trk-type transport system (probable substrate potassium)
HVO_1057	1254.5	0.351331	0.226747	0.0560634	0.17714	CP001956.1	1604	Trk-type transport system (probable substrate potassium)
HVO_1058	3430.89	0.177783	0.206292	0.297848	0.505357	CP001956.1	1337	TrkA domain protein
HVO_1059	1022.84	-0.169118	0.196096	0.310091	0.517792	CP001956.1	542	START domain protein
HVO_1060	169.611	0.863899	0.311332	0.000609918	0.00914642	CP001956.1	959	uncharacterized protein
HVO_1061	1207.32	0.314038	0.237838	0.09493	0.247152	CP001956.1	779	oxidoreductase
HVO_1062	1557.05	0.0192872	0.173776	0.898267	0.949288	CP001956.1	1160	phosphopantothenoylcysteine decarboxylase / phosphopantothenate--cysteine ligase
HVO_1063	886.542	0.37157	0.205878	0.0321392	0.127219	CP001956.1	395	Mrp-type sodium/proton antiporter system subunit G
HVO_1064	392.601	0.257471	0.222277	0.151507	0.336728	CP001956.1	293	Mrp-type sodium/proton antiporter system subunit F
HVO_1065	1407.68	0.304551	0.200139	0.0719367	0.208381	CP001956.1	602	Mrp-type sodium/proton antiporter system subunit E
HVO_1066	1904.97	0.271022	0.210551	0.119429	0.285852	CP001956.1	1697	Mrp-type sodium/proton antiporter system subunit D1
HVO_1067	325.368	0.291941	0.250738	0.128638	0.301599	CP001956.1	341	Mrp-type sodium/proton antiporter system subunit C
HVO_1068	411.784	0.310349	0.220943	0.0849059	0.232122	CP001956.1	473	Mrp-type sodium/proton antiporter system subunit B
HVO_1069	2935.27	0.293898	0.231629	0.111111	0.274887	CP001956.1	2405	Mrp-type sodium/proton antiporter system subunit A
HVO_1070	268.806	0.353716	0.244622	0.0658587	0.196769	CP001956.1	338	ArsR family transcription regulator
HVO_1071	886.777	0.137948	0.217466	0.431362	0.63039	CP001956.1	401	uncharacterized protein
HVO_1072	3964.22	0.586133	0.262372	0.00535781	0.0399429	CP001956.1	566	purine phosphoribosyltransferase (adenine phosphoribosyltransferase%2C xanthine-guanine phosphoribosyltransferase)
HVO_1073	1822.66	0.0370675	0.220099	0.83039	0.907934	CP001956.1	674	ThiJ/PfpI domain protein
HVO_1074	830.156	0.218746	0.158255	0.123593	0.292764	CP001956.1	845	uncharacterized protein
HVO_1075	135.58	-0.471512	0.260125	0.022363	0.100801	CP001956.1	299	HTH domain protein
HVO_1076	3513.66	-0.222239	0.19769	0.1864	0.379704	CP001956.1	968	sugar nucleotidyltransferase
HVO_1077	431.5	0.153575	0.193921	0.349016	0.556203	CP001956.1	722	diphthine--ammonia ligase
HVO_1078	261.939	-0.197151	0.161638	0.174622	0.364481	CP001956.1	952	homolog to sulfate adenylyltransferase small subunit (nonfunctional);pseudo=true;transl_table=11
HVO_1079	1372.23	0.991057	0.332595	0.000252639	0.00490069	CP001956.1	977	sulfate adenylyltransferase small subunit-like protein
HVO_1080	7896.44	0.366663	0.182391	0.0212118	0.0974146	CP001956.1	566	uncharacterized protein
HVO_1081	865.432	-0.243361	0.216818	0.172085	0.362036	CP001956.1	344	glutaredoxin
HVO_1082	2475.78	-0.105337	0.261747	0.576093	0.74451	CP001956.1	632	orotate phosphoribosyltransferase-like protein
HVO_1083	2326.59	-0.0401154	0.325492	0.799715	0.892158	CP001956.1	1073	glucose 1-dehydrogenase
HVO_1084	1684.62	0.270069	0.397369	0.161856	0.350598	CP001956.1	1391	adenylosuccinate lyase
HVO_1085	3532.68	0.156756	0.352971	0.338437	0.545953	CP001956.1	1577	phosphoribosylglycinamide formyltransferase / phosphoribosylaminoimidazolecarboxamide formyltransferase
HVO_1086	145.259	0.20452	0.380857	0.228356	0.428513	CP001956.1	755	(S)-3-O-geranylgeranylglyceryl phosphate synthase 2
HVO_1087	1164.71	0.156974	0.323078	0.389768	0.597839	CP001956.1	425	UspA domain protein
HVO_1088	4435.54	0.354993	0.162339	0.012602	0.0690789	CP001956.1	2516	folylpolyglutamate synthase / 7%2C8-dihydropteroate reductase / dihydropteroate synthase
HVO_1089	374.806	0.096602	0.193831	0.555982	0.730357	CP001956.1	752	NRDE domain protein
HVO_1090	1804.07	0.420436	0.169346	0.00490567	0.0378237	CP001956.1	353	transcription initiation factor TFE beta subunit
HVO_1091	6580.75	-0.0911453	0.173418	0.55607	0.730357	CP001956.1	758	proteasome alpha subunit
HVO_1092	571.857	0.00267293	0.138624	0.982364	0.989937	CP001956.1	479	ribonuclease P protein component 2
HVO_1093	653.729	0.0712879	0.208533	0.676235	0.81546	CP001956.1	626	putative S-adenosylmethionine-dependent methyltransferase
HVO_1094	292.971	0.585907	0.235873	0.00295576	0.0269264	CP001956.1	695	ribonuclease P protein component 3
HVO_1095	401.407	0.119242	0.216081	0.494779	0.684094	CP001956.1	554	putative secreted glycoprotein
HVO_1096	615.756	-0.053427	0.229273	0.776118	0.878144	CP001956.1	1097	succinyl-diaminopimelate desuccinylase
HVO_1097	563.615	-0.192864	0.21844	0.279307	0.488253	CP001956.1	866	diaminopimelate epimerase
HVO_1098	919.474	-0.183682	0.203159	0.282494	0.491058	CP001956.1	1247	diaminopimelate decarboxylase
HVO_1099	673.835	-0.211792	0.168899	0.158096	0.346003	CP001956.1	842	2%2C3%2C4%2C5-tetrahydropyridine-2%2C6-dicarboxylate N-succinyltransferase
HVO_1100	373.635	-0.20087	0.206947	0.245023	0.44873	CP001956.1	761	4-hydroxy-tetrahydrodipicolinate reductase
HVO_1101	716.456	-0.144022	0.208854	0.408179	0.610051	CP001956.1	917	4-hydroxy-tetrahydrodipicolinate synthase
HVO_1102	417.378	-0.085076	0.225387	0.635858	0.786801	CP001956.1	497	DUF88 family protein
HVO_1103	558.248	-0.151337	0.160262	0.294169	0.50303	CP001956.1	920	uncharacterized protein
HVO_1104	150.051	1.44552	0.309131	1.87414e-07	1.46146e-05	CP001956.1	167	uncharacterized protein
HVO_1105	294.871	1.0148	0.283697	3.35485e-05	0.000998517	CP001956.1	479	MiaB-like tRNA modifying enzyme
HVO_1105A	112.327	-0.200854	0.312437	0.308605	0.515973	CP001956.1	152	uncharacterized protein (nonfunctional);pseudo=true;transl_table=11
HVO_1105A	112.327	-0.200854	0.312437	0.308605	0.515973	CP001956.1	440	uncharacterized protein (nonfunctional);pseudo=true;transl_table=11
HVO_1106	1.39517	-0.0495003	0.359758	0.582522	1	CP001956.1	1298	ISH8-type transposase ISHvo12
HVO_1107	364.99	0.104392	0.186855	0.514625	0.697678	CP001956.1	1028	DUF1119 family protein
HVO_1108	233.58	0.309764	0.211957	0.0778464	0.219626	CP001956.1	224	tRNA/rRNA pseudouridine synthase complex protein Gar1
HVO_1109	376.539	0.397552	0.260295	0.0475156	0.161441	CP001956.1	278	signal recognition particle 19K protein
HVO_1110	5190.58	0.382461	0.204962	0.0271496	0.114069	CP001956.1	1148	ABC-type transport system periplasmic substrate-binding protein (probable substrate cobalamin)
HVO_1111	422.137	0.500042	0.270383	0.0174145	0.0848739	CP001956.1	1094	ABC-type transport system permease protein (probable substrate cobalamin)
HVO_1112	860.769	0.38262	0.263526	0.0568044	0.179046	CP001956.1	1430	ABC-type transport system ATP-binding protein (probable substrate cobalamin)
HVO_1113	474.942	-0.163558	0.162233	0.261484	0.467457	CP001956.1	1169	FtsZ family protein CetZ%2C type III
HVO_1114	304.607	-1.20498	0.430449	0.000405831	0.00682042	CP001956.1	698	RNA-free ribonuclease P-like protein
HVO_1115	699.189	0.104959	0.300357	0.56113	0.73393	CP001956.1	200	uncharacterized protein
HVO_1116	696.563	0.0352424	0.303852	0.833526	0.910119	CP001956.1	347	HTH domain protein
HVO_1117	4211.57	0.0637201	0.267758	0.72538	0.848817	CP001956.1	641	HTH-10 family transcription regulator
HVO_1118	1872.73	0.0899315	0.257297	0.621074	0.775895	CP001956.1	134	small CPxCG-related zinc finger protein
HVO_1119	666.096	0.165323	0.209428	0.337058	0.544629	CP001956.1	521	halocyanin
HVO_1120	547.696	-0.0507917	0.207796	0.768924	0.873808	CP001956.1	329	TIGR04031 family protein
HVO_1121	5179.81	0.0202281	0.178773	0.89306	0.94595	CP001956.1	1208	Fe-coproporphyrin synthase AhbC
HVO_1122	178.973	-0.163956	0.227358	0.366258	0.574664	CP001956.1	185	uncharacterized protein
HVO_1123	3346.09	0.286769	0.210123	0.100238	0.256617	CP001956.1	1049	thioredoxin-disulfide reductase
HVO_1124	110.418	0.0317962	0.180104	0.838364	0.913483	CP001956.1	284	DUF357 family protein
HVO_1125	2400.57	0.379449	0.212403	0.0316892	0.125949	CP001956.1	1484	cysteine--tRNA ligase
HVO_1126	530.981	0.202139	0.204055	0.234328	0.435484	CP001956.1	1778	transducer protein HemAT
HVO_1127	117.643	-0.0430348	0.193582	0.794708	0.889881	CP001956.1	494	uncharacterized protein
HVO_1128	870.619	0.28237	0.190827	0.0835014	0.229635	CP001956.1	878	sirohydrochlorin cobaltochelatase
HVO_1129	1117.21	0.250601	0.247349	0.185462	0.37919	CP001956.1	1172	uncharacterized protein
HVO_1130	7768.63	-0.152656	0.18525	0.336716	0.544302	CP001956.1	581	uncharacterized protein
HVO_1131	1286.56	0.353364	0.25436	0.0713435	0.206971	CP001956.1	185	methyltransferase activator Trm112
HVO_1132	7621.04	0.242065	0.306689	0.228655	0.428617	CP001956.1	1331	adenylosuccinate synthase
HVO_1133	14281.9	-0.113166	0.219371	0.524385	0.704299	CP001956.1	305	HTH domain protein
HVO_1134	9304	0.124866	0.184583	0.432879	0.630869	CP001956.1	2273	uncharacterized protein
HVO_1135	1059.2	-0.208123	0.190345	0.202927	0.399199	CP001956.1	905	S-adenosylmethionine-dependent methyltransferase-like protein
HVO_1136	152.222	-1.29785	0.402317	9.90928e-05	0.00238495	CP001956.1	884	CDP-alcohol 1-archaetidyltransferase
HVO_1137	342.281	-0.0285404	0.168259	0.849805	0.920386	CP001956.1	1658	ion channel pore / TrkA domain protein
HVO_1138	5043.92	0.291313	0.23573	0.117649	0.283158	CP001956.1	848	cox-type terminal oxidase subunit III
HVO_1139	5956.35	-0.102875	0.133903	0.41229	0.613791	CP001956.1	1076	squalene synthase
HVO_1140	8628.6	-0.246071	0.387636	0.198641	0.394446	CP001956.1	1142	acyl-CoA dehydrogenase
HVO_1141	99.8804	0.396082	0.270917	0.0533436	0.171183	CP001956.1	323	PadR family transcription regulator
HVO_1142	121.95	0.0144489	0.240738	0.93494	0.966733	CP001956.1	275	uncharacterized protein
HVO_1143	522.37	0.710579	0.25919	0.000980172	0.0128245	CP001956.1	671	putative archaetidylserine synthase
HVO_1144	1353.75	-0.250839	0.230244	0.166095	0.356217	CP001956.1	446	halocyanin
HVO_1145	11991.4	0.472494	0.269353	0.0229823	0.102176	CP001956.1	662	30S ribosomal protein S1e
HVO_1146	4214.75	0.5083	0.255626	0.0123921	0.0686167	CP001956.1	242	uncharacterized protein
HVO_1147	11736	0.43817	0.249432	0.0262762	0.111602	CP001956.1	1121	putative replication complex protein RecJ2
HVO_1148	16093.4	0.684645	0.265929	0.00164594	0.0184876	CP001956.1	467	30S ribosomal protein S15
HVO_1150	6546.47	0.217428	0.168885	0.144923	0.32681	CP001956.1	392	IS200-type transposase HfIRS11
HVO_1151	22432.3	0.156406	0.17912	0.322785	0.530051	CP001956.1	1254	IS1341-type transposase HfIRS11 (nonfunctional);pseudo=true;transl_table=11
HVO_1153	2190.9	0.0792325	0.195283	0.629419	0.78231	CP001956.1	1511	putative secreted glycoprotein
HVO_1154	152.825	0.344234	0.286707	0.095704	0.24794	CP001956.1	770	putative secreted glycoprotein
HVO_1155	78.9932	0.247468	0.215431	0.161163	0.35007	CP001956.1	452	putative secreted glycoprotein
HVO_1156	171.137	0.357378	0.28672	0.0849547	0.232122	CP001956.1	986	uncharacterized protein
HVO_1157	126.175	0.118786	0.253773	0.521748	0.702208	CP001956.1	632	uncharacterized protein
HVO_1158	119.013	0.150556	0.230459	0.404872	0.60762	CP001956.1	500	uncharacterized protein
HVO_1159	596.444	0.1486	0.216518	0.395879	0.602417	CP001956.1	2042	type IV pilus biogenesis complex membrane subunit
HVO_1160	954.146	0.15439	0.234442	0.395997	0.602417	CP001956.1	3302	type IV pilus biogenesis complex ATPase subunit
HVO_1162	3922.01	0.140748	0.226663	0.430128	0.629622	CP001956.1	275	Sec-independent protein translocase protein TatAt
HVO_1163	604.911	-0.356943	0.296131	0.0934357	0.245159	CP001956.1	500	peroxiredoxin
HVO_1164	1758.96	0.0142411	0.148913	0.91495	0.959492	CP001956.1	812	HD family hydrolase
HVO_1165	4421.15	0.127239	0.223357	0.490348	0.679654	CP001956.1	908	mechanosensitive channel protein MscS
HVO_1166	849.945	0.0658282	0.228021	0.711276	0.83835	CP001956.1	248	CRM domain protein
HVO_1167	147.8	0.924275	0.338189	0.00060646	0.00912968	CP001956.1	275	ribonuclease P protein component 4
HVO_1168	1990.81	0.407825	0.200477	0.0171289	0.0841129	CP001956.1	1061	putative glycosyltransferase%2C type 1
HVO_1169	1055	0.67232	0.214551	0.000325331	0.00587253	CP001956.1	1106	putative glycosyltransferase%2C type 1
HVO_1170	2420.49	0.108976	0.164744	0.456428	0.650421	CP001956.1	428	glycine-rich protein
HVO_1171	1355.89	0.426152	0.186758	0.0089081	0.0553068	CP001956.1	746	DUF2797 family protein
HVO_1172	2888.33	0.0686492	0.21206	0.690108	0.825445	CP001956.1	947	GalE family epimerase/dehydratase
HVO_1173	518.453	0.464777	0.282253	0.0289479	0.119437	CP001956.1	542	tRNA (cytidine(56)-2'-O)-methyltransferase
HVO_1174	1931.24	0.393702	0.183692	0.0139838	0.073779	CP001956.1	530	transcription initiation factor TFE alpha subunit
HVO_1175	1766.59	0.28175	0.16718	0.0574831	0.180456	CP001956.1	677	DUF2110 family protein
HVO_1176	2890.51	0.212661	0.164038	0.145291	0.327072	CP001956.1	755	uncharacterized protein
HVO_1177	431.762	-0.0121812	0.194478	0.94259	0.968497	CP001956.1	692	ADP-ribose pyrophosphatase
HVO_1178	27.6802	0.0395745	0.284273	0.82473	0.904535	CP001956.1	113	uncharacterized protein
HVO_1179	897.293	0.283811	0.174568	0.0641699	0.193502	CP001956.1	1064	hypothetical protein
HVO_1180	66.4426	-0.212422	0.261268	0.273128	0.481433	CP001956.1	374	AhpD family protein
HVO_1181	4686	-0.100156	0.169028	0.505614	0.691716	CP001956.1	1031	PhoU domain protein
HVO_1182	242.175	-0.081815	0.255693	0.660797	0.803884	CP001956.1	458	uncharacterized protein
HVO_1183	104.061	-0.0116853	0.253543	0.950894	0.972381	CP001956.1	443	uncharacterized protein
HVO_1184	505.083	0.266752	0.249212	0.16185	0.350598	CP001956.1	1139	DUF1511 family protein
HVO_1185	683.935	0.129284	0.269411	0.490191	0.679654	CP001956.1	182	uncharacterized protein
HVO_1186	3166.9	0.438502	0.151937	0.00157249	0.0178231	CP001956.1	224	HTH domain protein
HVO_1187	2090.55	0.378741	0.228707	0.0411613	0.147237	CP001956.1	431	START domain protein
HVO_1188	177.941	0.227018	0.207219	0.186952	0.379704	CP001956.1	317	uncharacterized protein
HVO_1189	19588.3	-0.0107232	0.204919	0.961641	0.978966	CP001956.1	1526	aldehyde dehydrogenase
HVO_1190	1169.2	-0.0798722	0.205463	0.642231	0.790672	CP001956.1	719	HTH-10 family transcription regulator
HVO_1191	3815.7	-0.271879	0.28271	0.177874	0.369096	CP001956.1	839	proline dehydrogenase
HVO_1192	830.511	-2.10549	0.576451	1.57668e-05	0.00055886	CP001956.1	1305	ABC-type transport system periplasmic substrate-binding protein (probable substrate branched-chain amino acids);pseudo=true;transl_table=11
HVO_1193	185.338	-1.99615	0.561119	2.26265e-05	0.000741351	CP001956.1	578	ABC-type transport system permease protein (probable substrate branched-chain amino acids);pseudo=true;transl_table=11
HVO_1194	152.026	-1.57802	0.533611	0.000196835	0.00395597	CP001956.1	1124	ABC-type transport system permease protein (probable substrate branched-chain amino acids)
HVO_1195	152.055	-0.456096	0.332981	0.0484356	0.162943	CP001956.1	806	ABC-type transport system ATP-binding protein (probable substrate branched-chain amino acids)
HVO_1196	146.701	-0.53358	0.283803	0.0155165	0.0789804	CP001956.1	737	ABC-type transport system ATP-binding protein (probable substrate branched-chain amino acids)
HVO_1197	2496.25	0.249539	0.261884	0.197699	0.393682	CP001956.1	797	RIO-type protein kinase domain protein
HVO_1198	1484.78	0.234105	0.330577	0.237301	0.438765	CP001956.1	437	UspA domain protein
HVO_1199	12173.8	-0.160403	0.360441	0.33767	0.545166	CP001956.1	1142	acyl-CoA dehydrogenase
HVO_1200	1497.58	0.273482	0.268661	0.164195	0.35331	CP001956.1	455	arl cluster protein ArlD
HVO_1201	620.038	1.48722	0.340128	7.14519e-07	4.64319e-05	CP001956.1	2126	sensor box histidine kinase
HVO_1202	1076.39	3.34447	0.344815	1.10706e-23	3.59702e-21	CP001956.1	1097	uncharacterized protein
HVO_1203	3004.54	3.72501	0.324152	4.83946e-32	3.14484e-29	CP001956.1	530	arl cluster protein ArlD
HVO_1205	97.1527	0.428609	0.362838	0.062681	0.190458	CP001956.1	509	taxis cluster protein CheD
HVO_1206	574.948	0.702332	0.289173	0.00233034	0.0228866	CP001956.1	1187	taxis cluster protein CheC
HVO_1207	326.613	0.78518	0.234929	0.000119577	0.00272649	CP001956.1	368	response regulator CheY
HVO_1208	3233.14	0.685497	0.258979	0.00137248	0.016216	CP001956.1	662	uncharacterized protein
HVO_1209	54.4188	-10.6646	2.90974	3.69479e-18	8.00332e-16	CP001956.1	338	HTH domain protein
HVO_1210	1468.4	0.861714	0.848483	0.0123081	0.0682892	CP001956.1	641	archaellin A1
HVO_1211	1536.94	0.699357	0.865067	0.0185042	0.0885917	CP001956.1	662	archaellin A2
HVO_1212	942.096	-0.608584	0.221684	0.00145786	0.0168671	CP001956.1	740	KaiC-type circadian clock protein CirA
HVO_1213	790.966	2.93852	0.310039	1.02664e-22	2.85919e-20	CP001956.1	1454	arl cluster protein ArlCE
HVO_1214	269.461	2.55531	0.451356	5.8975e-10	9.19774e-08	CP001956.1	437	arl cluster protein ArlF
HVO_1215	203.907	3.56162	0.355578	5.03543e-25	1.96331e-22	CP001956.1	449	arl cluster protein ArlG
HVO_1216	256.01	3.2427	0.321435	2.42447e-25	1.05033e-22	CP001956.1	749	arl cluster protein ArlH
HVO_1217	795.785	2.78091	0.272457	7.70201e-26	3.75377e-23	CP001956.1	1664	archaellar motor/biogenesis protein ArlI
HVO_1218	619.906	2.82765	0.294082	2.78347e-23	8.34827e-21	CP001956.1	1742	archaellar motor/biogenesis protein ArlJ
HVO_1219	404.69	2.38604	0.253796	2.53786e-22	6.59675e-20	CP001956.1	1118	taxis protein CheF2
HVO_1220	39.9211	1.91422	0.469788	2.27812e-06	0.000124956	CP001956.1	362	uncharacterized protein
HVO_1221	167.606	1.4585	0.28324	1.70681e-08	1.70638e-06	CP001956.1	866	taxis protein CheF1
HVO_1222	282.808	1.13167	0.232038	9.55782e-08	7.92892e-06	CP001956.1	842	protein-glutamate O-methyltransferase CheR
HVO_1223	803.65	1.24678	0.236146	1.00002e-08	1.08307e-06	CP001956.1	2270	taxis sensor histidine kinase CheA
HVO_1224	221.743	1.49668	0.222595	1.20364e-12	2.47e-10	CP001956.1	1100	protein-glutamate methylesterase / protein-glutamine glutaminase CheB
HVO_1225	242.508	0.883981	0.191859	5.32724e-07	3.70909e-05	CP001956.1	473	purine-binding taxis protein CheW
HVO_1226	25.8531	-0.140231	0.274313	0.462126	0.653784	CP001956.1	488	major facilitator superfamily transport protein
HVO_1227	600.553	1.26753	0.348389	1.81069e-05	0.000619286	CP001956.1	1592	xanthine/uracil permease family transport protein
HVO_1228	13786	0.515072	1.21962	0.00396153	0.0329339	CP001956.1	2465	DUF5059 domain / halocyanin domain protein
HVO_1229	74.3095	0.164168	0.382126	0.245472	0.448776	CP001956.1	137	uncharacterized protein
HVO_1230	263.551	-0.249148	0.156693	0.0785835	0.220698	CP001956.1	1180	mechanosensitive ion channel;pseudo=true;transl_table=11
HVO_1231	140.102	0.0414404	0.175716	0.787015	0.884825	CP001956.1	494	DUF457 family protein
HVO_1232	1464.61	-0.316666	0.46222	0.108889	0.271805	CP001956.1	581	putative AhpD family alkylhydroperoxidase
HVO_1233	606.107	-1.32039	0.683428	0.00289456	0.0264927	CP001956.1	194	cold shock protein
HVO_1234	748.189	-0.274022	0.246438	0.153739	0.339813	CP001956.1	1496	(6-4)DNA photolyase
HVO_1235	1112.19	-0.665176	0.269865	0.00268674	0.0251765	CP001956.1	794	creatininase domain protein
HVO_1236	5744.28	-1.16602	1.00214	0.0093129	0.0570031	CP001956.1	1607	acyl-CoA synthetase
HVO_1237	26.4109	-0.0805075	0.310478	0.645088	0.792363	CP001956.1	965	DUF583 domain protein
HVO_1238	1372.04	-0.150352	0.191922	0.360518	0.568402	CP001956.1	974	putative oxidoreductase (aldo-keto reductase family protein)
HVO_1238A	560.95	-0.0102156	0.16836	0.946545	0.969928	CP001956.1	494	uncharacterized protein
HVO_1239	750.139	0.239422	0.255842	0.211448	0.41078	CP001956.1	1217	major facilitator superfamily transport protein
HVO_1240	2566.75	0.207038	0.294169	0.292495	0.501577	CP001956.1	1061	uncharacterized protein
HVO_1241	1954.55	0.3471	0.397555	0.110243	0.273265	CP001956.1	671	SCO1/SenC/PrrC family protein
HVO_1242	2055.07	-0.0593388	0.237948	0.748274	0.86167	CP001956.1	1298	uncharacterized protein
HVO_1243	571.003	0.0144331	0.228312	0.933906	0.966733	CP001956.1	692	cytochrome c-type biogenesis protein CcdA-like protein
HVO_1244	712.972	0.141167	0.242621	0.442589	0.637714	CP001956.1	590	thioredoxin
HVO_1245	1622.73	0.191668	0.195249	0.244802	0.448535	CP001956.1	683	thioredoxin domain protein
HVO_1246	906.509	-0.100034	0.231508	0.581872	0.748012	CP001956.1	377	ferredoxin (2Fe-2S)
HVO_1247	517.597	0.346073	0.18553	0.0315394	0.12561	CP001956.1	575	NUDIX family hydrolase
HVO_1248	2220.84	1.03563	0.213169	1.16803e-07	9.48779e-06	CP001956.1	209	DUF1918 family protein
HVO_1249	4854.41	0.969429	0.261063	2.05699e-05	0.000691398	CP001956.1	428	DUF54 family protein
HVO_1250	762.871	-0.544564	0.17452	0.000551884	0.00847164	CP001956.1	563	redoxin domain protein
HVO_1251	106.395	0.563558	0.364614	0.0223356	0.100801	CP001956.1	425	DMT superfamily transport protein
HVO_1252	858.588	-1.8032	0.47908	1.12663e-05	0.000429643	CP001956.1	197	uncharacterized protein
HVO_1253	251.122	-0.156739	0.240374	0.398964	0.605277	CP001956.1	452	uncharacterized protein;pseudo=true;transl_table=11
HVO_1254	66.8976	-0.206075	0.250509	0.279427	0.488253	CP001956.1	152	uncharacterized protein
HVO_1255	265.604	-0.274504	0.167744	0.066364	0.19718	CP001956.1	1238	major facilitator superfamily transport protein
HVO_1256	366.835	-0.221106	0.17175	0.146007	0.328306	CP001956.1	899	uncharacterized protein
HVO_1257	739.888	-0.183423	0.178904	0.241773	0.444866	CP001956.1	1016	AAA-type ATPase (MoxR subfamily)
HVO_1258	457.444	-0.294469	0.201177	0.0847749	0.231956	CP001956.1	923	uncharacterized protein
HVO_1259	431.339	-0.274886	0.213686	0.121067	0.288934	CP001956.1	623	uncharacterized protein
HVO_1260	478.131	-0.11095	0.179468	0.479801	0.670518	CP001956.1	2456	von Willebrand factor type A domain protein
HVO_1261	183.846	-0.110836	0.241686	0.548602	0.725331	CP001956.1	1796	uncharacterized protein
HVO_1262	2643.78	0.33215	0.479285	0.0829055	0.228606	CP001956.1	1457	putative NhaC-type sodium/proton antiporter
HVO_1263	394.488	-0.016688	0.185131	0.918442	0.96057	CP001956.1	596	DUF304 domain protein
HVO_1264	460.351	-0.0294587	0.182983	0.853997	0.922108	CP001956.1	653	DUF304 domain protein
HVO_1265	2083.88	-0.655641	0.325313	0.00780104	0.0508633	CP001956.1	485	Lrp/AsnC family transcription regulator
HVO_1266	7197.92	-0.888705	0.344703	0.0012083	0.0147686	CP001956.1	1151	pyridoxal phosphate-dependent aminotransferase
HVO_1267	164.732	-0.830323	0.340421	0.00188939	0.0200064	CP001956.1	425	UspA domain protein
HVO_1268	3393.95	0.0990549	0.161337	0.492736	0.681994	CP001956.1	713	uncharacterized protein
HVO_1269	1697.05	0.0290346	0.152094	0.833556	0.910119	CP001956.1	2127	uncharacterized protein;pseudo=true;transl_table=11
HVO_1270	158.459	-0.992848	0.356822	0.000554355	0.0084762	CP001956.1	140	uncharacterized protein
HVO_1271	10310.4	0.0923435	0.170337	0.537051	0.714176	CP001956.1	590	receiver box response regulator
HVO_1272	4542.83	-0.112104	0.245784	0.546939	0.724114	CP001956.1	1088	TrmB family transcription regulator
HVO_1273	5151	0.165276	0.340374	0.350054	0.557085	CP001956.1	1496	inosine-5'-monophosphate dehydrogenase
HVO_1273A	4876.71	-0.10061	0.216907	0.569336	0.740638	CP001956.1	197	uncharacterized protein
HVO_1274	19225.7	-0.432562	0.215815	0.0180066	0.0867833	CP001956.1	962	uncharacterized protein
HVO_1275	908.041	-0.950919	0.306052	0.000224563	0.00442208	CP001956.1	386	UPF0047 family protein
HVO_1276	429.572	0.152583	0.202245	0.369642	0.57788	CP001956.1	227	small CPxCG-related zinc finger protein
HVO_1278	251.61	0.400917	0.235668	0.0348735	0.132526	CP001956.1	380	uncharacterized protein
HVO_1279	518.352	-0.0327925	0.159272	0.820555	0.901904	CP001956.1	488	dihydrofolate reductase
HVO_1280	411.305	-0.215049	0.184926	0.178734	0.370288	CP001956.1	1304	major facilitator superfamily transport protein
HVO_1281	582.129	-0.103041	0.157762	0.470208	0.661264	CP001956.1	1073	putative glycosyltransferase%2C type 1
HVO_1282	343.199	0.175115	0.177046	0.25694	0.462729	CP001956.1	377	PtpS family protein
HVO_1283	2144.84	-0.0935941	0.171298	0.538274	0.715314	CP001956.1	998	oxidoreductase
HVO_1284	2174.52	-0.21051	0.153515	0.130852	0.304378	CP001956.1	785	GTP cyclohydrolase 3
HVO_1285	100.922	-2.06229	0.70844	0.000188677	0.00381167	CP001956.1	254	uncharacterized protein
HVO_1286	1652.62	-0.494896	0.312847	0.03196	0.126638	CP001956.1	782	HAD superfamily hydrolase
HVO_1287	7860.88	-0.113666	0.33484	0.497292	0.685381	CP001956.1	596	protein deglycase PfpI
HVO_1288	459.886	-1.49688	0.528706	0.000296047	0.00548324	CP001956.1	134	uncharacterized protein
HVO_1289	9072.88	0.0671492	0.190816	0.677972	0.816372	CP001956.1	398	OsmC domain protein
HVO_1290	6711.17	-0.183076	0.257817	0.339195	0.546497	CP001956.1	716	metal-dependent hydrolase domain protein
HVO_1291	1863.83	0.189462	0.244815	0.308946	0.516323	CP001956.1	731	fumarylacetoacetase family protein
HVO_1292	64.1337	0.0165131	0.224445	0.924562	0.962838	CP001956.1	392	DUF1648 family protein
HVO_1293	409.533	1.03826	0.517066	0.00269264	0.0251765	CP001956.1	617	LacC domain protein
HVO_1294	1614.61	0.922992	0.568421	0.00637336	0.0443574	CP001956.1	1580	GMC family oxidoreductase
HVO_1295	1050.02	0.349028	0.243084	0.0681454	0.199774	CP001956.1	1085	histidinol-phosphate aminotransferase
HVO_1296	469.909	0.287502	0.163095	0.0484251	0.162943	CP001956.1	509	putative adenylate kinase
HVO_1297	505.09	0.155464	0.159852	0.277947	0.486472	CP001956.1	602	putative archaetidylglycerolphosphate synthase
HVO_1297A	60.0321	-0.208376	0.229219	0.254678	0.45993	CP001956.1	185	uncharacterized protein
HVO_1298	416.458	-0.210001	0.240838	0.261112	0.467372	CP001956.1	1418	sensor box histidine kinase
HVO_1299	4544.88	-0.0750633	0.149542	0.583495	0.749364	CP001956.1	521	cro/C1 family transcription regulator
HVO_1300	1691.69	-0.122778	0.175172	0.426452	0.626891	CP001956.1	644	triosephosphate isomerase
HVO_1301	3987.27	0.0408264	0.158598	0.772836	0.876465	CP001956.1	1766	DUF87 domain protein
HVO_1302	776.737	0.32923	0.15634	0.0197022	0.0925531	CP001956.1	1289	DNA-directed DNA polymerase Y
HVO_1303	394.058	0.825634	0.38723	0.00331818	0.0292045	CP001956.1	428	Lrp/AsnC family transcription regulator
HVO_1304	25954.3	0.235188	0.35866	0.188101	0.380594	CP001956.1	938	pyruvate--ferredoxin oxidoreductase beta subunit
HVO_1305	48838.6	0.25896	0.373328	0.185849	0.379279	CP001956.1	1895	pyruvate--ferredoxin oxidoreductase alpha subunit
HVO_1306	1090.65	0.454486	0.244751	0.0206292	0.0956399	CP001956.1	1157	chorismate synthase
HVO_1307	218.442	-0.318777	0.203762	0.0649543	0.194963	CP001956.1	530	uncharacterized protein
HVO_1307A	79.7776	0.170047	0.268334	0.371562	0.580083	CP001956.1	320	phosphodiesterase/nucleotide pyrophosphatase domain protein-like protein
HVO_1308	1828.81	0.0979311	0.182944	0.535691	0.713096	CP001956.1	1292	3-phosphoshikimate 1-carboxyvinyltransferase
HVO_1309	2787.48	-0.102931	0.187734	0.525795	0.705948	CP001956.1	1175	peptidase M24 family protein
HVO_1310	4678.7	-0.148298	0.246641	0.429727	0.629444	CP001956.1	521	uncharacterized protein
HVO_1311	6713.8	-0.156081	0.319441	0.374063	0.581885	CP001956.1	845	putative oxidoreductase (short-chain dehydrogenase family)
HVO_1312	643.755	0.353856	0.190278	0.0309314	0.12446	CP001956.1	818	prephenate dehydrogenase
HVO_1313	794.321	0.526568	0.245848	0.00843931	0.0533304	CP001956.1	1403	putative S-adenosylmethionine-dependent methyltransferase
HVO_1314	755.138	-0.122012	0.142632	0.33128	0.538416	CP001956.1	791	5'-nucleotidase SurE
HVO_1316	105.561	0.0656708	0.2148	0.70476	0.833443	CP001956.1	224	uncharacterized protein
HVO_1317	83.0843	0.177757	0.301541	0.353664	0.559861	CP001956.1	251	uncharacterized protein
HVO_1318	342.911	-0.101954	0.160048	0.479737	0.670518	CP001956.1	806	aminoglycoside N3'-acetyltransferase
HVO_1319	130.917	-1.79358	0.659332	0.000353519	0.00615343	CP001956.1	425	peroxiredoxin OsmC%2C lipoyl-dependent
HVO_1320	41.8666	-0.125071	0.272695	0.509359	0.693432	CP001956.1	449	LysE family transport protein
HVO_1322	346.814	0.168673	0.203219	0.318971	0.526531	CP001956.1	311	chorismate mutase
HVO_1323	649.787	-0.0909928	0.170822	0.54844	0.725331	CP001956.1	869	shikimate kinase%2C archaeal-type
HVO_1324	388.994	0.249838	0.180751	0.111799	0.275861	CP001956.1	428	uncharacterized protein
HVO_1325	275.802	0.184617	0.207572	0.281976	0.490596	CP001956.1	236	uncharacterized protein
HVO_1326	136.325	-1.32647	0.532128	0.000840359	0.0114565	CP001956.1	134	small CPxCG-related zinc finger protein
HVO_1327	2966.22	-0.459465	0.192742	0.00649636	0.0447512	CP001956.1	2210	AAA-type ATPase (CDC48 subfamily)
HVO_1328	276.654	-0.627219	0.235446	0.00173971	0.0191167	CP001956.1	317	uncharacterized protein
HVO_1329	82.1768	-0.0822562	0.24635	0.656168	0.801086	CP001956.1	740	putative S-adenosylmethionine-dependent methyltransferase
HVO_1330	91.6825	0.0360963	0.228771	0.838745	0.913483	CP001956.1	620	uncharacterized protein
HVO_1331	560.673	0.0503682	0.167911	0.734474	0.852803	CP001956.1	401	ArsR family transcription regulator
HVO_1332	635.772	-0.148543	0.139426	0.249036	0.453523	CP001956.1	389	uncharacterized protein
HVO_1333	1826.36	0.118972	0.171946	0.432515	0.630869	CP001956.1	2840	ATP-dependent DNA helicase
HVO_1334	93.8405	0.133127	0.272406	0.479275	0.670263	CP001956.1	275	uncharacterized protein
HVO_1335	95.0766	-0.170371	0.263879	0.374173	0.581885	CP001956.1	278	uncharacterized protein
HVO_1336	2084.01	-0.19913	0.169793	0.18611	0.37952	CP001956.1	782	rpa-associated phosphoesterase
HVO_1337	8589.93	-0.184881	0.158197	0.195942	0.391183	CP001956.1	1871	rpa-associated protein
HVO_1338	5074.9	-0.195637	0.135085	0.118931	0.285011	CP001956.1	1283	replication protein A
HVO_1339	468.783	-0.251411	0.227764	0.171072	0.361522	CP001956.1	377	uncharacterized protein
HVO_1340	1931.61	-0.894797	0.335021	0.000882675	0.0118266	CP001956.1	1127	putative glycosyltransferase%2C type 1
HVO_1341	294.515	0.138046	0.202759	0.41321	0.614483	CP001956.1	659	2%2C5-diamino-6-(ribosylamino)-4(3H)-pyrimidinone 5'-phosphate reductase
HVO_1342	863.548	-0.162221	0.14866	0.232541	0.433137	CP001956.1	335	thioredoxin
HVO_1343	1260.28	-0.289489	0.160832	0.0456152	0.157672	CP001956.1	314	NifU C-terminal domain protein
HVO_1344	3086.44	-0.112753	0.162398	0.43982	0.636295	CP001956.1	716	ribosome maturation protein Sdo1
HVO_1345	526.597	-0.33909	0.18964	0.039257	0.14329	CP001956.1	329	FUN14 family protein
HVO_1346	6127.11	-0.0942179	0.159494	0.514336	0.697529	CP001956.1	1301	ribosome-associating GTPase HflX
HVO_1347	691.803	-0.353239	0.268994	0.0835732	0.229635	CP001956.1	527	putative cyclic pyranopterin monophosphate synthase
HVO_1348	894.102	-0.39554	0.254053	0.0481677	0.162603	CP001956.1	1436	bifunctional NAD(P)H-hydrate repair enzyme Nnr
HVO_1349	177.482	0.73805	0.265125	0.000812601	0.0111561	CP001956.1	1184	major facilitator superfamily transport protein
HVO_1350	1002.16	-0.0641116	0.223453	0.720327	0.845696	CP001956.1	383	ArsR family transcription regulator
HVO_1351	3445.01	0.227522	0.135848	0.069875	0.203924	CP001956.1	2354	DNA repair helicase Rad3
HVO_1352	92.6066	0.152223	0.242895	0.409786	0.61123	CP001956.1	188	small CPxCG-related zinc finger protein
HVO_1353	1147.31	-0.336459	0.170752	0.0269396	0.113554	CP001956.1	221	uncharacterized protein
HVO_1354	1450.42	-0.0524635	0.153681	0.709308	0.837043	CP001956.1	1742	DNA mismatch repair protein MutS
HVO_1355	61.4873	-0.192458	0.262856	0.31866	0.526295	CP001956.1	302	UPF0058 family protein
HVO_1356	1863.43	0.164655	0.146903	0.219382	0.419094	CP001956.1	1652	sensor box histidine kinase
HVO_1357	5251.22	0.186338	0.161839	0.197021	0.393134	CP001956.1	1748	receiver/bat box HTH-10 family transcription regulator
HVO_1358	1565.51	-1.02322	0.316086	0.000129649	0.00292198	CP001956.1	392	receiver box response regulator
HVO_1359	358.235	-0.877647	0.325451	0.000870103	0.0117389	CP001956.1	206	small CPxCG-related zinc finger protein
HVO_1360	543.324	0.145013	0.185552	0.362749	0.570685	CP001956.1	392	TrmB family transcription regulator
HVO_1361	110.867	-0.275073	0.189341	0.0925173	0.243076	CP001956.1	1043	TSUP family transport protein
HVO_1362	0.460782	0.0629402	0.371892	0.299249	1	CP001956.1	149	uncharacterized protein
HVO_1363	38.3696	-0.329008	0.274017	0.10697	0.268683	CP001956.1	464	DUF4341/DUF395 family protein
HVO_1364	67.2704	0.146879	0.254583	0.432747	0.630869	CP001956.1	491	DUF4341/DUF395 family protein
HVO_1365	124.231	-0.09792	0.259988	0.601448	0.761379	CP001956.1	1187	rhodanese domain protein / beta-lactamase domain protein
HVO_1366	4.74337	-0.100387	0.351059	0.475369	1	CP001956.1	251	UPF0033 family protein
HVO_1367	29.5303	0.0310732	0.274459	0.8633	0.926509	CP001956.1	581	DsrE domain protein
HVO_1368	1453.6	-0.51547	0.271806	0.0161717	0.0812545	CP001956.1	803	beta-lactamase domain protein
HVO_1369	2037.65	-0.267759	0.285471	0.187367	0.379898	CP001956.1	662	DUF124 family protein
HVO_1370	4652.22	0.178171	0.197228	0.294316	0.50303	CP001956.1	1334	gamma-glutamyl phosphate reductase
HVO_1371	1517.18	0.195943	0.175119	0.201139	0.397351	CP001956.1	905	glutamate 5-kinase
HVO_1372	2091.19	-0.153886	0.187016	0.340082	0.547401	CP001956.1	773	pyrroline-5-carboxylate reductase
HVO_1373	9556.11	-0.22356	0.361053	0.245945	0.449199	CP001956.1	1151	acyl-CoA dehydrogenase
HVO_1374	18579.5	-0.25612	0.436587	0.0865559	0.234037	CP001956.1	1661	acyl-CoA synthetase
HVO_1375	3624.13	0.134306	0.218837	0.444412	0.63859	CP001956.1	1844	o-succinylbenzoate--CoA ligase
HVO_1376	517.022	0.40696	0.211187	0.0216934	0.099159	CP001956.1	383	methylmalonyl-CoA epimerase
HVO_1377	429.181	-0.372061	0.350276	0.098388	0.253378	CP001956.1	374	UPF0145 family protein
HVO_1378	1186.32	-0.364639	0.286634	0.0835642	0.229635	CP001956.1	380	uncharacterized protein
HVO_1379	46.7493	-0.581852	0.31206	0.013359	0.0719471	CP001956.1	284	uncharacterized protein
HVO_1380	3537.43	-0.338528	0.255724	0.0882248	0.236744	CP001956.1	1676	methylmalonyl-CoA mutase subunit A
HVO_1381	635.685	-0.42988	0.218712	0.01945	0.0916997	CP001956.1	668	putative S-adenosylmethionine-dependent methyltransferase
HVO_1382	1938.17	0.277496	0.144709	0.0360793	0.134882	CP001956.1	389	nascent polypeptide-associated complex protein
HVO_1383	3179.81	0.293321	0.180383	0.0609558	0.187269	CP001956.1	725	tRNA (adenine-N(1))-methyltransferase TrmI
HVO_1384	710.595	0.396666	0.25258	0.0444475	0.154319	CP001956.1	644	uncharacterized protein
HVO_1385	991.073	0.414699	0.190996	0.0121834	0.0680483	CP001956.1	320	transcription elongation factor TFS
HVO_1386	728.81	-0.290981	0.40989	0.150719	0.335803	CP001956.1	257	uncharacterized protein
HVO_1387	3365.77	-0.0714195	0.303415	0.690049	0.825445	CP001956.1	773	enoyl-CoA hydratase
HVO_1388	794.955	0.161505	0.183545	0.308027	0.51538	CP001956.1	500	uncharacterized protein
HVO_1389	1715.64	-0.0292355	0.126327	0.80607	0.894443	CP001956.1	599	putative S-adenosylmethionine-dependent methyltransferase
HVO_1390	2611.72	0.0729713	0.14369	0.579954	0.747419	CP001956.1	986	uncharacterized protein
HVO_1391	1195.25	0.538824	0.292484	0.0149825	0.0772711	CP001956.1	455	NUDIX family hydrolase
HVO_1392	153.514	0.374798	0.260913	0.060903	0.187269	CP001956.1	329	30S ribosomal protein S10b
HVO_1393	991.163	0.0665166	0.245547	0.713097	0.840045	CP001956.1	263	uncharacterized protein
HVO_1394	4624.21	0.0940788	0.251689	0.610107	0.767109	CP001956.1	1550	putative NhaC-type sodium/proton antiporter
HVO_1395	1957.16	-0.23202	0.207066	0.180708	0.37319	CP001956.1	1283	M20 family amidohydrolase
HVO_1397	1546.92	-0.0946731	0.208197	0.580192	0.747419	CP001956.1	1196	histidine kinase
HVO_1396	8307.1	0.417591	0.209024	0.0178274	0.0863467	CP001956.1	1415	FAD-dependent oxidoreductase
HVO_1398	1085.41	0.417302	0.234189	0.0279319	0.116852	CP001956.1	1103	ABC-type transport system permease protein (probable substrate sugar)
HVO_1399	1555.94	0.365142	0.235536	0.0523994	0.169689	CP001956.1	1268	ABC-type transport system permease protein (probable substrate sugar)
HVO_1400	3329.39	0.552258	0.223098	0.00333462	0.0292825	CP001956.1	1559	ABC-type transport system ATP-binding protein (probable substrate sugar)
HVO_1401	26611	0.328591	0.270857	0.104122	0.263106	CP001956.1	1133	ABC-type transport system periplasmic substrate-binding protein (probable substrate sugar)
HVO_1402	3132.54	0.467815	0.185777	0.00410465	0.0335488	CP001956.1	1361	phosphohexomutase (phosphoglucomutase / phosphomannomutase)
HVO_1403	340.41	-0.0152561	0.201982	0.929409	0.964805	CP001956.1	284	acylphosphatase
HVO_1404	167.291	-0.0861245	0.244225	0.640689	0.789022	CP001956.1	239	uncharacterized protein
HVO_1405	215.675	-0.272964	0.256933	0.16339	0.352915	CP001956.1	443	uncharacterized protein
HVO_1406	204.725	0.0462104	0.172579	0.760449	0.868226	CP001956.1	833	DUF429 family protein
HVO_1407	1200.69	-0.398078	0.261277	0.0504144	0.165459	CP001956.1	677	HTH domain protein
HVO_1408	42.1603	-0.0727227	0.216794	0.679235	0.817136	CP001956.1	431	DoxX domain protein
HVO_1409	174.228	-0.257806	0.172344	0.091122	0.241362	CP001956.1	581	YwrF family protein
HVO_1410	216.421	2.08277	0.241019	3.16003e-19	7.24763e-17	CP001956.1	653	uncharacterized protein
HVO_1411	114.276	0.0345517	0.237407	0.846901	0.918772	CP001956.1	440	uncharacterized protein
HVO_1412	4000.19	0.398556	0.259742	0.0463142	0.159381	CP001956.1	974	phosphomevalonate decarboxylase
HVO_1413	1818.79	-0.135396	0.151372	0.326552	0.53401	CP001956.1	1133	putative NADH dehydrogenase
HVO_1414	2162.23	0.599276	0.169464	9.89962e-05	0.00238495	CP001956.1	1709	sensor box histidine kinase
HVO_1415	894.63	-0.0662351	0.200298	0.694075	0.827583	CP001956.1	692	HAD superfamily hydrolase
HVO_1416	649.18	-0.226797	0.224667	0.211833	0.410827	CP001956.1	1004	APH family phosphotransferase
HVO_1418	107.623	-0.615541	0.324823	0.0113437	0.0649473	CP001956.1	307	nonhistone chromosomal protein (nonfunctional);pseudo=true;transl_table=11
HVO_1417	257.558	-0.101096	0.202442	0.551605	0.727573	CP001956.1	1337	DUF318 family protein
HVO_1419	429.439	-0.147462	0.210144	0.397959	0.604694	CP001956.1	677	HTH-10 family transcription regulator
HVO_1421	385.229	-0.336319	0.176997	0.0313918	0.125289	CP001956.1	713	zinc-binding oxidoreductase;pseudo=true;transl_table=11
HVO_1422	10698.3	0.00233874	0.355188	0.963757	0.97984	CP001956.1	1046	XerC/D-like integrase
HVO_1422A	318.243	-0.0120573	0.355923	0.898709	0.949288	CP001956.1	308	hypothetical protein
HVO_1423	97.9316	0.297213	0.287889	0.144454	0.326319	CP001956.1	257	hypothetical protein
HVO_1424	1472.43	0.0877153	0.148002	0.51518	0.697888	CP001956.1	1079	uncharacterized protein
HVO_1424A	32.0453	0.15591	0.316532	0.400141	0.60659	CP001956.1	119	homolog to virus protein HRPV1-VP8 (nonfunctional);pseudo=true;transl_table=11
HVO_1425	615.631	0.0518252	0.200132	0.75567	0.865303	CP001956.1	797	uncharacterized protein
HVO_1426	513.994	0.106133	0.383597	1	1	CP001956.1	977	hypothetical protein
HVO_1427	189.015	0.0771394	0.375704	1	1	CP001956.1	389	hypothetical protein
HVO_1428	421.885	0.0883854	0.379313	1	1	CP001956.1	863	hypothetical protein
HVO_1429	391.347	0.0983746	0.382542	1	1	CP001956.1	593	hypothetical protein
HVO_1430	2961.22	0.0977178	0.381747	1	1	CP001956.1	173	hypothetical protein
HVO_1431	23890.3	0.0942698	0.380857	1	1	CP001956.1	1556	hypothetical protein
HVO_1432	12029.4	0.0957142	0.381369	1	1	CP001956.1	407	hypothetical protein
HVO_1433	9823.55	0.0981553	0.382152	1	1	CP001956.1	368	hypothetical protein
HVO_1434	1664.23	0.0871536	0.375623	1	1	CP001956.1	1904	hypothetical protein
HVO_1434A	387.438	0.0904143	0.375018	1	1	CP001956.1	395	uncharacterized protein
HVO_1436	541.483	0.532976	0.204289	0.00253226	0.0240812	CP001956.1	854	(S)-2%2C3-di-O-geranylgeranylglyceryl phosphate synthase
HVO_1436A	48.4058	0.723175	0.32181	0.00354095	0.0304101	CP001956.1	194	uncharacterized protein
HVO_1437	4703.83	0.575652	0.219534	0.00207086	0.0210844	CP001956.1	611	uncharacterized protein
HVO_1438	494.711	0.235204	0.206656	0.170891	0.361522	CP001956.1	419	YneT family protein
HVO_1439	2271.29	0.233935	0.173874	0.125173	0.295787	CP001956.1	980	cysteine synthase
HVO_1440	1695.78	0.0672623	0.185572	0.672494	0.813292	CP001956.1	323	uncharacterized protein
HVO_1441	645.041	-0.0914678	0.186235	0.570371	0.740701	CP001956.1	1058	ABC-type transport system permease protein
HVO_1442	881.374	-0.227444	0.18391	0.155046	0.341347	CP001956.1	1871	ABC-type transport system permease protein
HVO_1443	543.287	-0.129412	0.143253	0.32781	0.535202	CP001956.1	992	ABC-type transport system ATP-binding protein
HVO_1444	8576.71	-0.298021	0.332569	0.165206	0.354507	CP001956.1	860	3-hydroxyacyl-CoA dehydrogenase
HVO_1445	2524.54	0.00128021	0.15459	0.98317	0.989967	CP001956.1	962	uncharacterized protein
HVO_1446	8911.76	-0.0265061	0.259045	0.88919	0.943499	CP001956.1	893	fructose-1%2C6-bisphosphatase
HVO_1447	7466.54	-0.238079	0.366744	0.221163	0.420885	CP001956.1	1745	propionyl-CoA carboxylase carboxyltransferase component
HVO_1449	298.434	-0.359254	0.41189	0.108601	0.271258	CP001956.1	359	uncharacterized protein
HVO_1448	1397.32	-0.0784875	0.316598	0.648413	0.79527	CP001956.1	455	DoxX domain protein
HVO_1450	3281.33	-0.0258785	0.313613	0.87824	0.937096	CP001956.1	470	MaoC domain protein
HVO_1451	34621.3	-0.100024	0.338052	0.482319	0.672096	CP001956.1	1286	glutamate dehydrogenase (NAD)
HVO_1452	8792.48	-0.14959	0.362279	0.367786	0.576127	CP001956.1	839	citrate lyase beta subunit-like protein
HVO_1453	3519.32	-0.426255	0.173493	0.00603709	0.0429537	CP001956.1	1253	glutamate dehydrogenase (NADP)
HVO_1454	4235.73	0.481921	0.446834	0.0480637	0.162392	CP001956.1	914	aspartate carbamoyltransferase catalytic subunit
HVO_1455	2288.37	0.494162	0.45589	0.0459195	0.158443	CP001956.1	467	aspartate carbamoyltransferase regulatory subunit
HVO_1456	887.706	-0.332684	0.208737	0.0582828	0.182379	CP001956.1	1520	receiver/sensor box histidine kinase
HVO_1457	730.848	0.0480934	0.143162	0.714006	0.840045	CP001956.1	875	glycoside hydrolase domain protein
HVO_1458	308.629	0.332262	0.233688	0.075179	0.215057	CP001956.1	113	uncharacterized protein
HVO_1459	2756.04	-0.0482416	0.218262	0.782936	0.882529	CP001956.1	716	ThuA family protein
HVO_1460	1522.47	-0.177952	0.344533	0.34027	0.547401	CP001956.1	809	enoyl-CoA hydratase
HVO_1461	299.208	0.189034	0.228053	0.295224	0.503313	CP001956.1	1064	o-succinylbenzoate synthase
HVO_1462	713.079	1.1404	0.717808	0.00442293	0.0351942	CP001956.1	938	1%2C4-dihydroxy-2-naphthoate polyprenyltransferase
HVO_1463	1691.99	0.165263	0.419659	0.0171114	0.0841129	CP001956.1	950	oxidoreductase
HVO_1464	2242.65	0.192064	0.440823	0.0106033	0.0620755	CP001956.1	1217	ABC-type transport system periplasmic substrate-binding protein
HVO_1465	1699.59	-0.026709	0.153309	0.849234	0.920023	CP001956.1	917	1%2C4-dihydroxy-2-naphthoyl-CoA synthase
HVO_1466	147.562	-0.723838	0.306838	0.00296273	0.026927	CP001956.1	464	CopD domain protein
HVO_1467	177.719	-0.469048	0.352429	0.0480564	0.162392	CP001956.1	533	uncharacterized protein
HVO_1468	633.758	0.169324	0.195672	0.30566	0.513097	CP001956.1	524	uncharacterized protein
HVO_1469	1605.42	0.316574	0.268491	0.111886	0.275861	CP001956.1	1754	2-succinyl-5-enolpyruvyl-6-hydroxy-3- cyclohexene-1-carboxylate synthase
HVO_1470	1704.39	0.426095	0.239515	0.0267088	0.11307	CP001956.1	1331	isochorismate synthase
HVO_1471	731.934	0.274756	0.148183	0.0417206	0.148285	CP001956.1	593	YuiH family molybdopterin-binding domain protein
HVO_1472	817.922	-0.047184	0.282432	0.798697	0.891787	CP001956.1	212	uncharacterized protein
HVO_1473	1412.54	0.00909941	0.273868	0.956214	0.974968	CP001956.1	278	UPF0058 family protein
HVO_1474	712.255	0.266212	0.237343	0.15247	0.337966	CP001956.1	1649	putative rhomboid family protease
HVO_1475	2133.68	0.105349	0.313777	0.545971	0.723077	CP001956.1	626	putative rRNA methyltransferase
HVO_1476	976.956	0.0576133	0.315028	0.724368	0.848817	CP001956.1	395	uncharacterized protein
HVO_1477	552.114	-0.690284	0.294213	0.00337024	0.0293972	CP001956.1	983	eDNA utilization nuclease
HVO_1478	11873.6	-0.487285	0.273029	0.0223476	0.100801	CP001956.1	953	transcription initiation factor TFB
HVO_1479	630.17	0.0388645	0.185171	0.806376	0.894443	CP001956.1	1643	TIGR03663 family protein
HVO_1480	99.5417	0.120851	0.240357	0.508608	0.69313	CP001956.1	287	uncharacterized protein
HVO_1481	7642.09	-0.0871748	0.239092	0.633944	0.7851	CP001956.1	491	UspA domain protein
HVO_1482	3134.75	0.0498999	0.22891	0.777514	0.878824	CP001956.1	326	ferredoxin (2Fe-2S)
HVO_1483	254.105	-0.220179	0.26097	0.257479	0.463272	CP001956.1	777	metallo-beta-lactamase superfamily domain protein;pseudo=true;transl_table=11
HVO_1484	285.772	0.559004	0.32048	0.0165264	0.082425	CP001956.1	1763	transducer protein HemAT
HVO_1485	598.695	-0.194931	0.188437	0.230551	0.431344	CP001956.1	635	ferritin domain protein
HVO_1486	217.633	-0.556823	0.217107	0.00284431	0.0261901	CP001956.1	584	MOSC domain protein
HVO_1487	567.628	-0.465974	0.226074	0.0136806	0.072826	CP001956.1	1217	galactokinase
HVO_1488	34690.5	-0.000853737	0.333196	0.975139	0.985447	CP001956.1	1238	D-gluconate dehydratase
HVO_1489	30.5716	-0.11583	0.32013	0.512179	0.6963	CP001956.1	446	DUF5519 domain protein
HVO_1490	32.0401	-0.12781	0.286615	0.496407	0.685105	CP001956.1	566	uncharacterized protein
HVO_1491	2054.73	-0.0856545	0.150022	0.532342	0.711797	CP001956.1	1226	HAD superfamily hydrolase
HVO_1492	1188.45	-0.38907	0.256135	0.0528334	0.170387	CP001956.1	443	uncharacterized protein
HVO_1493	539.552	-0.347563	0.163213	0.0179294	0.0865477	CP001956.1	149	uncharacterized protein
HVO_1494	8574.23	-0.697111	0.316246	0.0045555	0.0359828	CP001956.1	992	fructose-bisphosphate aldolase%2C class 2
HVO_1495	1876.05	-0.299861	0.160453	0.0381442	0.140306	CP001956.1	476	phosphotransferase system component IIB%2C fructose-specific
HVO_1496	3892.36	-0.271766	0.164185	0.0648253	0.194876	CP001956.1	1697	phosphotransferase system component I
HVO_1497	227.391	-0.506978	0.229176	0.00829507	0.0528472	CP001956.1	269	phosphocarrier protein HPr
HVO_1498	482.404	-0.339641	0.203878	0.0497571	0.164968	CP001956.1	464	phosphotransferase system component IIA%2C fructose-specific
HVO_1499	3114.52	-0.297604	0.206243	0.0855157	0.233029	CP001956.1	1127	phosphotransferase system component IIC%2C fructose-specific
HVO_1500	260.787	-0.102279	0.199769	0.543751	0.720728	CP001956.1	917	1-phosphofructokinase
HVO_1501	282.075	0.0163582	0.187694	0.917878	0.960495	CP001956.1	767	DeoR family transcription regulator GlpR
HVO_1502	1702.72	-0.420197	0.394691	0.0755372	0.215709	CP001956.1	974	3-isopropylmalate dehydrogenase
HVO_1503	1511.63	-0.405243	0.391352	0.0831436	0.2291	CP001956.1	608	3-isopropylmalate dehydratase small subunit
HVO_1504	3018.77	-0.371243	0.378863	0.102309	0.260407	CP001956.1	1421	3-isopropylmalate dehydratase large subunit
HVO_1505	569.837	-0.564217	0.390537	0.0284711	0.11868	CP001956.1	263	uncharacterized protein
HVO_1506	2410.12	-0.635854	0.399399	0.0187333	0.0891832	CP001956.1	1046	ketol-acid reductoisomerase
HVO_1507	1219.65	-0.638567	0.408335	0.0186763	0.0891297	CP001956.1	656	acetolactate synthase small subunit
HVO_1508	3671.13	-0.58576	0.391254	0.0253814	0.108749	CP001956.1	1763	acetolactate synthase large subunit
HVO_1509	471.071	-0.343079	0.221833	0.0608336	0.187206	CP001956.1	101	uncharacterized protein
HVO_1510	592.645	0.147409	0.158626	0.300686	0.507492	CP001956.1	1322	2-isopropylmalate synthase
HVO_1512	161.393	-0.156345	0.209123	0.367072	0.57571	CP001956.1	287	uncharacterized protein
HVO_1513	819.715	-0.374039	0.176271	0.0166953	0.0828182	CP001956.1	686	beta-lactamase domain protein
HVO_1514	559.824	-0.461077	0.185726	0.00492566	0.0378469	CP001956.1	536	uncharacterized protein
HVO_1515	217.825	-0.0703893	0.170296	0.638882	0.787793	CP001956.1	212	CopG domain protein
HVO_1516	334.416	0.110347	0.207676	0.518469	0.700212	CP001956.1	326	uncharacterized protein
HVO_1517	437.514	0.390881	0.174811	0.0114437	0.065137	CP001956.1	911	dolichyl-phosphate glucosyltransferase AglJ
HVO_1518	18.9961	0.0945935	0.278995	0.609506	0.766662	CP001956.1	272	ISH5-type transposase ISHvo11 (nonfunctional);pseudo=true;transl_table=11
HVO_1518	18.9961	0.0945935	0.278995	0.609506	0.766662	CP001956.1	1080	ISH5-type transposase ISHvo11 (nonfunctional);pseudo=true;transl_table=11
HVO_1519	69.3387	0.06985	0.29073	0.69709	0.828306	CP001956.1	1169	ISH3-type transposase ISH51
HVO_1522	2159.93	0.310383	0.182245	0.0500812	0.165349	CP001956.1	719	hexuronic acid methyltransferase AglP
HVO_1523	1739.4	0.307684	0.181292	0.0511893	0.167158	CP001956.1	1115	N-glycosylation pathway protein AglQ
HVO_1523A	591.517	0.537639	0.281772	0.0122487	0.0681277	CP001956.1	914	glycosyltransferase AglE
HVO_1524	140.366	0.0223025	0.189054	0.889319	0.943499	CP001956.1	1430	putative flippase AglR
HVO_1525	0.282248	-0.00143396	0.364516	0.975068	1	CP001956.1	1166	ISH3-type transposase ISH51
HVO_1526	316.788	0.280897	0.329108	0.173688	0.363896	CP001956.1	1373	dolichyl-monophosphomannose--protein mannosyltransferase AglS
HVO_1527	1604.5	0.19831	0.162817	0.172052	0.362036	CP001956.1	731	UTP--glucose-1-phosphate uridylyltransferase AglF
HVO_1528	1263.08	0.334474	0.182916	0.0354232	0.133573	CP001956.1	887	glycosyltransferase AglI
HVO_1529	1090.5	0.461279	0.201447	0.00762817	0.0500711	CP001956.1	941	glucuronosyltransferase AglG
HVO_1530	13236.2	0.412612	0.322297	0.0586586	0.182957	CP001956.1	3164	dolichyl-monophosphooligosaccharide--protein glycotransferase AglB
HVO_1531	1125.45	0.168986	0.144249	0.200482	0.396589	CP001956.1	1292	UDP-glucose 6-dehydrogenase AglM
HVO_1532	984.866	0.207934	0.170978	0.167491	0.357443	CP001956.1	968	DUF368 family protein
HVO_1533	76.7282	-0.640686	0.285554	0.00493106	0.0378469	CP001956.1	155	small CPxCG-related zinc finger protein
HVO_1534	318.115	0.281888	0.185683	0.0786844	0.220698	CP001956.1	554	putative S-adenosylmethionine-dependent methyltransferase
HVO_1535	189.513	-0.494846	0.247009	0.0138889	0.073378	CP001956.1	188	uncharacterized protein
HVO_1536	868.367	-0.0865747	0.186376	0.590798	0.754017	CP001956.1	680	phosphoglycolate phosphatase
HVO_1537	974.898	0.231254	0.203905	0.173912	0.364169	CP001956.1	1202	Orc1-type DNA replication protein
HVO_1538	3733.39	-0.0547725	0.329006	0.723493	0.848135	CP001956.1	1760	glycerol-3-phosphate dehydrogenase subunit A
HVO_1539	2229.22	-0.045155	0.331746	0.764809	0.870908	CP001956.1	1268	glycerol-3-phosphate dehydrogenase subunit B
HVO_1540	3917.98	-0.00737582	0.328746	0.967196	0.981035	CP001956.1	1310	glycerol-3-phosphate dehydrogenase subunit C
HVO_1541	26122.7	0.0320767	0.295321	0.846271	0.918345	CP001956.1	1532	glycerol kinase
HVO_1542	11203.6	0.0168872	0.30192	0.91646	0.960042	CP001956.1	1064	uncharacterized protein
HVO_1543	822.417	0.165972	0.223503	0.35065	0.557261	CP001956.1	275	phosphocarrier protein HPr
HVO_1544	3255.21	-0.38616	0.184955	0.0172576	0.0846383	CP001956.1	386	putative phosphoenolpyruvate-protein phosphoryltransferase
HVO_1545	5839.92	-0.468707	0.169553	0.00216745	0.0218018	CP001956.1	698	phosphoenolpyruvate--dihydroxyacetone phosphotransferase subunit DhaL
HVO_1546	26395.1	-0.342625	0.313768	0.112866	0.27677	CP001956.1	998	phosphoenolpyruvate--dihydroxyacetone phosphotransferase subunit DhaK
HVO_1547	16867.6	0.361457	0.198167	0.0329254	0.128713	CP001956.1	3131	isoleucine--tRNA ligase
HVO_1548	446.061	-0.203423	0.27755	0.302074	0.508996	CP001956.1	608	uncharacterized protein
HVO_1549	426.206	-0.24988	0.246571	0.193805	0.388507	CP001956.1	455	uncharacterized protein
HVO_1550	686.754	-0.469495	0.181684	0.00362637	0.0307374	CP001956.1	482	thioesterase domain protein
HVO_1551	439.142	-0.565926	0.316776	0.016549	0.082425	CP001956.1	443	DUF151 family protein
HVO_1552	668.372	-0.247432	0.216459	0.165102	0.354479	CP001956.1	620	ArsR family transcription regulator
HVO_1553	581.06	-0.311548	0.180598	0.0494107	0.164968	CP001956.1	1328	glycerate 2-kinase
HVO_1554	1068.17	0.0503746	0.180566	0.749691	0.86167	CP001956.1	1685	TraB family protein
HVO_1555	339.619	0.0632374	0.213523	0.714632	0.840385	CP001956.1	623	M50 family metalloprotease
HVO_1556	446.012	0.0542613	0.305488	0.749521	0.86167	CP001956.1	236	uncharacterized protein
HVO_1557	1819.58	0.194947	0.376194	0.243739	0.447217	CP001956.1	974	phosphoribosylformylglycinamidine cyclo-ligase
HVO_1558	1081.83	-0.107055	0.227201	0.553679	0.728831	CP001956.1	1304	cytochrome P450
HVO_1559	855.585	0.267012	0.147398	0.0469205	0.16042	CP001956.1	539	HTH/CBS domain protein
HVO_1560	3075.04	0.958398	0.275988	5.17292e-05	0.00143044	CP001956.1	359	UPF0212 family protein
HVO_1561	321.28	-0.36007	0.439593	0.104036	0.26306	CP001956.1	173	uncharacterized protein
HVO_1562	6605.68	0.0816244	0.180179	0.602049	0.761892	CP001956.1	731	proteasome beta subunit
HVO_1563	881.074	-0.368606	0.291913	0.0825204	0.227998	CP001956.1	377	uncharacterized protein
HVO_1564	1312.93	0.168845	0.219959	0.337599	0.545166	CP001956.1	1529	UCP012666 family protein
HVO_1565	1389.38	0.125986	0.174334	0.402679	0.607207	CP001956.1	1757	DNA ligase (ATP)
HVO_1566	447.622	0.142466	0.210253	0.40863	0.610207	CP001956.1	359	uncharacterized protein
HVO_1567	755.741	-0.0892957	0.190735	0.585057	0.750518	CP001956.1	707	metal-dependent hydrolase domain protein
HVO_1568	1305.06	-0.499743	0.149696	0.000301533	0.00554564	CP001956.1	833	alpha/beta hydrolase fold protein
HVO_1569	250.454	-0.492314	0.210645	0.00644343	0.0444653	CP001956.1	218	uncharacterized protein
HVO_1570	6860.09	-0.279753	0.307779	0.18258	0.375903	CP001956.1	1100	DNA topoisomerase 6 subunit A
HVO_1571	11733.7	-0.132787	0.287631	0.320237	0.527505	CP001956.1	2396	DNA topoisomerase 6 subunit B
HVO_1572	15583.6	-0.00846258	0.20669	0.966939	0.981035	CP001956.1	1919	DNA gyrase subunit B
HVO_1573	23164.1	0.0352999	0.190043	0.8612	0.925871	CP001956.1	2588	DNA gyrase subunit A
HVO_1573A	610.866	-0.123088	0.230569	0.498633	0.6865	CP001956.1	416	uncharacterized protein
HVO_1574	2444.18	-0.409827	0.155843	0.00391948	0.0328278	CP001956.1	470	NUDIX family hydrolase
HVO_1575	2988.87	-0.34017	0.162932	0.0191888	0.0907976	CP001956.1	899	arginase
HVO_1576	779.486	0.459147	0.292474	0.0334055	0.129471	CP001956.1	920	GalE family epimerase/dehydratase
HVO_1577	2495.32	-0.322368	0.194943	0.0543871	0.173674	CP001956.1	533	DUF293 domain protein
HVO_1578	7332.54	0.963355	0.342147	0.000476563	0.00764029	CP001956.1	1193	putative NADH dehydrogenase
HVO_1579	2463	0.169126	0.180279	0.279581	0.488253	CP001956.1	818	uridine phosphorylase
HVO_1580	1842.39	0.0403985	0.195173	0.80907	0.896437	CP001956.1	1199	peptidase M10 family protein
HVO_1581	620.615	0.089178	0.189273	0.580675	0.747517	CP001956.1	422	cytidine deaminase
HVO_1582	56.2007	-0.289361	0.310055	0.166716	0.356738	CP001956.1	254	uncharacterized protein
HVO_1583	160.871	0.223458	0.255522	0.241889	0.44487	CP001956.1	269	uncharacterized protein
HVO_1584	506.767	-0.434319	0.265698	0.0361412	0.134976	CP001956.1	581	GNAT family acetyltransferase
HVO_1585	6218.35	-0.316567	0.401425	0.132083	0.305997	CP001956.1	2006	acyl-CoA synthetase
HVO_1586	164.916	-0.670679	0.418971	0.0157613	0.0798096	CP001956.1	1307	SDF family transport protein (probable substrate glutamate/aspartate)
HVO_1587	703.835	0.0237022	0.162172	0.869271	0.930959	CP001956.1	707	uncharacterized protein
HVO_1588	1049.72	-0.0827849	0.153612	0.553639	0.728831	CP001956.1	320	cupin 2 barrel domain protein
HVO_1589	2891.29	0.145325	0.248329	0.430191	0.629622	CP001956.1	1157	molecular chaperone DnaJ
HVO_1590	26856.8	0.190743	0.188091	0.237108	0.438765	CP001956.1	1877	Hsp70-type molecular chaperone DnaK
HVO_1591	1076.53	-0.225494	0.169458	0.134228	0.309148	CP001956.1	794	alpha/beta hydrolase fold protein
HVO_1592	3001.9	-0.0856651	0.151687	0.536193	0.7135	CP001956.1	695	DnaJ/DnaK ATPase stimulator GrpE
HVO_1593	2266.19	-0.762293	0.285038	0.00118249	0.0146865	CP001956.1	746	PAC2 family protein
HVO_1594	1405.72	0.256865	0.155797	0.0672893	0.198608	CP001956.1	941	tRNA/rRNA cytosine-C5-methylase
HVO_1595	1169.96	0.235323	0.174916	0.124655	0.294782	CP001956.1	536	uncharacterized protein
HVO_1596	2401.02	-0.0568044	0.207314	0.722018	0.846661	CP001956.1	1502	DUF790 family protein
HVO_1597	687.894	0.346117	0.197392	0.0395207	0.143742	CP001956.1	392	uncharacterized protein
HVO_1598	1450.39	0.0386197	0.180458	0.804271	0.893288	CP001956.1	1379	DNA repair helicase Rad25
HVO_1599	193.778	-0.119644	0.219119	0.500292	0.688056	CP001956.1	149	uncharacterized protein
HVO_1600	163.958	-0.0515624	0.192685	0.754547	0.864905	CP001956.1	449	uncharacterized protein
HVO_1601	921.533	0.139861	0.254017	0.452572	0.646839	CP001956.1	815	ABC-type transport system ATP-binding protein (probable substrate nitrate/sulfonate/bicarbonate)
HVO_1602	847.625	0.177104	0.26949	0.35352	0.55986	CP001956.1	869	ABC-type transport system permease protein (probable substrate nitrate/sulfonate/bicarbonate)
HVO_1603	1383.43	0.167835	0.261018	0.374293	0.581885	CP001956.1	1046	ABC-type transport system periplasmic substrate-binding protein (probable substrate nitrate/sulfonate/bicarbonate)
HVO_1604	2642.52	-0.110396	0.270446	0.559123	0.732303	CP001956.1	1121	pyridoxal phosphate-dependent aminotransferase
HVO_1605	1728.25	-0.022632	0.237891	0.902124	0.952188	CP001956.1	1562	putative NhaC-type sodium/proton antiporter
HVO_1606	159.509	-0.814306	0.273644	0.000429285	0.00712247	CP001956.1	419	DUF5367 domain protein
HVO_1607	280.651	-0.0981821	0.285993	0.59892	0.760018	CP001956.1	245	uncharacterized protein
HVO_1608	1272.26	-0.26535	0.18485	0.0990261	0.254416	CP001956.1	1175	GTP-binding protein
HVO_1609	1079.13	-0.272762	0.237085	0.150399	0.335281	CP001956.1	872	DUF4349 domain protein
HVO_1610	4147.66	-0.296202	0.206659	0.0895986	0.23895	CP001956.1	851	DUF583 domain protein
HVO_1611	612.657	0.0217854	0.266479	0.895349	0.947345	CP001956.1	203	uncharacterized protein
HVO_1612	223.537	1.20642	0.804255	0.00442297	0.0351942	CP001956.1	458	DUF3179 family protein
HVO_1613	620.347	1.10454	0.65591	0.00419865	0.0340358	CP001956.1	686	dolichyl-phosphate hexosyltransferase
HVO_1614	302.819	0.398096	0.260928	0.0475277	0.161441	CP001956.1	353	uncharacterized protein
HVO_1615	376.843	-0.0124276	0.207664	0.943747	0.969099	CP001956.1	755	ribonuclease H domain protein
HVO_1616	313.411	-0.342892	0.244132	0.0763402	0.21697	CP001956.1	704	UPF0361 family protein
HVO_1617	51.9832	-0.41291	0.343239	0.071199	0.206861	CP001956.1	194	uncharacterized protein
HVO_1618	35.8456	-0.233705	0.289487	0.244324	0.447897	CP001956.1	200	uncharacterized protein
HVO_1619	136.717	-0.201343	0.228067	0.269689	0.477337	CP001956.1	446	uncharacterized protein
HVO_1620	410.814	-0.0965755	0.176255	0.533951	0.711821	CP001956.1	1049	XerC/D-like integrase
HVO_1621	66.3069	0.0982309	0.314482	0.570676	0.740701	CP001956.1	383	enamine/imine deaminase
HVO_1622	83.2761	-0.188738	0.268414	0.330354	0.537804	CP001956.1	620	ArsR family transcription regulator
HVO_1624	205.385	-0.276525	0.257316	0.158559	0.346204	CP001956.1	992	uncharacterized protein
HVO_1623	2080.04	0.410602	0.261956	0.0416465	0.14817	CP001956.1	896	uncharacterized protein
HVO_1625	4220.86	-0.0349821	0.184785	0.826905	0.905902	CP001956.1	1964	uncharacterized protein
HVO_1626	3987.78	0.164657	0.185872	0.302784	0.509739	CP001956.1	833	metal-dependent hydrolase domain protein
HVO_1627	10.584	-2.35192	0.97253	0.000730712	0.0103602	CP001956.1	122	uncharacterized protein
HVO_1628	126.982	-0.237785	0.249085	0.214484	0.413711	CP001956.1	449	TIGR00725 family protein
HVO_1629	2431.09	0.217642	0.152795	0.115369	0.279916	CP001956.1	1595	uncharacterized protein
HVO_1630	90.9871	0.124903	0.273212	0.504987	0.691343	CP001956.1	479	uncharacterized protein
HVO_1631	1963.3	0.531711	0.280297	0.0138451	0.0732454	CP001956.1	1034	2-(3-amino-3-carboxypropyl)histidine synthase
HVO_1632	186.77	-0.268856	0.232552	0.148479	0.332521	CP001956.1	653	alpha/beta hydrolase fold protein
HVO_1633	1247.1	-0.0704025	0.149091	0.606381	0.764644	CP001956.1	374	DUF964 family protein
HVO_1634	350.815	-0.118284	0.237524	0.520162	0.701284	CP001956.1	617	MinD/ParA domain protein
HVO_1635	767.633	-0.0703853	0.261502	0.706501	0.834741	CP001956.1	623	uncharacterized protein
HVO_1636	598.397	0.801373	0.386094	0.00395059	0.0329339	CP001956.1	266	uncharacterized protein
HVO_1637	30824.2	0.581817	0.260976	0.00534067	0.0399429	CP001956.1	920	FKBP-type peptidylprolyl isomerase
HVO_1638	198.394	-2.55227	0.740368	3.03216e-05	0.000930897	CP001956.1	476	uncharacterized protein
HVO_1639	110.753	-2.35015	0.674746	2.74439e-05	0.00085603	CP001956.1	337	uncharacterized protein;pseudo=true;transl_table=11
HVO_1640	88.4025	-1.3846	0.478023	0.00026348	0.00506063	CP001956.1	1392	uncharacterized protein (nonfunctional);pseudo=true;transl_table=11
HVO_1640A	10.9767	-1.85395	0.759748	0.000778044	0.0108343	CP001956.1	287	uncharacterized protein
HVO_1641	13.6785	-0.550265	0.49368	0.0400685	0.14471	CP001956.1	230	uncharacterized protein
HVO_1642	36.3372	-0.0651252	0.269683	0.725871	0.848882	CP001956.1	401	uncharacterized protein
HVO_1643	44.1236	-0.214387	0.375151	0.238565	0.440002	CP001956.1	233	uncharacterized protein
HVO_1644	70.328	-0.645608	0.38855	0.0154836	0.0789156	CP001956.1	260	cox-type terminal oxidase subunit IV
HVO_1645	1119.48	-0.316517	0.439377	0.121268	0.288934	CP001956.1	2561	cox-type terminal oxidase subunit I/III
HVO_1646	1638.24	-0.210829	0.403397	0.188821	0.381854	CP001956.1	791	cox-type terminal oxidase subunit II
HVO_1647	517.382	-0.364606	0.477534	0.0920084	0.242727	CP001956.1	515	uncharacterized protein
HVO_1648	271.903	0.274051	0.169086	0.0671246	0.198422	CP001956.1	557	adenylate cyclase domain protein
HVO_1649	8088.23	0.775149	0.396345	0.00520332	0.0393173	CP001956.1	1208	S-adenosylmethionine synthase
HVO_1650	2148.86	-0.255504	0.148462	0.0597781	0.184821	CP001956.1	2498	polyphosphate kinase
HVO_1651	3395.76	0.0264869	0.13849	0.83531	0.911014	CP001956.1	1175	tRNA uracil 4-sulfurtransferase
HVO_1652	253.443	0.202732	0.377173	0.236585	0.438437	CP001956.1	254	uncharacterized protein
HVO_1653	774.534	0.307204	0.291335	0.133296	0.307892	CP001956.1	452	uncharacterized protein
HVO_1654	1130.04	0.0320947	0.190473	0.842092	0.915338	CP001956.1	920	cysteine synthase
HVO_1655	1016.95	0.0771923	0.247431	0.671658	0.812786	CP001956.1	380	thioredoxin
HVO_1656	1111.19	-0.0310391	0.206179	0.857053	0.923009	CP001956.1	2111	YyaL family protein
HVO_1657	3645.11	0.180394	0.360896	0.289287	0.498203	CP001956.1	1286	phosphoribosylamine--glycine ligase
HVO_1658	926.926	0.0852648	0.270363	0.640335	0.789022	CP001956.1	542	O-acetyltransferase
HVO_1659	832.932	-0.319518	0.220137	0.0784241	0.220458	CP001956.1	896	mechanosensitive channel protein MscS
HVO_1660	1176.24	-0.281051	0.190666	0.0874803	0.235232	CP001956.1	809	diadenylate cyclase
HVO_1661	76.8986	-0.240115	0.299746	0.235824	0.437639	CP001956.1	362	globin family protein
HVO_1662	6.28729	-0.192571	0.405994	0.16794	1	CP001956.1	188	uncharacterized protein
HVO_1664	373.87	-0.223833	0.200915	0.187502	0.379974	CP001956.1	308	cyclin domain protein
HVO_1665	128.46	0.102793	0.231894	0.567894	0.739552	CP001956.1	167	uncharacterized protein
HVO_1666	1788.16	0.532325	0.217614	0.00392351	0.0328278	CP001956.1	500	phosphopantetheine adenylyltransferase
HVO_1667	1072.28	0.228624	0.21119	0.187711	0.380003	CP001956.1	464	TrmB family transcription regulator
HVO_1668	642.323	0.049831	0.219452	0.77762	0.878824	CP001956.1	1076	glutamate--cysteine ligase
HVO_1669	703.912	-0.089394	0.163469	0.542382	0.719546	CP001956.1	659	fibrillarin-like rRNA/tRNA 2'-O-methyltransferase
HVO_1670	839.212	0.0680101	0.165031	0.643531	0.791759	CP001956.1	842	rRNA/tRNA 2'-O-methyltransferase complex protein Nop5
HVO_1670A	7.02198	-2.48048	1.02575	0.000834889	0.0114219	CP001956.1	134	small CPxCG-related zinc finger protein
HVO_1671	298.6	-2.21559	0.573947	6.79917e-06	0.000288152	CP001956.1	422	uncharacterized protein
HVO_1672	212.052	-0.213029	0.225259	0.240749	0.443611	CP001956.1	371	uncharacterized protein
HVO_1673	1602.58	-0.380657	0.276097	0.0677681	0.199174	CP001956.1	650	uncharacterized protein
HVO_1674	135.447	-0.418133	0.262728	0.0413595	0.14769	CP001956.1	155	uncharacterized protein
HVO_1675	599.441	-0.530784	0.253237	0.0100003	0.0597111	CP001956.1	983	magnesium transport protein CorA
HVO_1676	4406.92	-0.302053	0.343641	0.158846	0.346388	CP001956.1	998	transcription initiation factor TFB
HVO_1677	709.78	-0.974043	0.359455	0.000706452	0.0101267	CP001956.1	179	small CPxCG-related zinc finger protein
HVO_1678	529.531	0.14334	0.177985	0.355276	0.561501	CP001956.1	407	translation initiation factor aIF-2 beta subunit
HVO_1679	12933.9	0.394215	0.140235	0.00231213	0.0227703	CP001956.1	236	UPF0058 family protein
HVO_1680	2119.73	-0.708147	0.39532	0.0101247	0.0601774	CP001956.1	440	UPF0212 family protein
HVO_1681	944.281	0.6463	0.15297	5.41426e-06	0.000237193	CP001956.1	914	DNA N-glycosylase
HVO_1682	109.601	-0.128224	0.245554	0.490938	0.679988	CP001956.1	740	mechanosensitive channel protein MscS
HVO_1683	887.012	-0.630551	0.219872	0.000952024	0.0126256	CP001956.1	1490	4-alpha-glucanotransferase
HVO_1684	9289.9	0.272826	0.203073	0.109698	0.272784	CP001956.1	1931	threonine--tRNA ligase
HVO_1685	757.642	-0.440633	0.287871	0.0416501	0.14817	CP001956.1	1457	alpha/beta hydrolase fold protein
HVO_1686	420.605	-0.223091	0.178844	0.154612	0.340969	CP001956.1	1307	major facilitator superfamily transport protein
HVO_1687	43.1	-1.83011	0.528027	3.2688e-05	0.00098039	CP001956.1	251	uncharacterized protein
HVO_1688	48.6314	0.084167	0.263898	0.64872	0.795396	CP001956.1	230	uncharacterized protein
HVO_1690	7053.09	0.510734	0.245713	0.0103345	0.061052	CP001956.1	1457	DHH/RecJ family phosphoesterase
HVO_1691	2510.27	-0.320206	0.228403	0.0809827	0.225186	CP001956.1	293	PRC domain protein
HVO_1692	6887.08	0.03087	0.280659	0.854644	0.922296	CP001956.1	2201	iron-sulfur protein (4Fe-4S) / DUF162 domain protein
HVO_1693	1003.49	0.0478376	0.279446	0.790108	0.886614	CP001956.1	503	DUF162 domain protein
HVO_1694	1394.65	0.0799157	0.159049	0.575444	0.743918	CP001956.1	1844	uncharacterized protein
HVO_1695	418.802	0.679596	0.264235	0.00172389	0.0190409	CP001956.1	647	HTH domain protein
HVO_1696	21191.5	0.0764306	0.370341	0.314568	0.52325	CP001956.1	1712	LctP family transport protein
HVO_1697	33702.7	0.0847625	0.368098	0.334317	0.542222	CP001956.1	3080	FAD-dependent oxidoreductase (GlcD/DLD_GlcF/GlpC domain fusion protein)
HVO_1698	2511.23	0.108278	0.352799	0.439972	0.636295	CP001956.1	797	CBS/parB domain protein
HVO_1699	856.778	-0.0845533	0.186258	0.59996	0.760407	CP001956.1	1136	pyridoxal phosphate-dependent aminotransferase
HVO_1700	962.006	0.0143374	0.150322	0.917598	0.960495	CP001956.1	803	HTH domain protein
HVO_1701	135.42	-0.330658	0.192395	0.046379	0.159464	CP001956.1	521	DUF123 domain protein
HVO_1702	38.2234	-0.245439	0.258697	0.207554	0.40564	CP001956.1	431	DUF393 domain protein
HVO_1703	3721.1	-0.15006	0.209406	0.387968	0.596721	CP001956.1	2351	putative DEAD/DEAH box helicase
HVO_1704	1431.71	0.761308	1.04233	0.0146065	0.0760681	CP001956.1	1157	arabinopyranose mutase-like protein
HVO_1705	8287.97	1.18732	0.704928	0.00358924	0.0305307	CP001956.1	1166	ABC-type transport system periplasmic substrate-binding protein
HVO_1706	5257.41	0.459035	0.484721	0.0545381	0.173979	CP001956.1	1595	ABC-type transport system permease protein
HVO_1707	3105.83	0.454591	0.383022	0.0547939	0.174259	CP001956.1	1169	ABC-type transport system ATP-binding protein
HVO_1708	2513.42	0.373281	0.391433	0.0954712	0.247831	CP001956.1	2345	uncharacterized protein
HVO_1710	9675.13	-0.663877	0.214052	0.000410439	0.00686825	CP001956.1	2033	glycoside hydrolase domain protein
HVO_1711	13961.6	-0.755643	0.210847	4.9612e-05	0.00139163	CP001956.1	4535	putative glucoamylase
HVO_1712	476.637	-0.471969	0.233417	0.0145714	0.0760559	CP001956.1	485	START domain protein
HVO_1713	888.682	2.97037	0.460567	4.04609e-12	7.88785e-10	CP001956.1	2078	receiver/sensor box histidine kinase
HVO_1714	249.298	-0.206668	0.193633	0.211971	0.410827	CP001956.1	881	DMT superfamily transport protein
HVO_1715	172	0.0104889	0.226226	0.95148	0.972381	CP001956.1	752	putative S-adenosylmethionine-dependent methyltransferase
HVO_1716	298.219	0.421533	0.344301	0.0622826	0.189625	CP001956.1	734	7-cyano-7-deazaguanine synthase
HVO_1717	374.34	0.606657	0.304744	0.00866909	0.0542549	CP001956.1	773	7-carboxy-7-deazaguanine synthase
HVO_1718	483.43	0.204865	0.222019	0.251298	0.455937	CP001956.1	476	6-carboxy-5%2C6%2C7%2C8-tetrahydropterin synthase
HVO_1719	357.496	0.434496	0.229679	0.0208517	0.096328	CP001956.1	383	thioesterase domain protein
HVO_1720	64.546	-0.0398846	0.21631	0.820712	0.901904	CP001956.1	278	uncharacterized protein
HVO_1721	26.5639	0.00287667	0.255293	0.98621	0.991806	CP001956.1	371	ferredoxin (2Fe-2S)
HVO_1723	2805.4	0.103464	0.243095	0.570054	0.740701	CP001956.1	2087	DNA repair helicase Rad25
HVO_1724	78.3216	-0.0550692	0.257437	0.766923	0.872297	CP001956.1	482	uncharacterized protein
HVO_1725	722.816	0.301302	0.244858	0.113348	0.277463	CP001956.1	1205	Orc1-type DNA replication protein
HVO_1726	866.795	-0.108232	0.232808	0.552869	0.72866	CP001956.1	785	HTH domain protein
HVO_1727	8246.57	-0.0717252	0.166951	0.632134	0.784159	CP001956.1	560	TATA-binding transcription initiation factor
HVO_1733	2768.98	0.348837	0.320113	0.102909	0.261394	CP001956.1	575	HTH domain protein
HVO_1734	1773.19	0.400751	0.369707	0.0773589	0.219043	CP001956.1	431	uncharacterized protein
HVO_1734A	151.98	-0.0549995	0.206836	0.749383	0.86167	CP001956.1	509	restriction endonuclease domain protein
HVO_1735	721.723	0.286981	0.235177	0.122766	0.290983	CP001956.1	1982	SWIM zinc finger domain protein
HVO_1736	3534.82	0.0346025	0.230358	0.83803	0.91347	CP001956.1	1412	DNA repair helicase Rad25
HVO_1737	3032.07	0.041498	0.213426	0.809978	0.896679	CP001956.1	1352	DUF790 family protein
HVO_1738	632.368	-0.356038	0.233355	0.0598215	0.184821	CP001956.1	368	CcbP family protein
HVO_1739	1238.32	-0.41905	0.247982	0.0342414	0.131534	CP001956.1	770	uncharacterized protein
HVO_1740	1398.53	-0.357564	0.21584	0.0471941	0.160848	CP001956.1	632	uncharacterized protein
HVO_1741	2567.38	-0.13599	0.137283	0.290051	0.499077	CP001956.1	986	uncharacterized protein
HVO_1742	1048.09	-0.193916	0.199189	0.24991	0.454477	CP001956.1	557	uncharacterized protein
HVO_1743	570.08	0.135676	0.190521	0.403541	0.607207	CP001956.1	797	SWIM zinc finger domain protein
HVO_1744	2660.25	-9.69661e-05	0.178597	0.998964	0.998964	CP001956.1	2351	putative DEAD/DEAH box helicase
HVO_1745	7379.03	0.763837	0.213195	4.5899e-05	0.0013337	CP001956.1	683	uncharacterized protein
HVO_1746	842.787	-0.0842086	0.266397	0.652683	0.798748	CP001956.1	971	DUF2800 family protein
HVO_1747A	19.354	0.0894989	0.303015	0.614888	0.771629	CP001956.1	278	tetratricopeptide repeat protein (nonfunctional);pseudo=true;transl_table=11
HVO_1748	31.7909	0.0910086	0.241498	0.618074	0.774199	CP001956.1	179	uncharacterized protein;pseudo=true;transl_table=11
HVO_1749	1240.51	0.268768	0.191016	0.0997237	0.2556	CP001956.1	854	uncharacterized protein
HVO_1750	49.8255	-0.392224	0.285382	0.0640968	0.193431	CP001956.1	230	uncharacterized protein
HVO_1751	1586.87	-0.291108	0.248207	0.132491	0.306578	CP001956.1	2585	P-type transport ATPase (probable substrate copper/metal cation)
HVO_1752	458.39	-0.396457	0.237885	0.0396661	0.143868	CP001956.1	599	Lrp/AsnC family transcription regulator
HVO_1753	85.6366	-0.170776	0.231989	0.35131	0.557492	CP001956.1	197	HMA domain protein
HVO_1754	374.168	-0.0297775	0.268932	0.873286	0.933884	CP001956.1	182	uncharacterized protein
HVO_1755	884.981	-0.149022	0.260641	0.43419	0.631446	CP001956.1	359	uncharacterized protein
HVO_1756	843.744	0.230947	0.30111	0.245459	0.448776	CP001956.1	623	GNAT family acetyltransferase Pat1
HVO_1757	3014.78	0.049227	0.322516	0.749003	0.86167	CP001956.1	536	DoxX domain protein
HVO_1758	3385.15	0.505679	0.806598	0.0234932	0.10362	CP001956.1	989	oxidoreductase
HVO_1759	3241.67	0.739939	1.50228	0.0114044	0.0650668	CP001956.1	1115	ABC-type transport system permease protein
HVO_1760	3432.19	1.18887	1.24187	0.00641497	0.044412	CP001956.1	881	ABC-type transport system ATP-binding protein
HVO_1761	747.564	-0.137008	0.237409	0.457727	0.651419	CP001956.1	473	FKBP-type peptidylprolyl isomerase
HVO_1762	2525.1	-0.218657	0.233249	0.238194	0.439735	CP001956.1	770	DnaJ N-terminal domain / ferredoxin fusion protein
HVO_1763	698.935	0.385778	0.254722	0.0502961	0.165349	CP001956.1	1001	UPF0104 family protein
HVO_1764	1509.68	1.02756	1.35987	0.00847425	0.0533782	CP001956.1	962	uncharacterized protein
HVO_1766	84.6266	-0.176588	0.283654	0.364345	0.572353	CP001956.1	293	ArsR family transcription regulator
HVO_1767	66.3727	-0.163425	0.227893	0.367614	0.576127	CP001956.1	851	ABC-type transport system permease protein (probable substrate dipeptide/oligopeptide)
HVO_1768	83.4424	0.00976653	0.298545	0.952895	0.972856	CP001956.1	1073	ABC-type transport system chimeric fusion protein (permease/ATPase) (probable substrate dipeptide/oligopeptide)
HVO_1769	67.7127	-0.0179408	0.284344	0.922648	0.962388	CP001956.1	1064	ABC-type transport system ATP-binding protein (probable substrate dipeptide/oligopeptide)
HVO_1770	12.5646	0.121523	0.335577	0.463478	0.65497	CP001956.1	362	uncharacterized protein
HVO_1771	80.0465	-0.0464494	0.266997	0.80259	0.892869	CP001956.1	1121	DUF917 family protein
HVO_1772	33.8351	-0.0311227	0.311958	0.853533	0.921915	CP001956.1	584	DUF1177 family protein
HVO_1773	60.8588	0.220653	0.28664	0.26272	0.468807	CP001956.1	659	AroM family protein
HVO_1774	107.006	0.0153439	0.271388	0.931507	0.965915	CP001956.1	947	aminopeptidase
HVO_1775	109.282	-0.0630796	0.23654	0.729731	0.850426	CP001956.1	968	nitroreductase family protein
HVO_1776	73.1841	-0.0281695	0.247581	0.87914	0.937096	CP001956.1	659	hydantoin racemase-like protein
HVO_1778	10936.3	-0.031489	0.213727	0.869596	0.930959	CP001956.1	2156	catalase-peroxidase
HVO_1779	391.853	0.0285902	0.230779	0.871659	0.932656	CP001956.1	1811	transducer protein Htr8
HVO_1780	462.578	-0.16622	0.222845	0.355463	0.561568	CP001956.1	515	HTH domain protein
HVO_1781	287.986	0.0129733	0.190985	0.935244	0.966733	CP001956.1	356	uncharacterized protein
HVO_1782	37.5375	-0.0196316	0.297014	0.912588	0.95882	CP001956.1	1169	ISH3-type transposase ISH51
HVO_1784	1881.13	-0.225271	0.270342	0.252373	0.457268	CP001956.1	1244	M20 family amidohydrolase
HVO_1783	661.541	-0.0922538	0.244507	0.618769	0.774199	CP001956.1	674	uncharacterized protein
HVO_1785	544.383	0.0592961	0.247676	0.7443	0.860114	CP001956.1	170	uncharacterized protein
HVO_1786	0.167016	0.0180365	0.366671	0.781516	1	CP001956.1	131	uncharacterized protein
HVO_1787	151.281	0.505771	0.418008	0.0414016	0.14769	CP001956.1	323	uncharacterized protein
HVO_1788	3490.84	0.230953	0.301352	0.245509	0.448776	CP001956.1	1778	putative sulfite/nitrite reductase (ferredoxin)
HVO_1789	384.52	-0.0382823	0.212363	0.826904	0.905902	CP001956.1	284	uncharacterized protein
HVO_1790	1272.23	-1.50347	0.342784	8.90289e-07	5.49976e-05	CP001956.1	920	DMT superfamily transport protein
HVO_1791	222.187	0.220524	0.422427	1	1	CP001956.1	947	DMT superfamily transport protein
HVO_1792	369.533	0.439242	0.210505	0.0135007	0.0721297	CP001956.1	488	Lrp/AsnC family transcription regulator
HVO_1792A	212.764	0.219248	0.19219	0.180458	0.372871	CP001956.1	275	uncharacterized protein
HVO_1793	234.293	0.0200303	0.322264	0.893472	0.946129	CP001956.1	2106	receiver/sensor box histidine kinase (nonfunctional);pseudo=true;transl_table=11
HVO_1795	20.4521	-0.123363	0.305618	0.50396	0.690421	CP001956.1	152	uncharacterized protein;pseudo=true;transl_table=11
HVO_1796	186.721	0.310698	0.470503	0.0936162	0.245302	CP001956.1	140	uncharacterized protein
HVO_1797	557.713	0.282897	0.207496	0.101622	0.259138	CP001956.1	1232	beta-lactamase domain protein
HVO_1798	65.823	0.00640397	0.239293	0.970406	0.982757	CP001956.1	377	uncharacterized protein
HVO_1799	891.637	0.0965648	0.219912	0.581788	0.748012	CP001956.1	1232	digeranylgeranylglycerophospholipid reductase / dolichol omega-reductase
HVO_1801	937.178	-0.180501	0.244184	0.334665	0.542264	CP001956.1	311	uncharacterized protein
HVO_1802	1350.38	0.0734466	0.241816	0.684434	0.822122	CP001956.1	1145	peptidase M10 family protein
HVO_1803	3944.47	-0.00683736	0.178782	0.965688	0.980781	CP001956.1	602	AMMECR1 domain protein
HVO_1804	802.924	0.403015	0.233984	0.0331253	0.129155	CP001956.1	1166	nicotinate phosphoribosyltransferase
HVO_1805	123.602	-0.399674	0.19923	0.0196516	0.0924264	CP001956.1	320	uncharacterized protein
HVO_1806	621.761	-0.337847	0.204375	0.0513282	0.167472	CP001956.1	1427	uncharacterized protein
HVO_1807	123.934	-0.210984	0.303887	0.289535	0.49841	CP001956.1	440	uncharacterized protein
HVO_1808	2361.33	-0.290183	0.266627	0.146235	0.32844	CP001956.1	1430	uncharacterized protein
HVO_1809	633.41	-0.550477	0.217869	0.00323495	0.028797	CP001956.1	572	isochorismatase family protein
HVO_1810	580.752	-0.191061	0.208917	0.273983	0.482284	CP001956.1	485	PaaI family protein
HVO_1811	1380.05	-0.0843358	0.19379	0.613343	0.770185	CP001956.1	2579	sensor box histidine kinase
HVO_1812	144.376	-0.174605	0.241701	0.34969	0.556735	CP001956.1	1127	putative ketohexokinase
HVO_1813	431.095	-0.902219	0.318378	0.000560039	0.00852966	CP001956.1	428	HTH-10 family transcription regulator
HVO_1814	143.216	-0.221901	0.214967	0.210034	0.408643	CP001956.1	911	peptidase M23 family protein
HVO_1815	614.38	0.0366272	0.15676	0.79498	0.88993	CP001956.1	686	lipoate--protein ligase domain protein
HVO_1816	2848.93	0.0630569	0.200569	0.709263	0.837043	CP001956.1	1289	dihydroorotase
HVO_1817	381.327	-0.30072	0.18405	0.059621	0.184494	CP001956.1	443	uncharacterized protein
HVO_1818	746.215	-0.14762	0.181384	0.350715	0.557261	CP001956.1	527	uncharacterized protein
HVO_1819	595.487	0.0929729	0.224868	0.600096	0.760407	CP001956.1	689	uncharacterized protein
HVO_1820	503.576	-0.793005	0.289357	0.000914336	0.0121672	CP001956.1	368	UspA domain protein
HVO_1821	1205	-0.756495	0.246106	0.000361536	0.0062373	CP001956.1	554	GNAT family acetyltransferase Pat2
HVO_1822	527.132	-0.241857	0.161226	0.0950667	0.247275	CP001956.1	455	UspA domain protein
HVO_1823	585.748	-0.295461	0.201544	0.0841267	0.230373	CP001956.1	461	UspA domain protein
HVO_1824	3362.52	0.0858331	0.174924	0.576403	0.744664	CP001956.1	1289	DHH/RecJ family phosphoesterase
HVO_1825	648.994	0.514045	0.297674	0.0204592	0.0951914	CP001956.1	428	uncharacterized protein
HVO_1826	742.04	0.536058	0.402579	0.0323952	0.127814	CP001956.1	437	uncharacterized protein
HVO_1827	2744.7	0.453737	0.284651	0.032975	0.128713	CP001956.1	401	30S ribosomal protein S6e
HVO_1828	524.262	-1.53775	0.415851	1.55665e-05	0.000556823	CP001956.1	302	small CPxCG-related zinc finger protein
HVO_1829	3479.35	-0.405975	0.171514	0.00823895	0.0525755	CP001956.1	1094	aminopeptidase
HVO_1830	2238.45	0.368123	0.210172	0.0360156	0.134882	CP001956.1	899	6-phosphogluconate dehydrogenase (NAD-dependent%2C decarboxylating)
HVO_1831	10126.6	0.483748	0.208711	0.00640714	0.044412	CP001956.1	581	ferredoxin (2Fe-2S)
HVO_1832	546.643	0.138878	0.263013	0.459235	0.652429	CP001956.1	1466	MATE efflux family protein
HVO_1832A	24.2787	0.0295015	0.290276	0.866811	0.92951	CP001956.1	197	CopG domain protein
HVO_1834	198.609	-0.0961797	0.200057	0.568373	0.739927	CP001956.1	473	putative resolvase;pseudo=true;transl_table=11
HVO_1834	198.609	-0.0961797	0.200057	0.568373	0.739927	CP001956.1	191	putative resolvase;pseudo=true;transl_table=11
HVO_1835	10.8887	0.105937	0.303739	0.557889	0.731627	CP001956.1	1352	ISH5-type transposase ISHvo11
HVO_1838	662.76	0.344961	0.190202	0.0352079	0.133192	CP001956.1	275	DUF262/DUF1524 domain protein (nonfunctional);pseudo=true;transl_table=11
HVO_1838	662.76	0.344961	0.190202	0.0352079	0.133192	CP001956.1	1424	DUF262/DUF1524 domain protein (nonfunctional);pseudo=true;transl_table=11
HVO_1837	0.258078	0.000223195	0.364618	0.975715	1	CP001956.1	1157	ISH3-type transposase ISHvo20 (nonfunctional);pseudo=true;transl_table=11
HVO_1839	274.204	0.121991	0.180128	0.435419	0.632526	CP001956.1	1028	XerC/D-like integrase
HVO_1840	1.5298	-0.0620671	0.361665	0.500994	1	CP001956.1	233	small CPxCG-related zinc finger protein
HVO_1841	73.1067	0.00389612	0.242714	0.981435	0.98937	CP001956.1	1631	hypothetical protein
HVO_1841A	242.056	0.377125	0.243692	0.0501936	0.165349	CP001956.1	389	death-on-curing family protein
HVO_1842	1.14745	-0.00713387	0.356366	0.93259	1	CP001956.1	125	uncharacterized protein
HVO_1843	93.2792	-0.277043	0.333891	0.185688	0.379279	CP001956.1	227	uncharacterized protein
HVO_1844	307.035	0.0733227	0.252311	0.685432	0.822547	CP001956.1	146	uncharacterized protein
HVO_1845	42.0993	0.0534096	0.305119	0.754657	0.864905	CP001956.1	1169	ISH3-type transposase ISH51
HVO_1847	2523.51	-0.514702	0.207069	0.00407194	0.0334919	CP001956.1	1799	oligoendopeptidase PepF
HVO_1848A	1566.72	-0.188313	0.280627	0.33553	0.543157	CP001956.1	155	small CPxCG-related zinc finger protein
HVO_1849	1146.22	-0.566907	0.181451	0.000523893	0.00813809	CP001956.1	1334	putative M28 family peptidase
HVO_1850	312.02	0.293757	0.235709	0.115154	0.27975	CP001956.1	326	uncharacterized protein
HVO_1851	614.354	0.235267	0.16725	0.112625	0.27677	CP001956.1	647	HAD superfamily hydrolase
HVO_1852	886.62	0.0478047	0.169282	0.747974	0.86167	CP001956.1	851	tRNA pseudouridine synthase TruA
HVO_1853	336.357	-0.269293	0.197617	0.109827	0.272924	CP001956.1	446	UspA domain protein
HVO_1854	711.837	0.105772	0.18278	0.502815	0.690065	CP001956.1	1295	histidine--tRNA ligase
HVO_1855	394.25	0.190935	0.192551	0.243598	0.447169	CP001956.1	905	DMT superfamily transport protein
HVO_1856	1830.03	-0.273014	0.132625	0.0269744	0.113578	CP001956.1	590	uncharacterized protein
HVO_1857	2329.59	-0.0242569	0.135736	0.848975	0.920023	CP001956.1	362	PDCD5 family DNA-binding protein
HVO_1858	8076.77	0.426204	0.19742	0.0109451	0.0634099	CP001956.1	455	30S ribosomal protein S19e
HVO_1859	1241.35	0.500844	0.230796	0.00871542	0.0543703	CP001956.1	1028	UPF0104 family protein
HVO_1861	1233.39	0.403528	0.215453	0.0246103	0.107213	CP001956.1	893	thiamine-monophosphate kinase
HVO_1862	1674.35	-0.0563087	0.212963	0.761335	0.868757	CP001956.1	1139	M50 family metalloprotease
HVO_1863	338.001	0.197804	0.365394	0.258666	0.464978	CP001956.1	245	uncharacterized protein
HVO_1864	1092.08	-0.082523	0.190458	0.613971	0.770726	CP001956.1	785	molybdopterin synthase catalytic subunit
HVO_1865	196.705	0.364126	0.23299	0.0518478	0.168603	CP001956.1	344	uncharacterized protein
HVO_1866	919.291	0.446949	0.280091	0.0339949	0.130845	CP001956.1	713	uridylate kinase
HVO_1867	4433.52	0.508699	0.265477	0.0146127	0.0760681	CP001956.1	1667	lysine--tRNA ligase
HVO_1868	948.303	-0.236841	0.209183	0.174373	0.364399	CP001956.1	539	uncharacterized protein
HVO_1869	2592.29	-0.177749	0.198074	0.29035	0.499371	CP001956.1	476	uncharacterized protein
HVO_1870	1557.11	-0.135618	0.224237	0.450822	0.645048	CP001956.1	1787	M50 family metalloprotease
HVO_1871	7228.34	-0.00235758	0.15419	0.974091	0.984953	CP001956.1	1505	coproheme decarboxylase HemQ
HVO_1872	417.819	0.0283372	0.177276	0.853581	0.921915	CP001956.1	248	uncharacterized protein
HVO_1873	861.267	0.0383262	0.204751	0.820083	0.901904	CP001956.1	170	uncharacterized protein
HVO_1874	5196.69	0.132305	0.194455	0.421601	0.622896	CP001956.1	1073	putative oxidoreductase (aldo-keto reductase family protein)
HVO_1875	300.071	0.333505	0.292846	0.10763	0.269698	CP001956.1	917	O-acetyltransferase
HVO_1876	899.646	-0.688674	0.453338	0.0168433	0.0833402	CP001956.1	299	small CPxCG-related zinc finger protein
HVO_1876A	336.455	-0.631178	0.283704	0.00535469	0.0399429	CP001956.1	179	uncharacterized protein
HVO_1878	5692.08	-1.85695	0.324606	8.7381e-10	1.23592e-07	CP001956.1	830	NAD synthase%2C ammonia-dependent
HVO_1879	342.563	-0.647634	0.217981	0.000656574	0.00966031	CP001956.1	695	enoyl-CoA hydratase
HVO_1880	2567.61	0.315813	0.18729	0.0502533	0.165349	CP001956.1	677	uncharacterized protein
HVO_1882	104.435	-1.07916	0.529011	0.00307009	0.0275813	CP001956.1	1076	pectin esterase
HVO_1883	451.651	-0.192385	0.251341	0.312677	0.520773	CP001956.1	611	DUF457 family protein
HVO_1884	215.554	-0.0905122	0.206578	0.598195	0.759857	CP001956.1	617	uncharacterized protein
HVO_1885	559.285	-1.18313	0.415897	0.000367536	0.00630439	CP001956.1	653	TrkA domain protein
HVO_1886	930.346	-0.14961	0.158496	0.294542	0.50303	CP001956.1	866	ABC-type transport system ATP-binding protein (probable substrate tungstate)
HVO_1887	791.343	-0.222742	0.157703	0.117765	0.28326	CP001956.1	698	ABC-type transport system permease protein (probable substrate tungstate)
HVO_1888	2069.9	-0.255549	0.205994	0.139908	0.318077	CP001956.1	1028	ABC-type transport system periplasmic substrate-binding protein (probable substrate tungstate)
HVO_1888A	1.27178	-0.130917	0.387561	0.17828	1	CP001956.1	98	uncharacterized protein
HVO_1889	120.036	-0.119081	0.202556	0.483104	0.672651	CP001956.1	476	uncharacterized protein
HVO_1890	198.766	-0.00088112	0.228178	0.997707	0.998374	CP001956.1	173	uncharacterized protein
HVO_1891	300.086	0.163397	0.215698	0.350624	0.557261	CP001956.1	176	uncharacterized protein
HVO_1892	397.067	0.166484	0.229645	0.356152	0.562429	CP001956.1	407	UCP008459 family protein
HVO_1893	1468.92	-0.0734353	0.235886	0.68938	0.825445	CP001956.1	632	XTP/dITP diphosphatase
HVO_1894	1853.68	-0.431414	0.186753	0.00857095	0.0538134	CP001956.1	278	uncharacterized protein
HVO_1895	4900.6	0.564039	0.290737	0.0111165	0.0639281	CP001956.1	1658	KEOPS complex subunit Kae1/Bud32
HVO_1896	7137.05	0.72378	0.229649	0.000265264	0.00506992	CP001956.1	305	30S ribosomal protein S24e
HVO_1897	5123.26	0.432004	0.154619	0.00212763	0.0214912	CP001956.1	539	UPF0218 family protein
HVO_1898	2507.32	0.518253	0.174216	0.000894905	0.0119494	CP001956.1	197	transcription elongation factor Spt4
HVO_1899	6182.31	0.450158	0.160389	0.00190966	0.0200678	CP001956.1	572	DNA-directed RNA polymerase subunit E
HVO_1900	3570.36	0.464461	0.152927	0.000881643	0.0118266	CP001956.1	389	DUF188 family protein
HVO_1901	13215.6	0.509692	0.161855	0.000523105	0.00813809	CP001956.1	1235	translation initiation factor aIF-2 gamma subunit
HVO_1902	170.918	0.737324	0.274461	0.00107836	0.0137402	CP001956.1	809	uncharacterized protein
HVO_1903	895.554	-0.044504	0.205092	0.793183	0.888898	CP001956.1	983	uncharacterized protein
HVO_1904	159.79	0.191176	0.183002	0.227333	0.427786	CP001956.1	212	uncharacterized protein
HVO_1905	949.872	0.131056	0.17581	0.393937	0.600643	CP001956.1	824	beta-lactamase domain protein
HVO_1906	23.095	-0.224333	0.283322	0.258617	0.464978	CP001956.1	740	uncharacterized protein
HVO_1907	6326.75	0.142074	0.210697	0.412559	0.613957	CP001956.1	1424	arNOG05511 family protein (AAA-type ATPase core domain protein)
HVO_1908	953.025	-0.643481	0.236069	0.00139564	0.0164076	CP001956.1	2102	assimilatory nitrate reductase
HVO_1913	174.863	-2.23176	0.582995	7.78798e-06	0.000323035	CP001956.1	203	uncharacterized protein
HVO_1914	17530.2	-0.330707	0.477019	0.0952658	0.247462	CP001956.1	1133	acetyl-CoA C-acyltransferase
HVO_1915	140.41	-0.1852	0.378568	0.257452	0.463272	CP001956.1	173	uncharacterized protein
HVO_1916	7666.62	0.0671276	0.193989	0.673528	0.813785	CP001956.1	1907	Kef-type transport system
HVO_1917	13278.9	-0.243011	0.286374	0.228379	0.428513	CP001956.1	2000	acyl-CoA synthetase
HVO_1918	2038.74	-0.430706	0.18929	0.00939886	0.0573492	CP001956.1	908	beta-lactamase domain protein
HVO_1919	254.033	0.0468812	0.192003	0.773074	0.876476	CP001956.1	344	uncharacterized protein
HVO_1920	7195.67	-0.411923	0.453427	0.0813886	0.225816	CP001956.1	1568	DASS family transport protein
HVO_1921	9608.14	0.10332	0.173869	0.497617	0.685521	CP001956.1	1382	serine--tRNA ligase
HVO_1922	349.389	-0.219071	0.202751	0.199501	0.395452	CP001956.1	353	DUF1486 family protein
HVO_1923	1718.31	0.173223	0.21129	0.316512	0.525385	CP001956.1	497	putative 16S rRNA maturation protein
HVO_1924	92.0918	-0.55958	0.294098	0.0134926	0.0721297	CP001956.1	362	DUF5518 domain protein
HVO_1925	679.299	0.746128	0.393829	0.00659662	0.0452025	CP001956.1	977	putative GTP-binding protein
HVO_1926	305.111	-0.185778	0.254257	0.330524	0.537804	CP001956.1	752	SIMPL domain protein
HVO_1927	1972.67	-0.346734	0.212942	0.0520456	0.168964	CP001956.1	1304	DUF389 family protein
HVO_1928	812.692	-0.228952	0.207154	0.18699	0.379704	CP001956.1	731	putative COG0212-type thiamine metabolism protein
HVO_1929	558.657	-0.134484	0.273649	0.481374	0.671753	CP001956.1	590	HTH-10 family transcription regulator
HVO_1930A	910.328	-0.168654	0.185043	0.293358	0.50233	CP001956.1	332	HTH domain protein
HVO_1931	867.756	0.398216	0.243965	0.040315	0.145169	CP001956.1	617	putative GTP-binding protein EngB
HVO_1932	572.878	-0.122726	0.159228	0.392984	0.599991	CP001956.1	926	D-2-hydroxyacid dehydrogenase (NADP)
HVO_1933	24.2096	-0.0545665	0.326729	0.727364	0.850021	CP001956.1	337	uncharacterized protein;pseudo=true;transl_table=11
HVO_1934	213.87	-0.427391	0.257031	0.0352278	0.133192	CP001956.1	1241	NUDIX family hydrolase / eIF-2B domain protein
HVO_1935	141.986	-0.182425	0.232571	0.320981	0.528283	CP001956.1	494	MJ0936 family phosphodiesterase
HVO_1936	130.541	0.0863683	0.219921	0.623118	0.7777	CP001956.1	755	coenzyme F420:L-glutamate ligase
HVO_1937	219.554	0.260679	0.249547	0.171667	0.361959	CP001956.1	986	putative 5%2C10-methylenetetrahydrofolate reductase
HVO_1937A	853.039	0.0477546	0.194477	0.770323	0.874633	CP001956.1	236	uncharacterized protein
HVO_1938	145.744	0.419594	0.260339	0.0376823	0.139132	CP001956.1	227	small CPxCG-related zinc finger protein
HVO_1939	942.843	0.113749	0.219299	0.520578	0.701359	CP001956.1	1691	DNA mismatch repair protein MutL
HVO_1940	1681.66	0.215666	0.217254	0.221517	0.420905	CP001956.1	2765	DNA mismatch repair protein MutS
HVO_1941	3669.87	-0.930599	0.626512	0.00978075	0.0588505	CP001956.1	956	AAA-type ATPase (MoxR subfamily)
HVO_1942	1269.41	-1.0943	0.625041	0.00528396	0.0397369	CP001956.1	1028	uncharacterized protein
HVO_1943	2238.11	-0.929774	0.61236	0.00962282	0.0581696	CP001956.1	2240	endoisopeptidase/DUF4129 domain protein
HVO_1944	1263.04	0.20928	0.257097	0.270835	0.478688	CP001956.1	1250	putative transmembrane glycoprotein / HTH domain protein
HVO_1945	761.447	-0.0267013	0.127835	0.826719	0.905902	CP001956.1	1097	uncharacterized protein
HVO_1946	10893.6	0.075513	0.185088	0.640618	0.789022	CP001956.1	293	translation initiation factor aIF-1 (SUI1 protein%2C bacterial-type IF3)
HVO_1947	435.842	-0.0555408	0.162345	0.703899	0.833014	CP001956.1	365	rhodanese domain protein
HVO_1948	468.769	-0.0842829	0.169916	0.580261	0.747419	CP001956.1	563	NUDIX family hydrolase
HVO_1949	507.605	-0.0850139	0.170862	0.575251	0.743918	CP001956.1	521	uncharacterized protein
HVO_1950	259.367	0.0269201	0.225106	0.877989	0.937096	CP001956.1	518	uncharacterized protein
HVO_1951	613.03	-0.210704	0.192178	0.201172	0.397351	CP001956.1	347	HalOD1 domain protein
HVO_1953	327.419	-0.44064	0.436159	0.0692068	0.202247	CP001956.1	3236	11-domain light and oxygen sensing his kinase%2C putative;pseudo=true;transl_table=11
HVO_1954	298.193	0.128757	0.194358	0.433339	0.630869	CP001956.1	488	GNAT family acetyltransferase
HVO_1955	46493	-0.102852	0.178374	0.45301	0.647198	CP001956.1	1964	aconitate hydratase
HVO_1956	219.699	0.302287	0.257554	0.121457	0.288934	CP001956.1	473	dUTP diphosphatase
HVO_1957	2138.35	-0.0671164	0.161034	0.644422	0.792118	CP001956.1	1238	proteasome-activating nucleotidase
HVO_1958	421.662	0.382493	0.258342	0.0547769	0.174259	CP001956.1	473	pyruvoyl-dependent arginine decarboxylase
HVO_1959	547.012	0.239106	0.192628	0.145108	0.32685	CP001956.1	884	histidine kinase
HVO_1960	1422.81	-0.265111	0.263254	0.178458	0.369913	CP001956.1	383	uncharacterized protein
HVO_1961	406.37	-0.362251	0.260092	0.0720778	0.20848	CP001956.1	161	uncharacterized protein
HVO_1962	368.454	-0.207931	0.22627	0.253232	0.458016	CP001956.1	323	uncharacterized protein
HVO_1963	4266.79	0.826023	0.321152	0.00114401	0.0144352	CP001956.1	1802	translation initiation factor aIF-5B (bacterial-type IF2)
HVO_1964	2411.45	-0.131007	0.179274	0.403498	0.607207	CP001956.1	245	PRC domain protein
HVO_1965	3890.08	-0.0742012	0.154118	0.596355	0.758379	CP001956.1	458	rRNA maturation endonuclease Nob1
HVO_1966	816.704	0.0945095	0.161942	0.513678	0.697087	CP001956.1	737	Abi/CAAX domain protein
HVO_1967	2133.77	0.159678	0.144293	0.226514	0.426848	CP001956.1	1292	glucose-6-phosphate isomerase
HVO_1968	644.571	0.0618583	0.225935	0.726701	0.849597	CP001956.1	533	uncharacterized protein
HVO_1969	86.528	-0.0996182	0.232061	0.583501	0.749364	CP001956.1	683	TVP38/TMEM64 family protein
HVO_1970	152.08	-0.0441803	0.211331	0.799678	0.892158	CP001956.1	704	PHP domain protein
HVO_1971	209.134	-0.172154	0.171032	0.255365	0.460745	CP001956.1	698	CDP-alcohol 1-archaetidyltransferase
HVO_1972	237.328	-0.175586	0.213193	0.317175	0.525818	CP001956.1	635	GNAT family acetyltransferase
HVO_1973	1781.21	0.15595	0.255066	0.404191	0.607207	CP001956.1	503	uncharacterized protein
HVO_1974	245.603	-0.221081	0.229001	0.228161	0.428513	CP001956.1	341	uncharacterized protein
HVO_1975	2660.16	0.353857	0.246497	0.0661107	0.196822	CP001956.1	863	protein-export membrane protein SecF
HVO_1976	5790.33	0.299121	0.196038	0.072489	0.209359	CP001956.1	1574	protein-export membrane protein SecD
HVO_1977	2046.73	0.24054	0.201164	0.154147	0.340329	CP001956.1	230	uncharacterized protein
HVO_1978	265.218	0.219554	0.201004	0.192843	0.387774	CP001956.1	647	ribonuclease H%2C type 2
HVO_1979	2418.63	0.332501	0.229494	0.0718623	0.208321	CP001956.1	1283	tRNA pseudouridine synthase Pus10
HVO_1980	1017.96	0.409833	0.280697	0.0496125	0.164968	CP001956.1	977	DMT superfamily transport protein
HVO_1981	3808.34	1.00853	0.365708	0.000470631	0.00761406	CP001956.1	593	uncharacterized protein
HVO_1982	198.857	-0.418071	0.219719	0.0229515	0.102176	CP001956.1	594	DUF4112 family protein;pseudo=true;transl_table=11
HVO_1983	465.154	-0.17191	0.296356	0.375875	0.583647	CP001956.1	1301	bifunctional malyl-CoA synthase / malyl-CoA thioesterase
HVO_1984	311.333	-0.181626	0.32889	0.340412	0.547401	CP001956.1	1037	isocitrate lyase
HVO_1984A	123.177	-0.137533	0.35994	1	1	CP001956.1	254	uncharacterized protein
HVO_1985	247.336	0.28376	0.23832	0.129503	0.30308	CP001956.1	953	ABC-type transport system ATP-binding protein
HVO_1986	197.473	0.199125	0.258462	0.296034	0.504033	CP001956.1	785	ABC-type transport system permease protein
HVO_1987	514.638	-0.0685317	0.241528	0.708615	0.836732	CP001956.1	899	signal peptide peptidase SppA
HVO_1988	1023.66	-0.026433	0.25069	0.887805	0.942431	CP001956.1	1049	GATase domain protein
HVO_1989	367.183	0.610514	0.234497	0.00197054	0.0204338	CP001956.1	596	tRNA (pseudouridine(54)-N(1))-methyltransferase
HVO_1991	4321.69	1.78963	1.04971	0.00191465	0.0200678	CP001956.1	1229	ABC-type transport system periplasmic substrate-binding protein
HVO_1992	7028.76	-0.0418175	0.210372	0.804233	0.893288	CP001956.1	194	cold shock protein
HVO_1993	842.706	0.241806	0.217228	0.171457	0.361959	CP001956.1	617	putative S-adenosylmethionine-dependent methyltransferase
HVO_1994	35.7617	-0.286087	0.317416	0.172321	0.362131	CP001956.1	758	uncharacterized protein
HVO_1995	427.712	0.181229	0.208459	0.291956	0.50135	CP001956.1	731	uncharacterized protein
HVO_1996	430.468	0.208256	0.160103	0.145785	0.327995	CP001956.1	596	NUDIX family hydrolase
HVO_1997	254.202	-0.260539	0.222634	0.151002	0.336241	CP001956.1	773	Abi/CAAX domain protein
HVO_1998	245.318	-0.0285953	0.253282	0.878214	0.937096	CP001956.1	1871	DASS family transport protein
HVO_1999	510.061	0.451415	0.232967	0.0177252	0.0859585	CP001956.1	1508	transducer protein Htr7
HVO_2000	25.5984	0.375982	0.317035	0.0840462	0.230373	CP001956.1	281	uncharacterized protein
HVO_2001	1472.53	0.438858	0.253907	0.0305669	0.123503	CP001956.1	1550	tRNA-guanine(15) transglycosylase
HVO_2002	465.266	0.414977	0.249946	0.0351399	0.133149	CP001956.1	275	ArsR family transcription regulator
HVO_2003	512.455	0.319367	0.227237	0.0815461	0.225816	CP001956.1	305	uncharacterized protein
HVO_2004	530.986	0.601452	0.278264	0.00607886	0.0430936	CP001956.1	863	serine O-acetyltransferase
HVO_2006	323.314	-0.346924	0.297872	0.102997	0.26141	CP001956.1	2039	putative secreted glycoprotein
HVO_2006A	41.2808	0.312753	0.299317	0.132393	0.306533	CP001956.1	496	uncharacterized protein (nonfunctional);pseudo=true;transl_table=11
HVO_2007	153.25	-0.191411	0.25896	0.319241	0.526755	CP001956.1	461	FMN-binding domain protein
HVO_2008	1725.43	0.423102	0.241049	0.0285132	0.11868	CP001956.1	1757	archaeosine synthase
HVO_2009	573.689	-0.422129	0.237483	0.0291243	0.119784	CP001956.1	269	uncharacterized protein
HVO_2010	291.952	0.147763	0.187916	0.358597	0.565832	CP001956.1	308	hypothetical protein
HVO_2011	770.092	-0.300533	0.173616	0.0505104	0.165635	CP001956.1	389	uncharacterized protein
HVO_2012	3725.08	-0.797379	0.528322	0.0130617	0.0711281	CP001956.1	395	receiver box response regulator
HVO_2013	2399.2	-0.0168594	0.252558	0.927347	0.964301	CP001956.1	1184	FtsZ family protein CetZ%2C type III
HVO_2014	328.211	-0.197575	0.230891	0.279628	0.488253	CP001956.1	497	small CPxCG-related zinc finger protein
HVO_2015	23224	-0.334882	0.232686	0.0769098	0.218088	CP001956.1	1037	uncharacterized protein
HVO_2016	2970.33	-0.457105	0.223832	0.0147512	0.0764827	CP001956.1	899	uncharacterized protein
HVO_2017	17052.9	-0.153026	0.26768	0.425625	0.626231	CP001956.1	1379	pentapeptide repeat domain protein
HVO_2018	1477.44	-0.102205	0.167899	0.478042	0.669019	CP001956.1	359	uncharacterized protein
HVO_2019	971.217	-0.0166375	0.24655	0.930132	0.965288	CP001956.1	272	PRC domain protein
HVO_2019A	545.423	-0.180321	0.248087	0.34048	0.547401	CP001956.1	212	uncharacterized protein (nonfunctional);pseudo=true;transl_table=11
[truncated: 2,113 more rows]

## Sheet: csmR_mid
gene	baseMean	log2FC	lfcSE	pvalue	padj	chr	width	product
HVO_0001	3011.49	0.175537	0.14815	0.172132	0.416603	CP001956.1	1694	Orc1-type DNA replication protein
HVO_0002	2770.02	0.0927246	0.111727	0.369154	0.627467	CP001956.1	863	signal peptidase I
HVO_0003	2906.62	0.119572	0.125316	0.291467	0.559521	CP001956.1	1601	DNA-directed DNA polymerase D exonuclease subunit DP1
HVO_0004	493.632	0.00421371	0.162513	0.972779	0.990146	CP001956.1	1127	NamA family oxidoreductase
HVO_0005	1473.18	0.0787982	0.12744	0.492971	0.723745	CP001956.1	809	GufA family transport protein (probable substrate zinc)
HVO_0006	887.381	-0.114069	0.208059	0.457549	0.697332	CP001956.1	428	acetyltransferase domain protein
HVO_0008	1437.22	0.371619	0.139785	0.003005	0.0267236	CP001956.1	1178	aspartate kinase
HVO_0009	612.414	-0.119603	0.165301	0.387811	0.643557	CP001956.1	1346	tryptophanase
HVO_0010	1031.55	0.0884302	0.124053	0.431683	0.676488	CP001956.1	659	MJ0936 family phosphodiesterase
HVO_0011	302.401	-0.127891	0.201261	0.399206	0.651095	CP001956.1	572	inosine-5'-monophosphate cyclohydrolase%2C archaeal-type
HVO_0013	631.913	-0.44201	0.17343	0.00302161	0.0267389	CP001956.1	494	KEOPS complex subunit Cgi121
HVO_0014	2478.54	-0.101101	0.140329	0.398004	0.650731	CP001956.1	2483	ATP-dependent DNA helicase Hel308a
HVO_0015	411.616	0.149725	0.140616	0.225952	0.483785	CP001956.1	245	ferredoxin (4Fe-4S)
HVO_0016	3304.21	-0.216809	0.171601	0.1283	0.347431	CP001956.1	857	uncharacterized protein
HVO_0017	1726.66	0.548457	0.143708	2.8347e-05	0.000614852	CP001956.1	578	uncharacterized protein
HVO_0018	574.101	0.0731311	0.183259	0.612963	0.800764	CP001956.1	458	DUF2391 family protein
HVO_0019	981.698	0.233493	0.13422	0.0514997	0.200327	CP001956.1	680	putative S-adenosylmethionine-dependent methyltransferase
HVO_0020	1224.41	0.132266	0.128676	0.252559	0.511916	CP001956.1	1085	ABC-type transport system ATP-binding protein (probable substrate thiamine)
HVO_0021	2524.18	0.0884242	0.142188	0.478005	0.714044	CP001956.1	1721	ABC-type transport system permease protein (probable substrate thiamine)
HVO_0022	179.102	-0.000786116	0.164168	0.997127	0.997877	CP001956.1	1136	ABC-type transport system periplasmic substrate-binding protein (probable substrate thiamine)
HVO_0023	164.651	0.172559	0.208363	0.267796	0.531993	CP001956.1	890	AI-2E family transport protein
HVO_0024	1809.98	0.00158478	0.135012	0.989281	0.994225	CP001956.1	776	rhodanese domain protein
HVO_0025	36228.2	-0.0343068	0.108496	0.661408	0.825133	CP001956.1	860	TtuD family sulfurtransferase
HVO_0026	959.159	-0.696314	0.211652	0.000132053	0.00239556	CP001956.1	1442	AtoE family transport protein
HVO_0027	2012.01	-0.0653757	0.136626	0.591644	0.786559	CP001956.1	599	ferritin domain protein
HVO_0028	1555.79	-0.255041	0.160938	0.0612582	0.224722	CP001956.1	269	uncharacterized protein
HVO_0029	2460.02	0.00389753	0.122696	0.970897	0.989492	CP001956.1	2096	UvrABC system protein B
HVO_0030	312.765	0.0517648	0.163911	0.704338	0.849422	CP001956.1	419	NUDIX family hydrolase
HVO_0031	153.29	-0.314531	0.253085	0.0759698	0.254356	CP001956.1	194	uncharacterized protein
HVO_0032	105.697	0.150836	0.200566	0.323124	0.587512	CP001956.1	1085	TSUP family transport protein
HVO_0033	68.9376	-0.701229	0.375402	0.00562176	0.0421187	CP001956.1	440	UspA domain protein
HVO_0034	315.843	0.939432	0.19039	7.65216e-08	3.05398e-06	CP001956.1	494	thioesterase domain protein
HVO_0035	7556.29	-0.155471	0.134063	0.194434	0.443927	CP001956.1	1190	stomatin family protein
HVO_0036	483.16	0.532398	0.311312	0.0129811	0.0759642	CP001956.1	194	uncharacterized protein
HVO_0037	1906.86	0.42884	0.217499	0.012576	0.0741372	CP001956.1	497	phosphodiesterase domain protein
HVO_0038	1486.02	0.0871609	0.140069	0.479492	0.714583	CP001956.1	1376	cytochrome P450
HVO_0039	5652.08	0.150647	0.129499	0.197512	0.447049	CP001956.1	2204	DNA repair helicase Rad3
HVO_0040	110.931	-0.0391725	0.210327	0.795149	0.902828	CP001956.1	470	uncharacterized protein
HVO_0041	3078.02	0.152608	0.329583	0.15857	0.396645	CP001956.1	899	ornithine carbamoyltransferase
HVO_0042	4180.17	0.16058	0.333039	0.160203	0.398362	CP001956.1	1145	putative [ArgW]-ornithine hydrolase
HVO_0043	4727.14	0.178881	0.341454	0.139404	0.365088	CP001956.1	1136	putative [ArgW]-glutamate semialdehyde aminotransferase
HVO_0044	4163.42	0.185555	0.346491	0.132644	0.354827	CP001956.1	983	putative [ArgW]-glutamate kinase
HVO_0045	7200.05	0.219887	0.359106	0.121357	0.334718	CP001956.1	1043	putative [ArgW]-L-glutamate phosphate reductase
HVO_0046	6058.08	0.246356	0.377647	0.100956	0.299789	CP001956.1	875	putative glutamate--argW ligase
HVO_0047	1055.84	0.86039	0.409143	0.00244682	0.0229231	CP001956.1	179	putative biosynthetic carrier protein ArgW
HVO_0048	4926.85	0.572185	0.253803	0.00381828	0.0320142	CP001956.1	1466	argininosuccinate lyase
HVO_0049	4957.58	0.722162	0.228644	0.000189024	0.00325169	CP001956.1	1217	argininosuccinate synthase
HVO_0050	47.4512	0.108647	0.218613	0.479359	0.714583	CP001956.1	116	uncharacterized protein
HVO_0051	485.596	0.103405	0.169881	0.459362	0.698671	CP001956.1	1214	Kef-type transport system (probable substrate potassium)
HVO_0052	307.358	0.238142	0.164295	0.0861903	0.273943	CP001956.1	485	putative Kef-type transport system accessory protein
HVO_0053	1237.45	-0.364133	0.147119	0.00521971	0.0402159	CP001956.1	602	uncharacterized protein
HVO_0054	6043.56	-0.00603251	0.128383	0.960017	0.98545	CP001956.1	1784	glycine--tRNA ligase
HVO_0055	2775.94	0.176174	0.12053	0.107233	0.308723	CP001956.1	854	CBS domain protein
HVO_0056	635.491	0.0654268	0.157512	0.623664	0.808656	CP001956.1	578	uncharacterized protein
HVO_0057	1081.69	-0.189496	0.200438	0.220542	0.479383	CP001956.1	446	uncharacterized protein
HVO_0058	5726.34	-0.173347	0.191992	0.253097	0.512745	CP001956.1	1334	ABC-type transport system ATP-binding protein (probable substrate dipeptide/oligopeptide)
HVO_0059	3785.86	-0.181994	0.183346	0.217917	0.476814	CP001956.1	1079	ABC-type transport system ATP-binding protein (probable substrate dipeptide/oligopeptide)
HVO_0060	4346.99	-0.0206411	0.189805	0.890383	0.953232	CP001956.1	1439	ABC-type transport system permease protein (probable substrate dipeptide/oligopeptide)
HVO_0061	2628.54	-0.0602893	0.152181	0.647538	0.82066	CP001956.1	1049	ABC-type transport system permease protein (probable substrate dipeptide/oligopeptide)
HVO_0062	73906.7	0.286308	0.167585	0.0422954	0.177312	CP001956.1	1838	ABC-type transport system periplasmic substrate-binding protein (probable substrate dipeptide/oligopeptide)
HVO_0063	1024.46	-0.460314	0.199173	0.00516697	0.0400415	CP001956.1	167	uncharacterized protein
HVO_0064	997.143	-0.247688	0.147416	0.0545094	0.208096	CP001956.1	419	DUF296 family protein
HVO_0065	8427.73	-0.024444	0.126622	0.835402	0.926157	CP001956.1	3608	DNA-directed DNA polymerase D large subunit
HVO_0066	160.958	-0.37784	0.200772	0.0194886	0.102129	CP001956.1	1262	PQQ repeat protein
HVO_0067	1672.83	-0.38925	0.253299	0.033974	0.151793	CP001956.1	287	small CPxCG-related zinc finger protein
HVO_0068	218.663	-0.166886	0.19608	0.272368	0.537332	CP001956.1	896	2-dehydropantoate 2-reductase
HVO_0069	1821.93	0.134042	0.178662	0.351638	0.614488	CP001956.1	1547	AlkP-core domain protein
HVO_0070	5620.48	0.120879	0.139241	0.326332	0.590609	CP001956.1	377	NifU C-terminal domain protein
HVO_0071	373.744	0.11809	0.146127	0.353151	0.614932	CP001956.1	317	uncharacterized protein
HVO_0072	2207.82	0.179587	0.153578	0.172838	0.417399	CP001956.1	221	uncharacterized protein
HVO_0074	568.765	0.257856	0.15291	0.0501524	0.196812	CP001956.1	830	polyphosphate-dependent ADP phosphorylase
HVO_0073	655.335	0.214816	0.139228	0.0809674	0.265304	CP001956.1	1430	single-stranded-DNA-specific exonuclease RecJ1
HVO_0075	398.743	-0.263829	0.188116	0.0822181	0.266975	CP001956.1	1217	major facilitator superfamily transport protein
HVO_0076	724.78	-0.515898	0.153904	0.000184322	0.00318454	CP001956.1	743	uroporphyrinogen-III synthase
HVO_0077	1031.8	-0.332185	0.158817	0.0154502	0.0872158	CP001956.1	881	uroporphyrin-III C-methyltransferase
HVO_0078	1428.68	-0.14952	0.140087	0.227576	0.484661	CP001956.1	1091	hydroxymethylbilane synthase (porphobilinogen deaminase)
HVO_0079	163.355	0.0332083	0.172488	0.812165	0.913313	CP001956.1	389	uncharacterized protein
HVO_0080	122.13	0.152216	0.204308	0.321867	0.586295	CP001956.1	233	uncharacterized protein
HVO_0081	2006.26	0.11097	0.12204	0.317015	0.583817	CP001956.1	1337	glutamate-1-semialdehyde 2%2C1-aminomutase
HVO_0082	640.13	-0.0108048	0.133048	0.9288	0.970515	CP001956.1	707	Abi/CAAX domain protein
HVO_0083	1191.66	0.226198	0.176952	0.116803	0.325987	CP001956.1	371	GlnK-type ammonia transport regulator
HVO_0084	191.441	0.0434891	0.165585	0.751258	0.880441	CP001956.1	1370	transport protein (probable substrate ammonium)
HVO_0085	93.409	-0.364214	0.227761	0.0350399	0.15521	CP001956.1	359	GlnK-type ammonia transport regulator
HVO_0086	250.014	-0.382846	0.19985	0.0179512	0.0964244	CP001956.1	1403	transport protein (probable substrate ammonium)
HVO_0087	1526.36	-0.152903	0.139344	0.214376	0.471391	CP001956.1	983	porphobilinogen synthase
HVO_0088	83.2302	0.207629	0.219239	0.195928	0.445301	CP001956.1	512	YkoX%2C putative;pseudo=true;transl_table=11
HVO_0090	2482.65	0.401997	0.146205	0.00200236	0.0195123	CP001956.1	164	uncharacterized protein
HVO_0091	579.042	0.23	0.169401	0.104565	0.30482	CP001956.1	794	PHP domain protein
HVO_0092	166.309	-0.84192	0.239651	4.56524e-05	0.000958482	CP001956.1	284	uncharacterized protein
HVO_0093	1497.06	-0.242228	0.151376	0.0650464	0.230776	CP001956.1	1007	uncharacterized protein
HVO_0094	851.053	0.659534	0.231167	0.000580665	0.00777663	CP001956.1	176	uncharacterized protein
HVO_0095	496.039	-0.156424	0.17394	0.271738	0.536883	CP001956.1	695	uncharacterized protein
HVO_0096	374.404	-0.143025	0.181834	0.328073	0.592437	CP001956.1	932	arNOG08307 family NADH-binding domain protein
HVO_0097	1304.64	-0.258819	0.152621	0.0503151	0.197064	CP001956.1	884	uncharacterized protein
HVO_0098	435.02	-0.460955	0.229588	0.0103115	0.0638032	CP001956.1	203	small CPxCG-related zinc finger protein
HVO_0099	6799.99	0.0586467	0.116257	0.582863	0.782317	CP001956.1	1910	helicase domain protein
HVO_0099A	247.828	-0.401303	0.237192	0.024868	0.123289	CP001956.1	194	uncharacterized protein
HVO_0100	886.018	0.0185472	0.127165	0.870687	0.945109	CP001956.1	1127	NMD3 family protein
HVO_0101	262.314	-0.265757	0.189342	0.0812364	0.26575	CP001956.1	638	putative phosphoribosyltransferase
HVO_0102	1625.85	0.107181	0.125365	0.345279	0.608661	CP001956.1	881	HtpX-like protease
HVO_0103	1089.15	0.224156	0.151971	0.0878486	0.275632	CP001956.1	605	uncharacterized protein
HVO_0104	2292.16	-0.211011	0.22287	0.193025	0.442737	CP001956.1	1031	DNA repair and recombination protein RadA
HVO_0105	8411.24	-1.83264	0.203526	1.33011e-20	1.76949e-18	CP001956.1	1145	FAD-dependent oxidoreductase
HVO_0106	850.023	-1.70398	0.143444	1.05636e-33	3.24302e-31	CP001956.1	413	DUF1641 domain protein
HVO_0107	2595.26	0.160949	0.123874	0.151537	0.385972	CP001956.1	428	iron-sulfur cluster assembly protein
HVO_0108	310.485	0.0343255	0.15113	0.791016	0.899927	CP001956.1	587	mechanosensitive channel protein MscS
HVO_0109	2714.37	-0.491421	0.162732	0.000613071	0.00807514	CP001956.1	1280	cysteine desulfurase
HVO_0110	1682.38	-0.184691	0.183844	0.209988	0.465345	CP001956.1	1046	sensor box histidine kinase
HVO_0111	845.183	0.134741	0.132152	0.254114	0.513536	CP001956.1	302	DUF424 family protein
HVO_0112	1393.73	0.355965	0.142048	0.00479765	0.0377661	CP001956.1	740	tetratricopeptide repeat protein
HVO_0113	159.915	-0.058725	0.173244	0.678702	0.835705	CP001956.1	617	putative phosphatase (histidine phosphatase family protein)
HVO_0114	349.558	-0.142801	0.203719	0.352245	0.614488	CP001956.1	554	RNA 2'%2C3'-cyclic 3'-phosphodiesterase
HVO_0115	1264.24	-0.0348831	0.140927	0.779392	0.894608	CP001956.1	152	50S ribosomal protein L39e
HVO_0116	4540.28	0.0129345	0.156355	0.920885	0.968191	CP001956.1	278	50S ribosomal protein L31e
HVO_0117	9170.51	-0.266341	0.151215	0.0428204	0.17849	CP001956.1	665	translation initiation factor aIF-6
HVO_0118	634.956	-0.320899	0.161291	0.0205702	0.106618	CP001956.1	176	50S ribosomal protein L20e
HVO_0119	3153.65	-0.112942	0.125049	0.319707	0.585762	CP001956.1	473	prefoldin alpha subunit
HVO_0120	4761.25	-0.185035	0.140426	0.13567	0.358107	CP001956.1	1370	signal recognition particle receptor FtsY
HVO_0121	595.118	0.0775886	0.148949	0.546502	0.755633	CP001956.1	617	LysE family transport protein
HVO_0122	1095.04	0.283908	0.190781	0.0631092	0.227935	CP001956.1	974	putative D-2-hydroxyacid dehydrogenase
HVO_0123	5259.3	0.241532	0.137805	0.0482128	0.192098	CP001956.1	1397	signal recognition particle 54K protein
HVO_0124	477.997	0.0166411	0.170203	0.903527	0.958749	CP001956.1	581	MgtE family transport protein
HVO_0125	78.7126	0.150042	0.205456	0.329094	0.593232	CP001956.1	560	MgtE family transport protein
HVO_0126	810.826	-0.160576	0.136409	0.185429	0.431263	CP001956.1	1019	uncharacterized protein
HVO_0127	586.135	0.199388	0.132565	0.0924006	0.283293	CP001956.1	416	UPF0201 family protein
HVO_0128	685.031	0.227409	0.174056	0.113775	0.320675	CP001956.1	569	UPF0200 family protein
HVO_0129	329.778	-0.390526	0.25468	0.0339144	0.151793	CP001956.1	377	DUF307 family protein
HVO_0131	66.5936	-0.177822	0.218603	0.26241	0.524426	CP001956.1	275	uncharacterized protein
HVO_0131A	118.397	0.00917695	0.169502	0.946308	0.979673	CP001956.1	185	uncharacterized protein;pseudo=true;transl_table=11
HVO_0131B	105.98	-0.293044	0.213517	0.0727993	0.247903	CP001956.1	107	small CPxCG-related zinc finger protein
HVO_0132	176.551	-0.155789	0.225603	0.326402	0.590609	CP001956.1	413	uncharacterized protein
HVO_0133	68197.6	0.126312	0.211271	0.409596	0.658355	CP001956.1	1682	thermosome subunit 1
HVO_0134	5278.41	0.0797404	0.13553	0.507414	0.734793	CP001956.1	542	putative ribosome biogenesis protein Dim2
HVO_0135	1148.84	-0.0552479	0.138009	0.651187	0.82238	CP001956.1	872	RIO-type serine/threonine protein kinase Rio1
HVO_0136	927	0.228846	0.138562	0.0609911	0.224687	CP001956.1	290	translation initiation factor aIF-1A
HVO_0136A	36.3102	-0.224762	0.270876	0.184008	0.429459	CP001956.1	179	uncharacterized protein
HVO_0137	297.261	-0.105789	0.152696	0.421395	0.66765	CP001956.1	827	alpha/beta hydrolase fold protein
HVO_0138	1695.96	0.00507187	0.119	0.961786	0.987011	CP001956.1	986	tyrosine--tRNA ligase
HVO_0139	319.454	0.256957	0.204802	0.103771	0.304298	CP001956.1	305	uncharacterized protein
HVO_0140	4087.18	0.0355378	0.125332	0.756558	0.88313	CP001956.1	2069	DUF460 domain protein
HVO_0141	49.7078	-0.133974	0.256752	0.383473	0.639816	CP001956.1	992	stomatin family protein
HVO_0142	24.5736	0.182386	0.270952	0.256398	0.516029	CP001956.1	344	small CPxCG-related zinc finger protein
HVO_0143	1128.11	0.0102662	0.123037	0.926099	0.970095	CP001956.1	878	PhzF family protein
HVO_0144	124.534	0.0318916	0.173413	0.820061	0.915479	CP001956.1	953	ribonuclease Z
HVO_0145	1515.03	0.472466	0.274151	0.0165866	0.091559	CP001956.1	1025	replication factor C small subunit
HVO_0146	615.256	0.0577409	0.154942	0.661431	0.825133	CP001956.1	605	putative archaetidylserine decarboxylase
HVO_0147	22.7837	0.0522748	0.253774	0.704362	0.849422	CP001956.1	419	urease beta subunit
HVO_0148	177.684	-0.213715	0.223023	0.19024	0.438872	CP001956.1	1706	urease alpha subunit
HVO_0149	46.9492	-0.142779	0.246837	0.363029	0.623542	CP001956.1	395	urease gamma subunit
HVO_0150	62.9603	0.102644	0.213918	0.502232	0.730736	CP001956.1	623	urease accessory protein UreG
HVO_0151	147.351	-0.518528	0.219638	0.00356476	0.0304646	CP001956.1	899	urease accessory protein UreD
HVO_0152	172.931	-0.141268	0.179662	0.330082	0.593939	CP001956.1	659	urease accessory protein UreE
HVO_0153	45.6965	-0.0505454	0.237736	0.731744	0.865589	CP001956.1	689	urease accessory protein UreF
HVO_0154	194.483	-0.144533	0.206947	0.350028	0.612972	CP001956.1	449	uncharacterized protein
HVO_0155	183.54	-0.0974888	0.205566	0.521392	0.742639	CP001956.1	206	uncharacterized protein
HVO_0156	717.025	0.0128611	0.139246	0.915589	0.966253	CP001956.1	965	tRNA (guanine(10)%2CN(2))-dimethyltransferase
HVO_0157	34.2931	-0.411744	0.374146	0.0470073	0.188508	CP001956.1	311	uncharacterized protein
HVO_0158	1007.6	0.241438	0.172335	0.0913788	0.28227	CP001956.1	569	TATA-binding transcription initiation factor
HVO_0159	210.867	0.619322	0.292373	0.00442293	0.0355885	CP001956.1	377	uncharacterized protein
HVO_0160	367.694	-0.0189613	0.153172	0.888218	0.952759	CP001956.1	941	Abi/CAAX domain protein
HVO_0161	1708.11	0.125398	0.130457	0.28191	0.547617	CP001956.1	845	ATP phosphoribosyltransferase
HVO_0162	1446.06	-0.169298	0.12364	0.13197	0.353723	CP001956.1	1100	peptidase M48 family protein
HVO_0163	3875.73	-0.138612	0.157191	0.301602	0.568602	CP001956.1	512	ArsR family transcription regulator
HVO_0164	1594.77	-0.598205	0.256588	0.00291664	0.0263355	CP001956.1	347	uncharacterized protein
HVO_0165	819.466	-0.0922171	0.143534	0.464245	0.702953	CP001956.1	1292	5-methylthioadenosine/S-adenosylhomocysteine deaminase
HVO_0166	2174.92	-0.124649	0.184483	0.398365	0.650758	CP001956.1	311	HTH domain protein
HVO_0167	4526.37	-0.17181	0.130774	0.143587	0.371872	CP001956.1	1286	adenosylhomocysteinase
HVO_0168	25.201	0.210167	0.285825	0.203279	0.455002	CP001956.1	332	Smr family transport protein
HVO_0169	475.783	-0.605136	0.202462	0.00046872	0.00670488	CP001956.1	857	TrmB family transcription regulator
HVO_0170	154.87	-0.176216	0.207014	0.258245	0.518404	CP001956.1	422	Holliday junction resolvase Hjc
HVO_0171	2840.34	-0.231932	0.166881	0.0984355	0.294668	CP001956.1	689	SWIM zinc finger domain protein
HVO_0172	133.465	0.0500359	0.21968	0.736786	0.868946	CP001956.1	203	uncharacterized protein
HVO_0173	611.721	0.115998	0.136669	0.338261	0.60241	CP001956.1	1100	DNA primase large subunit
HVO_0174	1638.89	-0.175263	0.133099	0.140738	0.367355	CP001956.1	593	uncharacterized protein
HVO_0175	3689.55	0.467274	0.164785	0.00118093	0.0130196	CP001956.1	743	DNA polymerase sliding clamp
HVO_0177	574.84	-0.199408	0.188212	0.183652	0.429459	CP001956.1	461	arsenate reductase (glutaredoxin)
HVO_0176	149.23	-0.199797	0.214618	0.209525	0.465039	CP001956.1	2246	transport protein (probable substrate cationic amino acids)
HVO_0178	0.704383	0.0214811	0.297215	0.568028	1	CP001956.1	245	uncharacterized protein
HVO_0179	582.417	0.159197	0.183628	0.277701	0.542885	CP001956.1	785	Lrp/AsnC family transcription regulator / TrkA domain protein
HVO_0180	1338.25	-0.0571117	0.139327	0.644985	0.818485	CP001956.1	779	23S rRNA (uridine-2'-O-) methyltransferase
HVO_0181	83.5835	0.0160959	0.200622	0.912141	0.963822	CP001956.1	401	uncharacterized protein
HVO_0182	96.5995	0.0128884	0.193636	0.929119	0.970515	CP001956.1	176	uncharacterized protein
HVO_0183	258.366	-0.154106	0.191756	0.305485	0.571586	CP001956.1	719	putative transport protein (putative substrate queuosine precursor)
HVO_0184	75.6527	-0.0950656	0.195488	0.525613	0.744159	CP001956.1	176	CopG domain protein
HVO_0185	2379.11	0.136256	0.171157	0.33261	0.59663	CP001956.1	2156	Sec-independent protein translocase protein TatCt
HVO_0186	2403.03	-0.038414	0.15838	0.776481	0.893276	CP001956.1	1325	Sec-independent protein translocase protein TatCo
HVO_0187	317.847	-0.302125	0.188507	0.0486202	0.192886	CP001956.1	320	small CPxCG-related zinc finger protein
HVO_0188	346.515	-0.435677	0.204381	0.0087334	0.0577275	CP001956.1	482	START domain protein
HVO_0189	639.44	0.00845749	0.145065	0.945057	0.979673	CP001956.1	638	CobC/GpmA family phosphatase
HVO_0190	1528.58	0.054219	0.127639	0.642826	0.817753	CP001956.1	896	LarE family protein
HVO_0191	3053.54	0.0592036	0.139673	0.630069	0.812252	CP001956.1	1994	DNA mismatch repair protein MutS
HVO_0193	514.749	0.0349823	0.1656	0.798053	0.904325	CP001956.1	269	uncharacterized protein
HVO_0192	1174.49	0.0327286	0.185291	0.81982	0.915473	CP001956.1	407	uncharacterized protein
HVO_0194	11332	0.0759547	0.123385	0.499669	0.729507	CP001956.1	1124	Orc1-type DNA replication protein
HVO_0195	809.656	-0.219535	0.143277	0.0814348	0.265792	CP001956.1	692	ribose-5-phosphate isomerase
HVO_0196	6283.89	-0.123735	0.132194	0.24979	0.50908	CP001956.1	167	DUF1931 domain protein
HVO_0197	392.277	-0.255976	0.172827	0.0750788	0.252713	CP001956.1	761	LarB family protein
HVO_0197A	23334	-0.112117	0.149235	0.375175	0.631515	CP001956.1	149	small CPxCG-related zinc finger protein
HVO_0198	564.259	-0.377332	0.148218	0.00403153	0.0330386	CP001956.1	239	UPF0213 family protein
HVO_0199	4587.02	-0.142742	0.117817	0.185006	0.431032	CP001956.1	1373	phosphohexomutase (phosphoglucomutase / phosphomannomutase)
HVO_0200	178.148	-0.244177	0.248548	0.151104	0.385832	CP001956.1	380	HTH domain protein
HVO_0201	170.216	-0.230707	0.223657	0.1552	0.392026	CP001956.1	410	GNAT family acetyltransferase
HVO_0202	115.432	-0.0294727	0.210665	0.845141	0.930471	CP001956.1	200	ubiquitin-like modifier protein SAMP2
HVO_0203	2159.17	0.100933	0.132811	0.402649	0.653293	CP001956.1	983	replication factor C small subunit
HVO_0204	9113.32	0.142079	0.12775	0.216777	0.475101	CP001956.1	2366	sensor box histidine kinase
HVO_0205	129.412	-0.178099	0.227293	0.267001	0.531207	CP001956.1	485	TspO family protein
HVO_0206	5492.41	0.140571	0.12868	0.224277	0.482789	CP001956.1	2768	alanine--tRNA ligase
HVO_0207	604.434	-0.406517	0.199075	0.0122484	0.0727432	CP001956.1	776	alpha/beta hydrolase fold protein
HVO_0208	1129	0.292522	0.142324	0.0200615	0.104392	CP001956.1	713	glutamine amidotransferase
HVO_0209	2704.88	-0.451119	0.169246	0.0021072	0.0203628	CP001956.1	1163	glutaryl-CoA dehydrogenase
HVO_0210	2714.86	0.332701	0.250053	0.0609802	0.224687	CP001956.1	290	uncharacterized protein
HVO_0211	155.135	-0.0152836	0.178522	0.916389	0.96652	CP001956.1	323	ferredoxin (3Fe-4S)(4Fe-4S)%2C zinc-containing
HVO_0212	548.829	-0.178522	0.159182	0.187348	0.434461	CP001956.1	374	glyoxalase domain protein
HVO_0213	9410.03	-0.0117627	0.138425	0.925709	0.970095	CP001956.1	452	ferritin/Dps domain protein
HVO_0214	6171.65	-0.134153	0.130234	0.252372	0.511797	CP001956.1	962	L-lactate dehydrogenase
HVO_0215	2882.8	-0.496285	0.178452	0.00125919	0.0134403	CP001956.1	2114	iron-sulfur protein (4Fe-4S)
HVO_0216	47.1449	-0.081984	0.218721	0.590387	0.785673	CP001956.1	704	ABC-type transport system permease protein (probable substrate biotin)
HVO_0217	71.8865	-0.118607	0.199467	0.43321	0.676488	CP001956.1	701	ABC-type transport system ATP-binding protein (probable substrate biotin)
HVO_0218	156.632	-0.15145	0.167228	0.277692	0.542885	CP001956.1	578	biotin transport protein BioY
HVO_0219	670.571	0.0174674	0.188544	0.902932	0.958749	CP001956.1	605	conditioned medium-induced protein 4
HVO_0220	6027.71	0.206738	0.139764	0.093902	0.286079	CP001956.1	2108	ATP-dependent DNA helicase MCM
HVO_0221	1106.2	-0.161979	0.145361	0.207952	0.462625	CP001956.1	302	uncharacterized protein
HVO_0222	163.508	-0.130165	0.172271	0.358585	0.619408	CP001956.1	338	uncharacterized protein
HVO_0223	383.039	-0.147107	0.149053	0.256306	0.516029	CP001956.1	941	uncharacterized protein
HVO_0224	160.735	-0.198295	0.19877	0.198872	0.449179	CP001956.1	854	uncharacterized protein
HVO_0225	33.6067	-0.0245844	0.22965	0.86888	0.944363	CP001956.1	662	MinD/ParA domain protein
HVO_0226	109.351	1.82721	0.237118	8.6509e-16	8.63144e-14	CP001956.1	866	transcription initiation factor TFB
HVO_0227	135194	5.33695	0.214756	9.36618e-138	3.73804e-134	CP001956.1	521	uncharacterized protein
HVO_0228	2844.86	-0.0969862	0.180763	0.504602	0.733115	CP001956.1	743	ParA domain protein
HVO_0229	3080.42	0.0213054	0.174502	0.878142	0.947206	CP001956.1	815	uncharacterized protein
HVO_0230	296.409	-0.037078	0.158734	0.784134	0.896956	CP001956.1	416	histidine triad family protein
HVO_0231	1398.95	-0.283	0.192152	0.0663929	0.234076	CP001956.1	635	uracil-DNA glycosylase
HVO_0232	262.997	-0.00871967	0.162066	0.950144	0.981045	CP001956.1	230	uncharacterized protein
HVO_0233	789.811	0.015364	0.129959	0.89403	0.954854	CP001956.1	851	ribose-phosphate pyrophosphokinase
HVO_0234	626.199	-0.274585	0.154568	0.0397128	0.16879	CP001956.1	827	uncharacterized protein
HVO_0235	310.458	-0.178519	0.188784	0.233109	0.490944	CP001956.1	344	SWIM zinc finger domain protein
HVO_0236	199.024	-0.0894795	0.169416	0.523761	0.7434	CP001956.1	1130	tRNA (guanine(26)-N(2))-dimethyltransferase
HVO_0237	1847.42	0.168382	0.154325	0.203397	0.455002	CP001956.1	1337	UPF0761 family protein
HVO_0238	358.109	-0.002464	0.183842	0.988138	0.993866	CP001956.1	965	putative PAP2-type phosphatase
HVO_0239	4573.35	-0.264367	0.162224	0.055473	0.21025	CP001956.1	1370	glutamine synthetase
HVO_0240	733.306	0.494392	0.180415	0.00141328	0.0146504	CP001956.1	458	Lrp/AsnC family transcription regulator
HVO_0241	102.5	0.181013	0.239094	0.261601	0.523595	CP001956.1	152	small CPxCG-related zinc finger protein
HVO_0242	3421.26	0.303295	0.124572	0.00737701	0.0517428	CP001956.1	1082	aminopeptidase
HVO_0243	827.996	0.0242483	0.130887	0.838116	0.927342	CP001956.1	1025	threonine aldolase
HVO_0244	833.544	0.390394	0.163983	0.00582353	0.0435238	CP001956.1	944	transport protein (probable substrate zinc/cadmium/cobalt)
HVO_0245	274.439	-0.02561	0.149346	0.844059	0.929658	CP001956.1	518	MJ0936 family phosphodiesterase
HVO_0246	1003.88	-0.158077	0.128445	0.170284	0.413383	CP001956.1	962	ArsR family transcription regulator
HVO_0247	60.2655	0.309008	0.278811	0.0884718	0.276934	CP001956.1	167	uncharacterized protein
HVO_0248	369.73	0.18455	0.170216	0.190721	0.439473	CP001956.1	1199	transport protein (probable substrate phosphate/sulfate)
HVO_0249	60.9527	-0.138527	0.215586	0.372876	0.630646	CP001956.1	275	uncharacterized protein
HVO_0250	1065.33	0.00816333	0.185433	0.95324	0.98279	CP001956.1	1415	DUF21/CBS domain protein
HVO_0251	109.408	0.373435	0.231074	0.0326441	0.147546	CP001956.1	263	glutaredoxin
HVO_0252	388.473	0.209031	0.150531	0.108508	0.31021	CP001956.1	506	peroxiredoxin domain protein
HVO_0253	327.429	-0.143847	0.150477	0.269577	0.534021	CP001956.1	599	L-threonylcarbamoyladenylate synthase
HVO_0254	22.1737	-0.198887	0.312676	0.195418	0.444861	CP001956.1	689	DUF83 domain protein
HVO_0255	521.917	0.124989	0.153537	0.342228	0.604943	CP001956.1	1613	polyamine aminopropyltransferase
HVO_0256	59.647	-0.957718	0.297635	0.000106869	0.0020069	CP001956.1	284	uncharacterized protein
HVO_0257	325.157	-0.488792	0.193727	0.00267143	0.0243417	CP001956.1	191	uncharacterized protein
HVO_0258	430.961	-0.188432	0.225189	0.241567	0.500427	CP001956.1	1031	XerC/D-like integrase
HVO_0259	98.2365	-0.252475	0.340087	0.130428	0.351301	CP001956.1	176	uncharacterized protein
HVO_0259A	167.844	0.0296722	0.208421	0.840886	0.92881	CP001956.1	242	uncharacterized protein
HVO_0260	104.295	-0.729182	0.224649	0.000141987	0.00254112	CP001956.1	287	hypothetical protein
HVO_0261	89.9657	-0.259259	0.272657	0.13784	0.362637	CP001956.1	326	hypothetical protein
HVO_0262	309.706	0.866436	0.282811	0.000194375	0.0033294	CP001956.1	878	uncharacterized protein
HVO_0263	0			1	1	CP001956.1	1166	ISH3-type transposase ISH51
HVO_0264	39.5258	-0.0349772	0.227366	0.814685	0.913862	CP001956.1	599	uncharacterized protein
HVO_0264A	6.59997	-0.0145487	0.275037	0.894057	0.954854	CP001956.1	260	uncharacterized protein
HVO_0265	76.3183	-0.0670298	0.21172	0.658492	0.824571	CP001956.1	260	uncharacterized protein
HVO_0266	138.839	0.140601	0.215071	0.366045	0.624845	CP001956.1	245	UPF0395 family protein
HVO_0267	6.18799	0.0565513	0.284063	0.584491	0.782317	CP001956.1	206	uncharacterized protein
HVO_0268	2.32962	0.0984368	0.312893	0.178738	1	CP001956.1	398	hypothetical protein
HVO_0269	0.275559	-0.00337836	0.297296	0.920995	1	CP001956.1	215	hypothetical protein
HVO_0270	1.38164	-0.0165281	0.294336	0.747001	1	CP001956.1	530	uncharacterized protein
HVO_0271	9.31521	-0.0725724	0.283246	0.518838	0.740588	CP001956.1	1613	hypothetical protein
HVO_0272	4.85405	-0.0376797	0.285556	0.680428	0.837108	CP001956.1	575	hypothetical protein
HVO_0273	6.37145	-0.0313325	0.27885	0.762715	0.885053	CP001956.1	794	hypothetical protein
HVO_0274	4.54554	0.0547347	0.29145	0.523583	0.7434	CP001956.1	1151	hypothetical protein
HVO_0275	0.492178	0.00832019	0.296983	0.819495	1	CP001956.1	1352	ISH5-type transposase ISHvo11
HVO_0276	0			1	1	CP001956.1	1352	ISH5-type transposase ISHvo11
HVO_0276A	1.71552	-0.00303112	0.291711	0.961688	1	CP001956.1	380	hypothetical protein
HVO_0277	12.9881	0.449506	0.587572	0.034558	0.153587	CP001956.1	605	uncharacterized protein
HVO_0278	0			1	1	CP001956.1	998	ISH18-type transposase ISHvo9
HVO_0279	8.66603	0.0271486	0.269804	0.815657	0.913862	CP001956.1	1730	hypothetical protein
HVO_0280	0.506396	0.0304485	0.299659	0.397579	1	CP001956.1	107	uncharacterized protein;pseudo=true;transl_table=11
HVO_0280A	4.04416	-0.166155	0.352877	0.0697874	0.242826	CP001956.1	233	small CPxCG-related zinc finger protein
HVO_0282	410.511	-0.218443	0.143839	0.0838533	0.268986	CP001956.1	1856	DASS family transport protein
HVO_0283	1818.46	0.298447	0.143176	0.0182025	0.0970293	CP001956.1	2054	archaea-specific helicase AshA
HVO_0284	190.284	0.00612955	0.208757	0.965285	0.987955	CP001956.1	389	cupin 2 barrel domain protein
HVO_0285	246.546	0.274693	0.200689	0.0806433	0.264679	CP001956.1	1172	M50 family metalloprotease
HVO_0286	36.2721	0.0143392	0.22236	0.921389	0.968211	CP001956.1	824	ADP-ribose pyrophosphatase
HVO_0287	91.1338	-0.360177	0.310772	0.0617293	0.225512	CP001956.1	119	uncharacterized protein
HVO_0289	77.0586	-0.108781	0.199253	0.47185	0.709417	CP001956.1	461	uncharacterized protein
HVO_0290	2069.89	0.220905	0.152093	0.0923942	0.283293	CP001956.1	413	CopG domain protein
HVO_0291	7371.81	-0.294931	0.16955	0.0392598	0.167948	CP001956.1	590	rpa-associated protein
HVO_0292	17122.3	-0.243256	0.152868	0.066225	0.233971	CP001956.1	935	replication protein A
HVO_0293	91.7507	-0.133017	0.209663	0.391631	0.645814	CP001956.1	281	uncharacterized protein
HVO_0294	219.268	0.124575	0.190773	0.401109	0.6526	CP001956.1	1004	mannose-1-phosphate guanylyltransferase
HVO_0295	69.163	0.342965	0.286914	0.0669828	0.235532	CP001956.1	647	uncharacterized protein
HVO_0296	1214.27	-0.154789	0.15219	0.227532	0.484661	CP001956.1	785	putative oxidoreductase (short-chain dehydrogenase family)
HVO_0297	362.454	0.125576	0.149208	0.329985	0.593939	CP001956.1	494	Tfx-type DNA-binding protein
HVO_0298	1757.97	0.136936	0.154734	0.30055	0.568211	CP001956.1	482	TRAM domain protein
HVO_0299	162.934	0.268587	0.224011	0.104156	0.30482	CP001956.1	686	uncharacterized protein
HVO_0300	397.662	-0.0452641	0.149414	0.72975	0.865589	CP001956.1	995	radical SAM domain protein
HVO_0301	786.436	0.118902	0.152806	0.364501	0.624077	CP001956.1	1889	receiver/sensor box histidine kinase
HVO_0302	1691.82	0.229552	0.153865	0.0838948	0.268986	CP001956.1	1133	DUF373 family protein
HVO_0303	443.763	-0.222951	0.16608	0.110781	0.31468	CP001956.1	842	bifunctional short chain isoprenyl diphosphate synthase
HVO_0304	3614.02	-0.646778	0.153814	3.65262e-06	9.84974e-05	CP001956.1	953	electron transfer flavoprotein alpha subunit
HVO_0305	2472.65	-0.43874	0.139458	0.000500181	0.00702896	CP001956.1	797	electron transfer flavoprotein beta subunit
HVO_0306	1343.94	0.245575	0.137398	0.0441968	0.181471	CP001956.1	1178	putative transmembrane glycoprotein / HTH domain protein
HVO_0307	3213.91	0.263187	0.155441	0.05003	0.196525	CP001956.1	1391	uncharacterized protein
HVO_0308	138.636	0.0532754	0.172505	0.704248	0.849422	CP001956.1	482	DUF1628 domain protein
HVO_0309	1864.91	0.157182	0.13915	0.200603	0.451554	CP001956.1	623	putative demethylmenaquinone methyltransferase
HVO_0310	2099.53	0.172946	0.147093	0.176897	0.423768	CP001956.1	332	A-type ATP synthase subunit H
HVO_0311	15141.5	-0.0745504	0.117735	0.491591	0.722956	CP001956.1	2201	A-type ATP synthase subunit I
HVO_0312	7392.4	0.0698034	0.144951	0.619218	0.805771	CP001956.1	257	A-type ATP synthase subunit K
HVO_0313	7630.76	-0.0363558	0.124941	0.751439	0.880441	CP001956.1	584	A-type ATP synthase subunit E
HVO_0314	16550.7	-0.240761	0.136275	0.0442909	0.181484	CP001956.1	1046	A-type ATP synthase subunit C
HVO_0315	5471.97	-0.196047	0.180237	0.182051	0.428012	CP001956.1	320	A-type ATP synthase subunit F
HVO_0316	34470.1	-0.355386	0.161394	0.0107031	0.0657909	CP001956.1	1760	A-type ATP synthase subunit A
HVO_0317	27662	-0.24229	0.156903	0.0718821	0.246039	CP001956.1	1406	A-type ATP synthase subunit B
HVO_0318	1095.91	-0.0960486	0.149641	0.45913	0.698585	CP001956.1	1976	receiver/sensor/bat box HTH-10 family transcription regulator
HVO_0319	2768.17	0.473806	0.13368	0.000109091	0.00202504	CP001956.1	707	A-type ATP synthase subunit D
HVO_0320	287.646	0.0322089	0.160894	0.810925	0.912948	CP001956.1	383	small CPxCG-related zinc finger protein
HVO_0321	2990.41	0.23852	0.157706	0.0769868	0.256687	CP001956.1	1244	peptide chain release factor aRF-1
HVO_0322	10289.8	0.0462854	0.160567	0.731129	0.865589	CP001956.1	1724	MinD/ParA domain protein
HVO_0323	371.465	0.469445	0.166535	0.00123135	0.0133179	CP001956.1	137	uncharacterized protein
HVO_0324	2401.25	-0.00697656	0.126241	0.964649	0.987955	CP001956.1	1763	arginine--tRNA ligase
HVO_0325	92.3721	0.00611179	0.198405	0.965605	0.987955	CP001956.1	152	small CPxCG-related zinc finger protein
HVO_0326	1654.88	0.283349	0.130747	0.0160407	0.0894115	CP001956.1	713	riboflavin kinase%2C CTP-dependent / transcription regulator RbkR
HVO_0327	1611.64	0.153396	0.148446	0.233331	0.491151	CP001956.1	689	3%2C4-dihydroxy-2-butanone 4-phosphate synthase
HVO_0328	173.818	0.114762	0.171799	0.41492	0.662464	CP001956.1	890	GalE family epimerase/dehydratase
HVO_0329	8743.14	0.488625	0.157807	0.000477907	0.00678764	CP001956.1	938	branched-chain amino acid aminotransferase
HVO_0330	186.515	-0.114	0.207066	0.456803	0.696904	CP001956.1	644	DUF502 family protein
HVO_0331	697.764	-0.81088	0.160987	5.70877e-08	2.34883e-06	CP001956.1	839	proline dehydrogenase
HVO_0332	348.624	-0.212959	0.167998	0.130404	0.351301	CP001956.1	542	CDP-2%2C3-bis-(O-geranylgeranyl)-sn-glycerol synthase
HVO_0333	13368	0.159242	0.155385	0.230015	0.488119	CP001956.1	530	orotate phosphoribosyltransferase
HVO_0334	221.428	0.296177	0.22191	0.0746786	0.251938	CP001956.1	713	purine phosphoribosyltransferase (adenine phosphoribosyltransferase%2C xanthine-guanine phosphoribosyltransferase)
HVO_0335	190.084	-0.0398243	0.181016	0.782921	0.896593	CP001956.1	1412	xanthine/uracil permease family transport protein
HVO_0336	302.977	0.014102	0.161298	0.915894	0.966253	CP001956.1	1387	uncharacterized protein;pseudo=true;transl_table=11
HVO_0337	2062.72	-0.00887116	0.155514	0.94819	0.980624	CP001956.1	254	glutaredoxin
HVO_0338	1206.05	0.129709	0.146825	0.310637	0.576629	CP001956.1	974	cro/C1 family transcription regulator
HVO_0339	473.824	-0.092134	0.153806	0.485819	0.718611	CP001956.1	1268	tRNA(Ile2) 2-agmatinylcytidine synthetase TiaS
HVO_0340	63.958	-0.0304592	0.217086	0.839435	0.928286	CP001956.1	443	uncharacterized protein
HVO_0341	18.1856	-0.0829396	0.266192	0.544151	0.754069	CP001956.1	1049	DUF87 domain protein
HVO_0342	133.796	-0.272486	0.252746	0.115725	0.324567	CP001956.1	335	putative fluoride ion transport protein CrcB
HVO_0343	68.1642	-0.122104	0.213613	0.429678	0.674339	CP001956.1	356	putative fluoride ion transport protein CrcB
HVO_0346	596.881	0.0107519	0.137402	0.9286	0.970515	CP001956.1	227	DNA-directed RNA polymerase subunit H
HVO_0347	6933.82	0.136708	0.159581	0.304714	0.571586	CP001956.1	1565	DNA-directed RNA polymerase subunit B''
HVO_0348	12953.9	-0.0794216	0.136606	0.514025	0.738025	CP001956.1	1829	DNA-directed RNA polymerase subunit B'
HVO_0349	28868.5	-0.269847	0.13282	0.0234908	0.118375	CP001956.1	2930	DNA-directed RNA polymerase subunit A'
HVO_0350	13775.2	-0.27959	0.136976	0.0221289	0.112649	CP001956.1	1259	DNA-directed RNA polymerase subunit A''
HVO_0351	4004.85	-0.542262	0.140689	2.38277e-05	0.00053425	CP001956.1	419	transcription elongation factor NusA
HVO_0352	498.498	-0.122912	0.135062	0.306952	0.572718	CP001956.1	776	mechanosensitive channel protein MscS
HVO_0353	4632.76	-0.01494	0.186763	0.920663	0.968191	CP001956.1	428	30S ribosomal protein S12
HVO_0354	10659.7	-0.0119184	0.189024	0.956944	0.98416	CP001956.1	614	30S ribosomal protein S7
HVO_0355	296.151	0.296097	0.21169	0.0682839	0.239263	CP001956.1	755	uncharacterized protein
HVO_0356	34548.1	0.188201	0.179279	0.199593	0.449789	CP001956.1	2183	translation elongation factor aEF-2
HVO_0357	546.993	0.154128	0.143557	0.21988	0.479337	CP001956.1	569	ACT domain protein
HVO_0358	1202.52	0.0355444	0.129686	0.759497	0.884749	CP001956.1	953	homoserine dehydrogenase
HVO_0359	101863	0.0252659	0.179146	0.856941	0.938194	CP001956.1	1265	translation elongation factor aEF-1 alpha / peptide chain release factor aRF-3
HVO_0360	24808.5	-0.299843	0.127597	0.00948004	0.0602466	CP001956.1	308	30S ribosomal protein S10a
HVO_0362	24.4163	-0.0304674	0.248295	0.828493	0.921549	CP001956.1	602	SWIM zinc finger domain protein
HVO_0364	14.9356	0.0725102	0.268815	0.574031	0.776869	CP001956.1	452	uncharacterized protein
HVO_0363	10.1665	-0.155796	0.316297	0.224057	0.48275	CP001956.1	140	uncharacterized protein
HVO_0365	2.79473	-0.0198563	0.289667	0.786647	0.897775	CP001956.1	200	uncharacterized protein
HVO_0366	18.9856	0.307495	0.371232	0.0894993	0.278647	CP001956.1	386	uncharacterized protein
HVO_0367	27.3097	0.103732	0.244656	0.491813	0.722956	CP001956.1	422	uncharacterized protein
HVO_0368	87.271	-0.190395	0.209133	0.22559	0.483736	CP001956.1	566	uncharacterized protein
HVO_0369	2.20023	-0.109652	0.320856	0.108779	1	CP001956.1	155	uncharacterized protein
HVO_0370	2.23982	0.0281749	0.290612	0.696109	1	CP001956.1	488	uncharacterized protein
HVO_0371	0.322645	0.0156841	0.29848	0.652699	1	CP001956.1	440	uncharacterized protein
HVO_0372	47.6986	-0.00167849	0.209343	0.992528	0.995272	CP001956.1	506	uncharacterized protein
HVO_0373	5.9892	0.197602	0.375706	0.0644419	0.230249	CP001956.1	197	uncharacterized protein
HVO_0374	1.71766	-0.045636	0.296727	0.457824	1	CP001956.1	182	uncharacterized protein
HVO_0375	18.2686	0.11332	0.276477	0.408766	0.657552	CP001956.1	461	small CPxCG-related zinc finger protein
HVO_0376	17.9202	-0.00365994	0.247589	0.980321	0.992528	CP001956.1	440	uncharacterized protein
HVO_0377	27.4704	-0.194049	0.269653	0.234521	0.492693	CP001956.1	620	uncharacterized protein
HVO_0378	13.0745	0.000439938	0.261569	0.995565	0.997564	CP001956.1	224	uncharacterized protein
HVO_0379	122.306	-0.0974429	0.186328	0.507002	0.734755	CP001956.1	584	integrase family protein
HVO_0379A	614.783	-0.125522	0.139862	0.309858	0.576223	CP001956.1	515	uncharacterized protein
HVO_0379B	260.531	0.25672	0.256131	0.135282	0.357549	CP001956.1	599	uncharacterized protein
HVO_0380	134.77	-0.085744	0.169123	0.54052	0.753218	CP001956.1	215	uncharacterized protein
HVO_0381	54.7919	0.169202	0.244835	0.291936	0.559884	CP001956.1	185	CopG domain protein
HVO_0382	57.161	-0.264773	0.242483	0.120929	0.33423	CP001956.1	233	uncharacterized protein
HVO_0383	26.4941	0.025402	0.236186	0.859731	0.93928	CP001956.1	191	HTH domain protein
HVO_0384	49.2143	0.351796	0.27246	0.0576718	0.215513	CP001956.1	170	uncharacterized protein
HVO_0385	263.934	-0.0786387	0.168278	0.573061	0.7766	CP001956.1	1001	XerC/D-like integrase
HVO_0385A	30.7683	0.117145	0.241158	0.445081	0.688495	CP001956.1	245	uncharacterized protein
HVO_0386	1030.06	0.0881385	0.154229	0.499247	0.729318	CP001956.1	374	uncharacterized protein
HVO_0387	2082.48	0.290841	0.200393	0.0646217	0.230478	CP001956.1	239	uncharacterized protein
HVO_0388	2759.08	0.550948	0.166013	0.000180253	0.00315522	CP001956.1	1319	ribonuclease R
HVO_0389	3490.03	0.166678	0.151849	0.202178	0.454075	CP001956.1	302	small CPxCG-related zinc finger protein
HVO_0390	611.354	-0.0159913	0.14581	0.901822	0.958735	CP001956.1	479	PUA domain protein
HVO_0391	150.479	0.0415708	0.163711	0.760247	0.884849	CP001956.1	680	DUF1028 family protein
HVO_0392	1260.19	0.369309	0.191573	0.0183518	0.097526	CP001956.1	356	putative SepF protein
HVO_0393	5021.52	0.18419	0.125934	0.102777	0.302494	CP001956.1	2951	UvrABC system protein A
HVO_0394	68.3634	-0.0673915	0.236161	0.651592	0.82238	CP001956.1	416	uncharacterized protein
HVO_0394A	3.80304	0.0504005	0.290566	0.553639	0.7606	CP001956.1	65	uncharacterized protein (nonfunctional);pseudo=true;transl_table=11
HVO_0395	356.604	-0.217618	0.225523	0.181914	0.428012	CP001956.1	1016	WD40/YVTN domain protein
HVO_0396	1026.07	0.328408	0.142788	0.00940972	0.0600867	CP001956.1	1082	FAD-dependent oxidoreductase
HVO_0397	716.695	-0.286207	0.137393	0.0194851	0.102129	CP001956.1	1097	glycine cleavage system protein T-like protein
HVO_0398	714.772	-0.343509	0.22868	0.0458496	0.185131	CP001956.1	299	uncharacterized protein
HVO_0399	2067.64	-0.0837376	0.169846	0.553567	0.7606	CP001956.1	1040	uncharacterized protein
HVO_0400	2662.98	0.291119	0.138024	0.0177574	0.09577	CP001956.1	380	DUF5611 domain protein
HVO_0401	10363.9	-0.207396	0.187451	0.176726	0.423613	CP001956.1	458	UspA domain protein
HVO_0402	7022.46	0.0966101	0.222858	0.520888	0.74244	CP001956.1	677	DUF124 family protein
HVO_0403	2401.05	0.146471	0.11957	0.178712	0.425052	CP001956.1	968	glucokinase
HVO_0405	1998.68	0.0926674	0.122795	0.406364	0.656064	CP001956.1	1973	NifU C-terminal domain protein
HVO_0406	1368.93	-0.471912	0.150173	0.000444155	0.00642255	CP001956.1	1406	putative ribonuclease FAU-1
HVO_0407	503.959	-0.524331	0.179464	0.000738113	0.00929277	CP001956.1	374	uncharacterized protein
HVO_0408	817.489	0.449798	0.18316	0.00368033	0.0311851	CP001956.1	1037	PrsW family protein
HVO_0409	206.958	-0.00292511	0.213327	0.98624	0.993253	CP001956.1	611	riboflavin synthase
HVO_0410A	209.409	0.174645	0.179001	0.228345	0.485401	CP001956.1	585	DUF502 family protein (nonfunctional);pseudo=true;transl_table=11
HVO_0412	1049.44	0.0828449	0.146854	0.52334	0.7434	CP001956.1	1738	arsenite transport protein N-terminal domain protein;pseudo=true;transl_table=11
HVO_0413	197.526	-0.0594825	0.157945	0.658665	0.824571	CP001956.1	242	uncharacterized protein
HVO_0414	1092.15	-0.0737457	0.13584	0.541016	0.753288	CP001956.1	1148	peptidase M24 family protein
HVO_0415	4165.91	0.393872	0.170657	0.00688993	0.0491909	CP001956.1	1850	repair helicase UvrD
HVO_0416	9412.67	0.0597807	0.171129	0.667827	0.828792	CP001956.1	176	small CPxCG-related zinc finger protein
HVO_0417	2081.91	-0.138867	0.1413	0.264653	0.527851	CP001956.1	1508	metal-dependent carboxypeptidase
HVO_0418	488.154	0.962819	0.333269	0.000284195	0.00448309	CP001956.1	1496	homing endonuclease domain protein
HVO_0419	216.818	-0.0690316	0.16813	0.619916	0.806153	CP001956.1	1094	M20 family amidohydrolase
HVO_0420	5484.51	2.6941	0.168169	5.09615e-59	2.90553e-56	CP001956.1	1631	transducer protein MpcT
HVO_0421	3424.76	0.214425	0.127158	0.0616122	0.225512	CP001956.1	1880	arNOG04375 family protein
HVO_0422	3014.78	-0.0691894	0.135932	0.568356	0.773052	CP001956.1	293	NP_1176A family transcription regulator
HVO_0423	245.641	-0.0351866	0.151462	0.788589	0.898502	CP001956.1	314	uncharacterized protein
HVO_0424	3608.03	0.204884	0.183156	0.164125	0.404586	CP001956.1	1814	ABCE1 family ribosome recycling factor
HVO_0425	230.424	-0.377253	0.186176	0.0144417	0.0832416	CP001956.1	941	glyoxalase domain protein
HVO_0426	103.536	0.392543	0.266301	0.0351547	0.15547	CP001956.1	482	UPF0098 family protein
HVO_0427	491.264	-0.682579	0.19171	5.2104e-05	0.00107189	CP001956.1	1058	RNA 3'-terminal phosphate cyclase
HVO_0428	204.896	-0.825468	0.268748	0.00020555	0.0034614	CP001956.1	449	UspA domain protein
HVO_0429	1439.21	0.230646	0.157327	0.0861466	0.273943	CP001956.1	521	archaemetzincin
HVO_0430	616.237	-0.130615	0.202087	0.393161	0.646787	CP001956.1	452	UPF0146 family protein
HVO_0431	607.735	0.0456603	0.132494	0.699371	0.846965	CP001956.1	854	HAD superfamily hydrolase
HVO_0432	129.642	0.14473	0.198123	0.33952	0.603574	CP001956.1	215	uncharacterized protein
HVO_0433	2072.07	-0.0332509	0.133258	0.7829	0.896593	CP001956.1	668	F420H2:NADP oxidoreductase
HVO_0434	370.416	0.103507	0.135481	0.390056	0.645394	CP001956.1	1253	major facilitator superfamily transport protein
HVO_0435	88.9574	0.299714	0.219196	0.0704453	0.24384	CP001956.1	302	phosphoribosyl-ATP pyrophosphatase
HVO_0436	215.591	-0.205235	0.159827	0.131236	0.352229	CP001956.1	608	pyridoxal 5'-phosphate synthase subunit PdxT
HVO_0437	591.424	0.0683032	0.202154	0.646576	0.819983	CP001956.1	164	protein translocase subunit SecG
HVO_0438	3791	-0.175749	0.136204	0.147011	0.378043	CP001956.1	269	thioredoxin
HVO_0439	1111.19	-0.13164	0.156807	0.318046	0.584402	CP001956.1	146	50S ribosomal protein L40e
HVO_0440	300.972	-0.417646	0.264159	0.0275543	0.131228	CP001956.1	380	uncharacterized protein
HVO_0441	925.788	-0.0953707	0.165763	0.49107	0.722929	CP001956.1	626	beta-lactamase domain protein
HVO_0442	809.308	0.0425838	0.140957	0.730585	0.865589	CP001956.1	170	uncharacterized protein
HVO_0443	2270.15	-0.180527	0.164059	0.189713	0.438161	CP001956.1	611	UPF0215 family protein
HVO_0444	255.943	0.0248937	0.168273	0.8566	0.938194	CP001956.1	596	uracil-DNA glycosylase
HVO_0445	2558.97	0.00920187	0.134404	0.937502	0.975638	CP001956.1	965	ABC-type transport system permease protein (probable substrate phosphate/phosphonate)
HVO_0446	2269.7	0.295911	0.180507	0.0459696	0.185131	CP001956.1	803	ABC-type transport system ATP-binding protein (probable substrate phosphate/phosphonate)
HVO_0447	6096.27	0.471942	0.167329	0.00121458	0.0132081	CP001956.1	1046	ABC-type transport system periplasmic substrate-binding protein (probable substrate phosphate/phosphonate)
HVO_0448	2673.12	-0.0769706	0.155122	0.56252	0.767029	CP001956.1	659	imidazole glycerol-phosphate synthase subunit HisH
HVO_0449	1201.46	0.152901	0.126532	0.180618	0.426536	CP001956.1	806	prephenate dehydratase
HVO_0450	1082.48	-0.629939	0.25554	0.00189183	0.0186427	CP001956.1	407	Hsp20-type molecular chaperone
HVO_0451	460.691	-0.298701	0.191258	0.0526567	0.203834	CP001956.1	443	Hsp20-type molecular chaperone
HVO_0452	5697.83	0.104481	0.133616	0.3803	0.636919	CP001956.1	2876	leucine--tRNA ligase
HVO_0453	382.233	-0.0632802	0.193462	0.67089	0.829725	CP001956.1	218	uncharacterized protein
HVO_0454	7326.71	-0.123756	0.167373	0.375067	0.631515	CP001956.1	995	alanine dehydrogenase
HVO_0455	47588.5	0.208105	0.204156	0.228184	0.485401	CP001956.1	1673	thermosome subunit 2
HVO_0456	956.136	0.0505376	0.122885	0.650737	0.82238	CP001956.1	392	uncharacterized protein
HVO_0457	5003.19	-0.116313	0.175008	0.419182	0.665456	CP001956.1	182	uncharacterized protein
HVO_0458A	749.989	0.00972491	0.145963	0.937929	0.975827	CP001956.1	206	uncharacterized protein
HVO_0459	1121.39	0.00552302	0.16568	0.966532	0.987955	CP001956.1	386	enamine/imine deaminase
HVO_0460	215.132	0.310929	0.331134	0.0921149	0.283293	CP001956.1	206	uncharacterized protein
HVO_0461	970.603	0.131083	0.160304	0.332335	0.59663	CP001956.1	998	cytochrome bd ubiquinol oxidase subunit II
HVO_0462	2827.75	-0.301079	0.197547	0.0556538	0.210697	CP001956.1	1424	cytochrome bd ubiquinol oxidase subunit I
HVO_0463A	223.789	-0.087253	0.171941	0.536357	0.750078	CP001956.1	206	uncharacterized protein
HVO_0464	1126.05	-0.20592	0.135128	0.087795	0.275632	CP001956.1	1211	threonine ammonia-lyase
HVO_0465	152.3	-0.166367	0.182568	0.257578	0.51762	CP001956.1	1391	MATE efflux family protein
HVO_0466	3768.7	0.129266	0.147548	0.312709	0.578591	CP001956.1	1139	citrate synthase
HVO_0467	976.933	-0.133442	0.150789	0.306048	0.572102	CP001956.1	1208	PhoU/TrkA-C domain protein
HVO_0468	117.545	-0.234313	0.202957	0.134043	0.356169	CP001956.1	290	uncharacterized protein
HVO_0469	339.139	0.218261	0.171586	0.124725	0.34054	CP001956.1	956	AstE domain protein
HVO_0470	360.385	-0.0267632	0.141764	0.832301	0.924006	CP001956.1	1103	threonine synthase
HVO_0471	183.162	1.83041	0.268711	5.12457e-13	3.5881e-11	CP001956.1	1358	uncharacterized protein
HVO_0472	76.6613	-1.05428	0.365287	0.000262467	0.00422381	CP001956.1	275	DUF2892 family protein
HVO_0473	19.6782	0.149612	0.289603	0.300059	0.567553	CP001956.1	200	uncharacterized protein
HVO_0474	597.12	-0.100264	0.138559	0.414303	0.662117	CP001956.1	734	protein-L-isoaspartate O-methyltransferase
HVO_0475	223.519	-0.17016	0.179998	0.242997	0.501967	CP001956.1	938	putative S-adenosylmethionine-dependent methyltransferase
HVO_0476	558.676	-0.472343	0.217037	0.00674784	0.0486992	CP001956.1	656	UCP015877 family protein
HVO_0477	1069.37	-0.0400971	0.163919	0.771235	0.888936	CP001956.1	959	aminopeptidase
HVO_0478	5396.03	0.255725	0.222343	0.118984	0.330455	CP001956.1	1067	glyceraldehyde-3-phosphate dehydrogenase (NAD(P)) (phosphorylating)
HVO_0479	400.222	0.0214916	0.165018	0.874309	0.946316	CP001956.1	488	MJ0936 family phosphodiesterase
HVO_0479A	77.7014	0.0502308	0.19978	0.734944	0.867543	CP001956.1	299	uncharacterized protein
HVO_0480	2069.92	-0.0575103	0.153638	0.664633	0.826855	CP001956.1	1205	phosphoglycerate kinase
HVO_0481	22441.4	-0.300953	0.239988	0.0837339	0.268986	CP001956.1	1052	glyceraldehyde-3-phosphate dehydrogenase (NAD) (phosphorylating)
HVO_0482	3992.9	0.490333	0.138475	0.000100637	0.00193097	CP001956.1	362	Hsp20-type molecular chaperone
HVO_0483	230.723	-0.053779	0.146377	0.674222	0.833072	CP001956.1	872	ATP-grasp fold protein
HVO_0484	4410.39	-0.0365474	0.141267	0.769998	0.888682	CP001956.1	530	50S ribosomal protein L16
HVO_0485	532.154	-0.0629701	0.155438	0.636267	0.814413	CP001956.1	647	glutamine amidotransferase
HVO_0486	181.427	-0.0234783	0.160448	0.86334	0.940647	CP001956.1	794	endonuclease NucS
HVO_0487	288.102	-0.561199	0.312081	0.0101366	0.0629162	CP001956.1	455	FMN-binding domain protein
HVO_0488	25993.9	-1.17857	0.252104	2.40994e-07	8.58756e-06	CP001956.1	398	HTH domain protein
HVO_0489	13872.3	-1.24622	0.259187	1.06112e-07	4.05565e-06	CP001956.1	158	small CPxCG-related zinc finger protein
HVO_0490	5287.19	-1.14256	0.189174	1.25016e-10	6.92973e-09	CP001956.1	146	small CPxCG-related zinc finger protein
HVO_0491	3434.43	-0.915159	0.181426	4.56265e-08	1.89683e-06	CP001956.1	461	FMN-binding domain protein
HVO_0492	989.358	0.0605383	0.145739	0.632445	0.81271	CP001956.1	647	HTH-10 family transcription regulator
HVO_0493	5016.04	-0.501101	0.225662	0.005363	0.0409621	CP001956.1	392	HTH domain protein
HVO_0494	1174.58	-0.714316	0.169627	3.49352e-06	9.4848e-05	CP001956.1	794	uncharacterized protein
HVO_0496	120.463	-0.147189	0.206189	0.341108	0.60478	CP001956.1	725	DUF2270 family protein
HVO_0497	25006.8	0.129696	0.172742	0.41285	0.66066	CP001956.1	194	cold shock protein
HVO_0498	13820.2	0.0457812	0.190115	0.78622	0.897775	CP001956.1	194	cold shock protein
HVO_0500	638.92	0.152731	0.149144	0.236764	0.494656	CP001956.1	668	uncharacterized protein
HVO_0501	127.266	-0.0637474	0.184861	0.662366	0.825573	CP001956.1	398	VanZ family protein
HVO_0502	7.81811	-0.114208	0.3035	0.298189	0.566161	CP001956.1	203	uncharacterized protein
HVO_0504	50.8358	0.0476734	0.248847	0.73163	0.865589	CP001956.1	497	DUF192 family protein
HVO_0505	27.456	0.153131	0.268199	0.320822	0.585762	CP001956.1	269	uncharacterized protein
HVO_0506	1041.49	0.481079	0.173985	0.00138187	0.0144752	CP001956.1	1937	ABC-type transport system ATP-binding/permease protein
HVO_0507	302.614	0.00254903	0.147751	0.984012	0.993179	CP001956.1	722	creatininase domain protein
HVO_0508	9295.76	0.0388824	0.151586	0.774881	0.891995	CP001956.1	446	uncharacterized protein
HVO_0509	291.83	0.233186	0.150698	0.0740996	0.25062	CP001956.1	467	NUDIX family hydrolase
HVO_0510	112.306	0.310797	0.21405	0.0589126	0.218911	CP001956.1	341	dihydroneopterin aldolase%2C archaeal-type
HVO_0511	1271.86	-0.0757996	0.16083	0.575699	0.777798	CP001956.1	788	glucose-6-phosphate 1-dehydrogenase (NAD)
HVO_0512	17.7549	0.0430338	0.253121	0.752653	0.880441	CP001956.1	425	uncharacterized protein
HVO_0513	31.3215	-0.0308166	0.246941	0.827218	0.920872	CP001956.1	674	HTH-10 family transcription regulator
HVO_0514	141.406	-0.329462	0.209063	0.0441203	0.181471	CP001956.1	611	DUF309 family protein
HVO_0515	260.468	-0.149824	0.187743	0.314357	0.579808	CP001956.1	224	small CPxCG-related zinc finger protein
HVO_0516	112.801	0.0146803	0.171647	0.915585	0.966253	CP001956.1	683	SGNH-type esterase
HVO_0518	348.522	-0.364666	0.178794	0.0149029	0.0848465	CP001956.1	509	uncharacterized protein
HVO_0519	3815.32	0.172152	0.13971	0.16294	0.402659	CP001956.1	1451	replication protein A
HVO_0520	547.377	0.408202	0.155675	0.00282825	0.0257119	CP001956.1	431	archaeal histone
HVO_0522	987.768	0.218576	0.158089	0.104975	0.304918	CP001956.1	1013	HdaI-type histone deacetylase
HVO_0521	574.444	-0.280368	0.13652	0.0213623	0.109444	CP001956.1	1379	tRNA adenylyltransferase%2C CCA-adding
HVO_0525	1.0628	-0.023232	0.295336	0.643348	1	CP001956.1	101	uncharacterized protein;pseudo=true;transl_table=11
HVO_0526	19.3218	-0.262852	0.386368	0.0979127	0.294228	CP001956.1	728	uncharacterized protein;pseudo=true;transl_table=11
HVO_0527	51.3043	0.108274	0.219565	0.481138	0.7157	CP001956.1	865	uncharacterized protein;pseudo=true;transl_table=11
HVO_0528	16.4124	0.143621	0.291665	0.306666	0.572718	CP001956.1	1166	ISH3-type transposase ISH51
HVO_0529A	240.519	-0.327263	0.172869	0.0245789	0.122464	CP001956.1	347	hypothetical protein
HVO_0530	19269.4	-0.560482	0.141836	1.60896e-05	0.000373336	CP001956.1	1373	ABC-type transport system periplasmic substrate-binding protein (probable substrate sugar)
HVO_0531	4373.54	-0.39426	0.191993	0.0128392	0.0752444	CP001956.1	1064	ABC-type transport system permease protein (probable substrate sugar)
HVO_0532	3299.18	-0.332207	0.230329	0.0535565	0.206516	CP001956.1	944	ABC-type transport system permease protein (probable substrate sugar)
HVO_0534	4768.2	-0.824379	0.164965	6.96378e-08	2.80732e-06	CP001956.1	1151	ABC-type transport system ATP-binding protein (probable substrate sugar)
HVO_0535	546.518	-0.123925	0.147698	0.333837	0.597769	CP001956.1	689	DUF4013 family protein
HVO_0536	11157.3	-0.161784	0.152986	0.219643	0.479276	CP001956.1	530	ferritin DpsA
HVO_0537	619.472	0.0811252	0.180136	0.571652	0.775707	CP001956.1	167	uncharacterized protein
HVO_0538	2831.33	0.400521	0.149129	0.00241911	0.0227704	CP001956.1	434	SirR/DtxR family transcription regulator Idr2
HVO_0539	12349.5	0.0189008	0.191012	0.877189	0.946525	CP001956.1	830	uncharacterized protein
HVO_0540	695.408	-0.509329	0.139387	6.40936e-05	0.00129847	CP001956.1	488	uncharacterized protein
HVO_0541	13829.9	-0.353353	0.134092	0.00305853	0.0269831	CP001956.1	2816	aconitate hydratase
HVO_0542	322.21	-0.351866	0.228784	0.0413555	0.174103	CP001956.1	419	uncharacterized protein
HVO_0543	207.295	-0.218749	0.201605	0.161145	0.399707	CP001956.1	260	thioredoxin
HVO_0544	128.693	0.0727017	0.210389	0.629468	0.812223	CP001956.1	1415	major facilitator superfamily transport protein
HVO_0545	519.666	0.276528	0.150449	0.0347147	0.154112	CP001956.1	497	HTH domain protein
HVO_0546	282.141	-0.0894319	0.195532	0.549789	0.758192	CP001956.1	164	small CPxCG-related zinc finger protein
HVO_0547	265.391	0.0570053	0.175048	0.686756	0.839636	CP001956.1	644	uncharacterized protein
HVO_0548	186.779	-0.143401	0.179662	0.323746	0.588107	CP001956.1	1481	putative NhaC-type sodium/proton antiporter
HVO_0549	1067.62	-0.132853	0.157613	0.322593	0.587081	CP001956.1	962	2-keto-3-deoxygluconate kinase / 2-keto-3-deoxygalactonate kinase
HVO_0550	183.401	0.0291832	0.166842	0.831797	0.924006	CP001956.1	302	uncharacterized protein
HVO_0551	1770.47	-0.541347	0.129213	6.32586e-06	0.000159788	CP001956.1	2207	DNA mismatch repair protein MutL
HVO_0552	1010.59	-0.198442	0.131847	0.0932163	0.284859	CP001956.1	2774	DNA mismatch repair protein MutS
HVO_0553	37.9463	0.0539521	0.21801	0.714331	0.855907	CP001956.1	1244	chemotactic signal transduction system periplasmic substrate-binding protein BasB
HVO_0554	240.212	-0.00483765	0.178811	0.974505	0.991486	CP001956.1	2495	transducer protein BasT
HVO_0555	225.793	0.477826	0.230726	0.00820987	0.0555349	CP001956.1	1670	transducer protein Htr15
HVO_0556	229.979	-0.283673	0.20499	0.0754508	0.253258	CP001956.1	998	ISH18-type transposase ISHvo10 (nonfunctional);pseudo=true;transl_table=11
HVO_0558	387.013	-0.26218	0.191215	0.0865933	0.274281	CP001956.1	812	SAMP-activating enzyme E1
HVO_0559	186.811	0.072974	0.173686	0.605294	0.796744	CP001956.1	353	thiosulfate sulfurtransferase GlpE
HVO_0560	60.4872	-0.0174825	0.1979	0.907309	0.96063	CP001956.1	191	uncharacterized protein
HVO_0561	9717.52	-0.168123	0.222903	0.30507	0.571586	CP001956.1	590	50S ribosomal protein L15e
HVO_0562	243.232	-0.196817	0.164058	0.15448	0.391199	CP001956.1	1076	ABC-type transport system permease protein (probable substrate maltose)
HVO_0563	101.944	-0.174818	0.194123	0.24939	0.50908	CP001956.1	935	ABC-type transport system permease protein (probable substrate maltose)
HVO_0564	101.909	-0.102899	0.199683	0.495882	0.726263	CP001956.1	1298	ABC-type transport system periplasmic substrate-binding protein (probable substrate maltose)
HVO_0565	172.088	-0.00284421	0.190152	0.986046	0.993253	CP001956.1	1139	ABC-type transport system ATP-binding protein (probable substrate maltose)
HVO_0566	78.7391	-0.162896	0.204081	0.292176	0.560074	CP001956.1	2006	glycoside transferase domain protein
HVO_0567	145.889	-0.290363	0.190551	0.058893	0.218911	CP001956.1	2183	glycoside hydrolase domain protein
HVO_0568	2102.3	-0.0490732	0.13426	0.683594	0.838164	CP001956.1	1049	TrmB family transcription regulator
HVO_0569	537.817	-0.0635884	0.135647	0.599471	0.792576	CP001956.1	911	RIO-type serine/threonine protein kinase Rio2
HVO_0570	655.826	0.13517	0.150498	0.297969	0.566161	CP001956.1	1055	histidine kinase
HVO_0571	247.131	-0.0665918	0.16955	0.634789	0.813566	CP001956.1	650	glyoxalase domain protein
HVO_0572	296.337	0.0635852	0.164808	0.642576	0.817753	CP001956.1	827	lipoate--protein ligase domain protein
HVO_0573	1717.54	0.326841	0.171733	0.0237153	0.119204	CP001956.1	875	endonuclease 4
HVO_0574	259.89	-0.114108	0.160268	0.400584	0.652544	CP001956.1	800	putative S-adenosylmethionine-dependent methyltransferase
HVO_0575	162.315	0.00599852	0.200427	0.966072	0.987955	CP001956.1	638	NAD-dependent epimerase/dehydratase-like protein
HVO_0576	119.753	0.0833775	0.19073	0.572014	0.775707	CP001956.1	347	HxlR family transcription regulator
HVO_0577	958.97	-0.402077	0.27456	0.0352626	0.155506	CP001956.1	215	DUF2082 family protein
HVO_0578	64.1962	-0.143732	0.208329	0.352548	0.614488	CP001956.1	281	uncharacterized protein
HVO_0579	583.781	0.00477103	0.148422	0.968274	0.988321	CP001956.1	644	uncharacterized protein
HVO_0580	652.948	0.482627	0.166592	0.000925255	0.0107659	CP001956.1	965	putative tRNA 2-thiolation protein NcsA
HVO_0581	162006	-0.12833	0.12598	0.301712	0.568602	CP001956.1	1202	cell division protein FtsZ%2C type II
HVO_0582	39695.6	-0.127072	0.125228	0.249944	0.50908	CP001956.1	185	CopG domain protein
HVO_0583	1943.64	-0.189156	0.21406	0.232986	0.490944	CP001956.1	584	CopG/DZR domain protein
HVO_0585	776.229	-0.0600999	0.129616	0.606997	0.797305	CP001956.1	983	putative oxidoreductase (aldo-keto reductase family protein)
HVO_0586	1069.14	-0.20833	0.133368	0.0806438	0.264679	CP001956.1	635	putative adenosylcobalamin/alpha-ribazole phosphatase
HVO_0587	1243.13	-0.180395	0.122654	0.105951	0.30674	CP001956.1	908	adenosylcobinamide-phosphate synthase
HVO_0588	642.31	-0.259978	0.132445	0.0287319	0.13512	CP001956.1	764	adenosylcobinamide-GDP ribazoletransferase
HVO_0589	1005.08	-0.160781	0.170443	0.255138	0.514729	CP001956.1	593	adenosylcobinamide-phosphate guanylyltransferase
HVO_0590	1084.84	-0.102293	0.183639	0.484887	0.718245	CP001956.1	1067	putative nicotinate-nucleotide-dimethylbenzimidazole phosphoribosyltransferase
HVO_0591	1065.33	-0.201059	0.149214	0.121194	0.334499	CP001956.1	1022	L-threonine-O-3-phosphate decarboxylase
HVO_0592	521.328	-0.302457	0.197976	0.0549578	0.208922	CP001956.1	737	adenosylcobinamide amidohydrolase
HVO_0593	151.441	-0.219657	0.230233	0.181769	0.428012	CP001956.1	1013	L-threonine-O-3-phosphate decarboxylase
HVO_0594	18.0964	-0.0927673	0.266023	0.507204	0.734755	CP001956.1	107	uncharacterized protein
HVO_0595	2307.13	-0.0837504	0.153936	0.527705	0.745248	CP001956.1	773	MinD/ParA domain protein
HVO_0596	912.995	-0.104914	0.14852	0.416333	0.663714	CP001956.1	584	uncharacterized protein
HVO_0597	2268.15	-1.23833	0.23993	1.74959e-08	7.67321e-07	CP001956.1	467	OsmC domain protein
HVO_0598	822.1	-1.75691	0.249078	1.03792e-13	7.67099e-12	CP001956.1	731	uncharacterized protein
HVO_0599	1233.9	-0.168406	0.136579	0.169738	0.41256	CP001956.1	440	DUF1486 family protein
HVO_0600	184.586	0.362936	0.186986	0.0185643	0.0985114	CP001956.1	533	ACT domain protein
HVO_0601	379.107	0.257655	0.16269	0.0618174	0.225512	CP001956.1	950	homoserine dehydrogenase
HVO_0602	4217.5	0.848249	0.156587	6.6351e-09	3.15246e-07	CP001956.1	743	3-dehydroquinate dehydratase
HVO_0603	187.157	0.0447265	0.178559	0.753177	0.880513	CP001956.1	668	3-dehydroquinate dehydratase
HVO_0604	29.2703	-0.813732	0.432613	0.00440246	0.0354954	CP001956.1	896	GalE family epimerase/dehydratase
HVO_0605	171.654	0.0164499	0.165721	0.903737	0.958749	CP001956.1	773	IclR family transcription regulator
HVO_0606	75.8323	0.04313	0.209675	0.772268	0.889758	CP001956.1	689	MenG family protein
HVO_0607	168.934	-0.172088	0.192509	0.255365	0.514729	CP001956.1	1010	Bug domain protein
HVO_0608	36.6589	-0.0763924	0.246471	0.603757	0.795873	CP001956.1	1043	oxidoreductase
HVO_0609	38.1499	-1.76224	0.38242	2.50089e-07	8.67917e-06	CP001956.1	647	beta-lactamase domain protein
HVO_0610	49.7328	-0.0633864	0.247755	0.66065	0.825133	CP001956.1	515	DUF1468 family protein
HVO_0611	87.9833	0.0658725	0.217051	0.661595	0.825133	CP001956.1	1487	DUF112 family protein
HVO_0612	85.4909	0.0345746	0.194422	0.813381	0.913395	CP001956.1	431	UspA domain protein
HVO_0613	22.6753	0.0906521	0.251642	0.534373	0.749948	CP001956.1	647	beta-lactamase domain protein
HVO_0614	176.619	0.0636061	0.193687	0.665622	0.82732	CP001956.1	542	uncharacterized protein
HVO_0615	34.1429	0.564691	0.360015	0.0147101	0.0841201	CP001956.1	473	uncharacterized protein
HVO_0616	91.5413	1.18945	0.253759	2.00101e-07	7.19463e-06	CP001956.1	695	uncharacterized protein
HVO_0617	86.8053	0.813328	0.320377	0.00096164	0.0110602	CP001956.1	572	uncharacterized protein
HVO_0618	88.5218	0.974275	0.2461	6.46071e-06	0.000161943	CP001956.1	713	putative secreted glycoprotein
HVO_0619	307.063	0.668822	0.197213	9.69938e-05	0.00187006	CP001956.1	1919	type IV pilus biogenesis complex membrane subunit
HVO_0620	317.611	0.981531	0.161849	1.23917e-10	6.92973e-09	CP001956.1	2366	type IV pilus biogenesis complex ATPase subunit
HVO_0621	1567.95	0.245731	0.182459	0.0965441	0.2919	CP001956.1	1742	sensor box histidine kinase
HVO_0622	237.394	-0.00332941	0.220595	0.984287	0.993179	CP001956.1	893	UbiA family prenyltransferase
HVO_0623	130.66	-0.437795	0.206769	0.00898191	0.0587653	CP001956.1	428	MoaD family protein
HVO_0624	595.803	-0.259735	0.238229	0.124748	0.34054	CP001956.1	512	uncharacterized protein
HVO_0625	78.4618	-0.214788	0.243255	0.196193	0.445542	CP001956.1	425	DMT superfamily transport protein
HVO_0626	247.692	0.00536337	0.169208	0.967805	0.988321	CP001956.1	509	uncharacterized protein
HVO_0627	5264.16	0.336401	0.164275	0.0166668	0.0917479	CP001956.1	2696	ABC-type transport system ATP-binding protein (probable substrate dipeptide/oligopeptide)
HVO_0628	32592.3	0.187234	0.13328	0.108667	0.310221	CP001956.1	1724	ABC-type transport system periplasmic substrate-binding protein (probable substrate dipeptide/oligopeptide)
HVO_0629	3269.76	0.0736471	0.202151	0.627997	0.811374	CP001956.1	1019	ABC-type transport system permease protein (probable substrate dipeptide/oligopeptide)
HVO_0630	2211.79	-0.131184	0.150602	0.313438	0.579402	CP001956.1	935	ABC-type transport system permease protein (probable substrate dipeptide/oligopeptide)
HVO_0631	576.295	-0.312762	0.206132	0.0529089	0.204414	CP001956.1	395	uncharacterized protein
HVO_0632	1816.05	-0.358251	0.120133	0.00121292	0.0132081	CP001956.1	2576	sensor box histidine kinase
HVO_0633	1112.74	0.00278678	0.117481	0.978717	0.992528	CP001956.1	1454	KaiC-type circadian clock protein CirC
HVO_0634	1271.67	0.137302	0.134144	0.251758	0.511238	CP001956.1	1226	Orc1-type DNA replication protein
HVO_0635	779.639	-0.0481123	0.172051	0.730473	0.865589	CP001956.1	962	DUF4129 domain protein
HVO_0636	529.776	-0.170226	0.15209	0.1949	0.444737	CP001956.1	572	uncharacterized protein
HVO_0637	1099.26	-0.39557	0.129071	0.000778959	0.00965474	CP001956.1	1268	DUF11/DUF58 domain protein
HVO_0638	370.269	-0.307761	0.179197	0.0382904	0.165566	CP001956.1	506	uncharacterized protein
HVO_0639	1123.71	0.227696	0.13663	0.0606956	0.224293	CP001956.1	950	AAA-type ATPase (MoxR subfamily)
HVO_0641	48.7755	-0.199277	0.271848	0.227124	0.484475	CP001956.1	656	5%2C6-dimethylbenzimidazole synthase BluB
HVO_0642	17.1233	0.220653	0.321719	0.168502	0.410348	CP001956.1	149	uncharacterized protein
HVO_0643	1508.91	0.0839852	0.141992	0.499926	0.729507	CP001956.1	179	uncharacterized protein
HVO_0644	1137.33	0.0477577	0.14283	0.701452	0.848332	CP001956.1	1538	2-isopropylmalate synthase / (R)-citramalate synthase
HVO_0645	908.296	-0.0137746	0.188186	0.927402	0.970282	CP001956.1	347	DUF192 family protein
HVO_0646	380.128	-0.13017	0.155051	0.326846	0.59078	CP001956.1	542	uncharacterized protein
HVO_0647	438.377	-0.140313	0.14953	0.279041	0.544144	CP001956.1	551	GMP synthase (glutamine-hydrolyzing) subunit A
HVO_0648	751.005	-0.330657	0.142959	0.00912653	0.059226	CP001956.1	1913	DUF2070 family protein
HVO_0649	69.1858	-0.626016	0.30583	0.00521144	0.0402159	CP001956.1	206	small CPxCG-related zinc finger protein
HVO_0650	3071.85	-0.230404	0.150096	0.0660675	0.233755	CP001956.1	263	DUF3194 family protein
HVO_0651	3719.36	-0.240925	0.129784	0.0392869	0.167948	CP001956.1	383	prefoldin beta subunit
HVO_0652	255.489	-0.332587	0.258022	0.0649219	0.230776	CP001956.1	269	KEOPS complex subunit Pcc1
HVO_0653	167.093	-0.233248	0.20794	0.142278	0.370164	CP001956.1	134	DNA-directed RNA polymerase subunit P
HVO_0654	974.653	-0.352923	0.294026	0.0627277	0.227588	CP001956.1	269	50S ribosomal protein L43e
HVO_0655	735.099	-0.332283	0.20012	0.0373492	0.162553	CP001956.1	1025	GalE family epimerase/dehydratase
HVO_0656	196.639	-0.253353	0.168868	0.073863	0.250244	CP001956.1	725	DUF2103 family protein
HVO_0657	167.773	-0.178012	0.187679	0.232627	0.490843	CP001956.1	833	uncharacterized protein
HVO_0658	666.985	0.104292	0.142964	0.405016	0.655216	CP001956.1	1391	tRNA pseudouridine(13) synthase TruD
HVO_0659	106.946	0.0936974	0.196068	0.529511	0.74665	CP001956.1	338	peptidyl-tRNA hydrolase
HVO_0660	282.454	0.10212	0.18039	0.479058	0.714583	CP001956.1	740	Yip1 domain protein
HVO_0661	235.085	0.192884	0.174222	0.178032	0.424362	CP001956.1	587	dCTP deaminase
HVO_0662	339.123	0.0336781	0.158024	0.800257	0.905665	CP001956.1	899	transcription regulator ThiR
HVO_0663	139.125	0.149026	0.173429	0.293923	0.562343	CP001956.1	755	putative S-adenosylmethionine-dependent methyltransferase
HVO_0664	84.9236	-0.0480806	0.195448	0.746607	0.877159	CP001956.1	467	uncharacterized protein
HVO_0665	221.047	0.130155	0.18462	0.373299	0.630842	CP001956.1	923	adenosine diphosphate thiazole synthase%2C cysteine-dependent
HVO_0666	607.298	-0.935896	0.158716	3.60174e-10	1.81956e-08	CP001956.1	1487	dihydrolipoamide S-acyltransferase
HVO_0667	2543.16	-0.627787	0.176352	6.06612e-05	0.0012352	CP001956.1	1049	hypothetical protein
HVO_0668	4730.67	-0.63397	0.169346	2.9585e-05	0.000638237	CP001956.1	1010	2-oxoacid dehydrogenase E1 component beta subunit
HVO_0669	5601.33	-0.463323	0.148462	0.000492468	0.00695297	CP001956.1	1034	2-oxoacid dehydrogenase E1 component alpha subunit
HVO_0670	967.049	0.159427	0.165488	0.248763	0.508874	CP001956.1	980	YqjG-type gamma-glutamylcysteinyl-hydroquinone reductase
HVO_0671	44.1819	-0.0136486	0.218962	0.928514	0.970515	CP001956.1	1073	molybdopterin-binding domain protein;pseudo=true;transl_table=11
HVO_0672	78.9352	0.19349	0.21223	0.220653	0.479383	CP001956.1	131	uncharacterized protein
HVO_0673	244.926	0.00118718	0.144776	0.99144	0.99493	CP001956.1	485	uncharacterized protein
HVO_0674	326.872	-0.413671	0.191693	0.00917008	0.059412	CP001956.1	752	4-phosphopantoate--beta-alanine ligase
HVO_0675	1122.33	-0.313192	0.148822	0.0166556	0.0917479	CP001956.1	833	pantoate kinase
HVO_0676	140.984	-0.0838548	0.165271	0.543648	0.754069	CP001956.1	455	DUF2078 domain protein
HVO_0677	11704.5	0.0811035	0.166093	0.55576	0.761582	CP001956.1	1304	aspartate--tRNA(Asp/Asn) ligase
HVO_0678	299.924	-0.134188	0.20917	0.384491	0.640177	CP001956.1	548	uncharacterized protein;pseudo=true;transl_table=11
HVO_0679	139.3	-0.0534359	0.171164	0.704667	0.849422	CP001956.1	767	DUF4013 family protein
HVO_0680	719.576	0.283341	0.145573	0.0266181	0.129071	CP001956.1	722	(S)-3-O-geranylgeranylglyceryl phosphate synthase 1
HVO_0682	1869.15	0.0731786	0.132633	0.536477	0.750078	CP001956.1	1004	putative Mrr family endonuclease
HVO_0681	1264.57	0.0511469	0.184293	0.730217	0.865589	CP001956.1	2522	DNA topoisomerase 1
HVO_0683	146.819	0.0262338	0.189707	0.856255	0.938194	CP001956.1	695	uncharacterized protein
HVO_0684	3268.51	0.330076	0.14377	0.00878638	0.0578654	CP001956.1	1490	aspartyl/glutamyl-tRNA(Asn/Gln) amidotransferase subunit B
HVO_0685	689.596	0.320597	0.222198	0.0562464	0.211973	CP001956.1	884	DUF3100 family protein
HVO_0686	525.486	0.0705809	0.131725	0.548899	0.757716	CP001956.1	464	uncharacterized protein
HVO_0687	2357.92	-0.186563	0.114129	0.0761601	0.254356	CP001956.1	1334	M20 family amidohydrolase
HVO_0688	1650.9	0.100771	0.14478	0.422675	0.668496	CP001956.1	323	uncharacterized protein
HVO_0689	12065.9	0.0369262	0.118749	0.734751	0.867543	CP001956.1	3722	chromosome segregation protein Smc
HVO_0690	3253.27	-0.591353	0.125066	3.09634e-07	1.03845e-05	CP001956.1	1127	chromosome segregation and condensation protein ScpA
HVO_0691	724.087	-0.130086	0.133557	0.275888	0.541264	CP001956.1	476	uncharacterized protein
HVO_0692	622.671	0.123691	0.146926	0.332624	0.59663	CP001956.1	860	putative 6-oxopurine nucleoside phosphorylase
HVO_0693	159.463	-0.014312	0.185207	0.923038	0.968922	CP001956.1	974	auxin permease family transport protein
HVO_0694	1679.32	-0.0502367	0.121755	0.650107	0.82237	CP001956.1	713	putative phosphoribosyltransferase
HVO_0695	55.2215	0.304159	0.301244	0.0970472	0.292313	CP001956.1	170	small CPxCG-related zinc finger protein
HVO_0696	140.546	0.348645	0.220506	0.0389548	0.166991	CP001956.1	899	PhzF family protein
HVO_0697	1486.84	0.0652927	0.13522	0.584729	0.782317	CP001956.1	767	PAC2 family protein
HVO_0698	949.282	-0.569998	0.186085	0.000406097	0.00601618	CP001956.1	191	tRNA/rRNA pseudouridine synthase complex protein Nop10
HVO_0699	7808.39	-0.580428	0.235496	0.00222804	0.0214268	CP001956.1	800	translation initiation factor aIF-2 alpha subunit
HVO_0700	1033.51	-0.539001	0.193101	0.00104123	0.0117602	CP001956.1	194	30S ribosomal protein S27e
HVO_0701	2488.7	-0.679912	0.38103	0.00683291	0.049047	CP001956.1	281	50S ribosomal protein L42e
HVO_0703	1160.21	-0.105997	0.179982	0.464622	0.703188	CP001956.1	260	uncharacterized protein
HVO_0702	873.188	-0.112048	0.13531	0.352332	0.614488	CP001956.1	2363	DUF2298 family protein
HVO_0704	239.701	-0.0863933	0.173965	0.544154	0.754069	CP001956.1	785	putative glycosyltransferase%2C type 2
HVO_0705	151.988	0.128173	0.21473	0.4068	0.656239	CP001956.1	467	GtrA family protein
HVO_0707	119.206	0.00290134	0.185054	0.982714	0.993107	CP001956.1	425	putative iron-sulfur protein (2Fe-2S)
HVO_0708	566.633	-0.352441	0.144332	0.00595846	0.0442012	CP001956.1	992	aminodeoxychorismate lyase
HVO_0709	478.593	-0.0922674	0.148491	0.474924	0.711684	CP001956.1	719	aminodeoxychorismate synthase component 2
HVO_0710	595.935	-0.182327	0.161239	0.182033	0.428012	CP001956.1	1514	aminodeoxychorismate synthase component 1
HVO_0711	1566.49	0.24894	0.157731	0.0650885	0.230776	CP001956.1	650	uncharacterized protein
HVO_0712	352.851	-0.176377	0.152376	0.179518	0.425706	CP001956.1	811	shikimate 5-dehydrogenase C-terminal domain protein;pseudo=true;transl_table=11
HVO_0714	191.052	0.379147	0.252112	0.0374599	0.162857	CP001956.1	971	SLC24 family transport protein
HVO_0715	710.943	-0.109707	0.157152	0.412695	0.66066	CP001956.1	1352	sodium/calcium antiporter
HVO_0716	297.639	-0.17753	0.202167	0.251145	0.510866	CP001956.1	1319	D-aminoacyl-tRNA deacylase
HVO_0717	6983.84	0.256358	0.14207	0.0408963	0.172716	CP001956.1	1139	cell division protein FtsZ%2C type I
HVO_0718	123.792	0.0262266	0.201288	0.85867	0.93889	CP001956.1	173	protein translocase subunit SecE
HVO_0719	772.482	0.278604	0.171411	0.0519442	0.201663	CP001956.1	452	transcription elongation factor Spt5
HVO_0720	1156.86	0.0564297	0.18558	0.695879	0.84476	CP001956.1	302	small CPxCG-related zinc finger protein
HVO_0721	1462.33	-0.153077	0.118691	0.159216	0.397144	CP001956.1	764	PHP domain protein
HVO_0722	229.001	0.256721	0.17974	0.0809264	0.265304	CP001956.1	524	DUF457 family protein
HVO_0723	301.052	0.0856004	0.201251	0.567189	0.77205	CP001956.1	530	nicotinamide mononucleotide deamidase
HVO_0724	570.831	0.19913	0.148402	0.122365	0.3368	CP001956.1	1229	ArsA family ATPase
HVO_0725	3347.37	-0.154784	0.131664	0.189861	0.438249	CP001956.1	845	putative oxidoreductase (short-chain dehydrogenase family)
HVO_0726	497.381	0.0173659	0.167154	0.90128	0.958735	CP001956.1	824	endonuclease 5
HVO_0727	407.769	0.165783	0.163166	0.226949	0.484475	CP001956.1	890	rhomboid family protease
HVO_0728	188.747	0.403054	0.261037	0.0309595	0.142167	CP001956.1	116	uncharacterized protein
HVO_0729	2785.36	0.11147	0.15971	0.407742	0.656699	CP001956.1	533	inorganic pyrophosphatase
HVO_0730	10306.9	0.0279241	0.113683	0.789088	0.898502	CP001956.1	359	PadR family transcription regulator RosR
HVO_0731	594.569	-0.0966749	0.165008	0.483888	0.71765	CP001956.1	560	uncharacterized protein
HVO_0732	228.133	-0.0518105	0.16148	0.704104	0.849422	CP001956.1	593	ribonuclease H%2C type 1
HVO_0733	4126.28	0.289073	0.154921	0.0306137	0.141411	CP001956.1	980	transcription initiation factor TFB
HVO_0734	1784.06	0.290492	0.116971	0.00705254	0.0499941	CP001956.1	1262	DNA repair protein NreA
HVO_0735	78.0278	0.051807	0.191062	0.723914	0.86243	CP001956.1	173	uncharacterized protein
HVO_0736	1706.43	0.0147597	0.119035	0.904145	0.958927	CP001956.1	455	DUF302 family protein
HVO_0737	666.869	-0.24479	0.145138	0.0545399	0.208096	CP001956.1	671	Abi/CAAX domain protein
HVO_0738	1397.04	0.0149599	0.142882	0.903618	0.958749	CP001956.1	281	uncharacterized protein
HVO_0739	3192.02	-0.0532785	0.158374	0.692964	0.842662	CP001956.1	989	uncharacterized protein
HVO_0740	687.31	-0.0318188	0.123819	0.778628	0.893988	CP001956.1	566	DUF82 family protein
HVO_0741	4038.72	0.100468	0.130902	0.390314	0.645394	CP001956.1	1748	DNA-directed DNA polymerase X
HVO_0742	984.71	0.175914	0.150702	0.174939	0.420338	CP001956.1	440	uncharacterized protein
HVO_0743	4505.03	-0.0542	0.144081	0.669612	0.829402	CP001956.1	1349	putative phosphodiesterase
HVO_0744	196.024	-0.109138	0.163878	0.427857	0.672805	CP001956.1	1109	carboxylate-amine ligase-like protein
HVO_0745	1596.87	0.238028	0.150163	0.0675899	0.237174	CP001956.1	1082	FtsZ family protein CetZ%2C type III
HVO_0746	26.8595	0.0618724	0.244368	0.666407	0.82803	CP001956.1	626	uncharacterized protein
HVO_0747	8.96709	-0.100035	0.29159	0.392669	0.646244	CP001956.1	461	uncharacterized protein
HVO_0748	24.6809	-0.0215746	0.244015	0.880017	0.948716	CP001956.1	1982	type IV pilus biogenesis complex ATPase subunit
HVO_0749	29.4184	0.00442616	0.233757	0.974593	0.991486	CP001956.1	1763	type IV pilus biogenesis complex membrane subunit
HVO_0750	28.2127	0.0390693	0.239232	0.786256	0.897775	CP001956.1	470	uncharacterized protein
HVO_0751	3.97906	-0.0582675	0.29306	0.494424	0.724734	CP001956.1	392	uncharacterized protein
HVO_0752	27.0023	0.15008	0.270325	0.326763	0.59078	CP001956.1	884	uncharacterized protein
HVO_0753	722.139	-0.235911	0.201576	0.131231	0.352229	CP001956.1	3056	uncharacterized protein
HVO_0754	170.283	0.157011	0.180412	0.280317	0.545996	CP001956.1	419	uncharacterized protein
HVO_0755	414.822	-0.0514766	0.1347	0.669556	0.829402	CP001956.1	896	NAD-dependent epimerase/dehydratase-like protein
HVO_0756	748.29	0.218347	0.158448	0.106005	0.30674	CP001956.1	1184	DHH/RecJ family phosphoesterase
HVO_0757	362.029	-0.0850913	0.143485	0.500479	0.729781	CP001956.1	1091	putative oxidoreductase (aldo-keto reductase family protein)
HVO_0758	286.127	0.17663	0.190124	0.23768	0.495312	CP001956.1	170	small CPxCG-related zinc finger protein
HVO_0759	667.995	0.339288	0.23651	0.0512598	0.199588	CP001956.1	1196	major facilitator superfamily transport protein
HVO_0760	753.755	0.0407541	0.131241	0.728288	0.865574	CP001956.1	1106	putative glycosyltransferase%2C type 2
HVO_0761	453.669	-0.0810708	0.1468	0.526461	0.744281	CP001956.1	488	uncharacterized protein
HVO_0762	644.646	-0.0280888	0.134921	0.816374	0.913862	CP001956.1	596	NUDIX family hydrolase
HVO_0763	12415.1	-1.89	0.18267	2.66188e-26	5.31179e-24	CP001956.1	527	DoxX domain protein
HVO_0764	1412.86	-0.170597	0.146818	0.182884	0.42918	CP001956.1	782	uncharacterized protein
HVO_0765	217.642	-0.117385	0.16713	0.398966	0.651095	CP001956.1	1166	FAD-dependent oxidoreductase
HVO_0766	1616.19	0.189561	0.134739	0.112606	0.318583	CP001956.1	488	Hsp20-type molecular chaperone
HVO_0767	145.84	0.188978	0.206951	0.225849	0.483785	CP001956.1	158	small CPxCG-related zinc finger protein
HVO_0768	1438.05	0.165836	0.137892	0.170638	0.413739	CP001956.1	1697	radical SAM domain protein
HVO_0769	8628.15	-0.181566	0.118524	0.0940788	0.286399	CP001956.1	404	TRAM domain protein
HVO_0770	543.738	-0.311998	0.15158	0.018234	0.0970293	CP001956.1	695	uncharacterized protein
HVO_0771	196.453	-0.0862101	0.192248	0.561756	0.767009	CP001956.1	788	beta-lactamase domain protein
HVO_0772	220.28	0.206909	0.230776	0.203138	0.455002	CP001956.1	272	NP_1176A family transcription regulator
HVO_0772A	19.4955	-0.069282	0.254149	0.624201	0.808827	CP001956.1	161	small CPxCG-related zinc finger protein
HVO_0773	1916.39	-0.191933	0.133623	0.107291	0.308723	CP001956.1	755	putative S-adenosylmethionine-dependent methyltransferase
HVO_0774	3599.26	-0.422093	0.216224	0.0137535	0.0800149	CP001956.1	902	putative glycosyltransferase%2C type 2
HVO_0775	513.103	0.105393	0.168645	0.449131	0.690479	CP001956.1	824	amidohydrolase domain protein
HVO_0776	55.9321	-0.0763112	0.213246	0.614076	0.801693	CP001956.1	650	HTH-10 family transcription regulator
HVO_0777	84.1336	-0.179241	0.240007	0.267674	0.531993	CP001956.1	281	HalOD1 domain protein
HVO_0778	33462.6	-0.0622232	0.125513	0.584421	0.782317	CP001956.1	1574	thermosome subunit 3
HVO_0779	438.063	0.254049	0.157052	0.0591275	0.219107	CP001956.1	1319	transport protein (probable substrate cationic amino acids)
HVO_0780	254.237	-0.00900183	0.171071	0.950274	0.981045	CP001956.1	656	UPF0126 family protein
HVO_0781	614.349	-0.0250369	0.162183	0.855835	0.938194	CP001956.1	788	S-adenosylmethionine hydroxide adenosyltransferase family protein
HVO_0782	1318.47	0.00927098	0.125208	0.933609	0.974179	CP001956.1	545	nicotinamide-nucleotide adenylyltransferase
HVO_0783	40209.1	0.255695	0.112043	0.0182239	0.0970293	CP001956.1	2084	ATP-dependent protease Lon
HVO_0784	3051.76	0.480725	0.375175	0.028346	0.134018	CP001956.1	1019	Abi/CAAX domain protein
HVO_0785	211.622	0.16737	0.158698	0.214339	0.471391	CP001956.1	338	uncharacterized protein
HVO_0786	1283.63	-1.46547	0.241118	7.86403e-11	4.60962e-09	CP001956.1	455	putative methylated-DNA--protein-cysteine methyltransferase
HVO_0787	1677.39	-1.42329	0.192822	1.0829e-14	9.82236e-13	CP001956.1	755	indole-3-glycerol-phosphate synthase
HVO_0788	4461.32	-1.40135	0.239569	3.35418e-10	1.71622e-08	CP001956.1	1268	tryptophan synthase beta subunit
HVO_0789	4783.43	-1.42488	0.236703	1.20728e-10	6.88323e-09	CP001956.1	833	tryptophan synthase alpha subunit
HVO_0790	3905.62	-1.27982	0.21636	2.42422e-10	1.2565e-08	CP001956.1	800	2-amino-3%2C7-dideoxy-D-threo-hept-6-ulosonate synthase
HVO_0791	345.78	-0.8968	0.185983	1.45367e-07	5.37185e-06	CP001956.1	413	putative methylated-DNA--protein-cysteine methyltransferase
HVO_0792	1591.25	0.0504674	0.144345	0.688139	0.84038	CP001956.1	1178	3-dehydroquinate synthase%2C type II
HVO_0793	438.731	-0.0631854	0.128841	0.58727	0.783519	CP001956.1	395	small CPxCG-related zinc finger protein
HVO_0794	1254.41	-0.00509557	0.162334	0.971687	0.989792	CP001956.1	1094	CTAG modification methylase
HVO_0795	2627.77	0.0947802	0.193225	0.514034	0.738025	CP001956.1	1007	transcription initiation factor TFB
HVO_0796	559.768	-0.0726419	0.13432	0.546279	0.755633	CP001956.1	806	ABC-type transport system periplasmic substrate-binding protein (probable substrate iron/cobalamin)
HVO_0797	543.428	-0.0834658	0.130748	0.478057	0.714044	CP001956.1	521	putative inosine/xanthosine triphosphatase
HVO_0798	1051.64	0.10407	0.15351	0.428451	0.67338	CP001956.1	1874	dolichyl-phosphate mannosyltransferase AglD
HVO_0799	257.618	-0.078198	0.164257	0.56994	0.774737	CP001956.1	269	uncharacterized protein
HVO_0800	1333.97	-0.00304688	0.141733	0.981878	0.992573	CP001956.1	623	HTH domain protein
HVO_0801	10023.1	-0.0320553	0.155341	0.810564	0.9128	CP001956.1	1274	stomatin family protein
HVO_0802	447.868	0.0946287	0.141697	0.446504	0.689094	CP001956.1	602	NfeD domain protein
HVO_0803	1118.53	-0.0348588	0.152338	0.790871	0.899927	CP001956.1	1196	restriction system mrr-like protein
HVO_0804	78.5265	1.54237	0.269959	7.08383e-10	3.53395e-08	CP001956.1	161	uncharacterized protein
HVO_0805	1197.49	-0.104853	0.13226	0.37763	0.634226	CP001956.1	248	uncharacterized protein
HVO_0806	3970.45	0.142217	0.127589	0.215868	0.473737	CP001956.1	1757	pyruvate kinase
HVO_0807	297.62	0.228078	0.168332	0.106064	0.30674	CP001956.1	287	uncharacterized protein
HVO_0808	626.646	-0.251325	0.170533	0.0777738	0.258447	CP001956.1	305	uncharacterized protein
HVO_0809	7972.97	-0.0500209	0.159774	0.70097	0.848263	CP001956.1	2222	methionine--tRNA ligase
HVO_0810	238.786	-0.0731829	0.171795	0.604034	0.795873	CP001956.1	566	TVP38/TMEM64 family protein
HVO_0811	263.535	-0.033468	0.178591	0.816608	0.913862	CP001956.1	1073	aspartate 1-decarboxylase
HVO_0812	11615.9	0.0623812	0.177284	0.658312	0.824571	CP001956.1	2285	phosphoenolpyruvate synthase
HVO_0813	58.1566	-0.0831896	0.209444	0.583741	0.782317	CP001956.1	248	small CPxCG-related zinc finger protein
HVO_0814	384.394	-0.103079	0.140955	0.407292	0.656239	CP001956.1	599	DnaJ N-terminal domain protein
HVO_0815	1170.08	0.0499022	0.133551	0.678123	0.835705	CP001956.1	779	arNOG05395 family transcription regulator
HVO_0816	218.799	-0.0657004	0.17181	0.641703	0.817753	CP001956.1	692	putative phosphoesterase
HVO_0817	2419.97	0.0219682	0.130745	0.85093	0.934267	CP001956.1	1277	amine oxidase domain protein
HVO_0818	860.349	0.104962	0.126416	0.357846	0.619325	CP001956.1	1169	threonine synthase
HVO_0819	768.572	-0.448273	0.173095	0.0026098	0.0239441	CP001956.1	695	SirR/DtxR family transcription regulator SirR
HVO_0820	339.617	-0.462707	0.184151	0.00307865	0.0270041	CP001956.1	701	Gdt1 family protein
HVO_0821	105.182	-0.0790716	0.205537	0.600797	0.793441	CP001956.1	683	LysE family transport protein
HVO_0822	532.873	0.146748	0.166696	0.289938	0.557928	CP001956.1	1046	glycerol-1-phosphate dehydrogenase (NAD(P))
HVO_0823	426.615	0.385905	0.202214	0.0177159	0.0957047	CP001956.1	641	DUF420 family protein
HVO_0824	1275.36	-0.0151833	0.134723	0.891749	0.954074	CP001956.1	1058	putative glycosyltransferase%2C type 1
HVO_0825	2457.72	-0.00225195	0.140057	0.987163	0.993505	CP001956.1	623	halocyanin
HVO_0826	1941.41	0.142871	0.148155	0.265866	0.52974	CP001956.1	1046	peptidase M42 family protein
HVO_0827	397.133	0.442758	0.176222	0.00327493	0.0284136	CP001956.1	257	MTH865 family protein
HVO_0828	601.274	0.153596	0.13484	0.199185	0.449631	CP001956.1	722	uncharacterized protein
HVO_0829	3875.52	-0.0582783	0.114899	0.583692	0.782317	CP001956.1	1826	peptidase S9 family protein
HVO_0830	546.574	-0.0585408	0.171592	0.678808	0.835705	CP001956.1	419	methylmalonyl-CoA mutase subunit B (cobalamin-binding subunit)
HVO_0831	2425.77	-0.269877	0.141565	0.0311415	0.142693	CP001956.1	1118	YgfD family GTPase
HVO_0832	1452.09	-0.198932	0.12985	0.089075	0.278168	CP001956.1	926	alpha/beta hydrolase fold protein
HVO_0833	30.1778	0.151277	0.286475	0.302941	0.570301	CP001956.1	143	uncharacterized protein
HVO_0834	280.021	-1.28843	0.17634	1.98671e-14	1.74452e-12	CP001956.1	380	DUF35 family protein
HVO_0835	901.372	-0.951056	0.203164	2.64634e-07	9.02695e-06	CP001956.1	1166	acetyl-CoA C-acetyltransferase
HVO_0836	6516.72	0.0998348	0.120501	0.363297	0.623542	CP001956.1	1307	putative M28 family peptidase
HVO_0837	1007.69	-0.363792	0.153889	0.00690997	0.0492459	CP001956.1	731	putative NAD kinase (polyphosphate/ATP)
HVO_0838	1018.73	-0.409421	0.198132	0.0114305	0.0687627	CP001956.1	443	uncharacterized protein
HVO_0839	800.789	-0.225627	0.191826	0.138902	0.364637	CP001956.1	281	uncharacterized protein
HVO_0840	179.418	0.0773024	0.183662	0.594088	0.78902	CP001956.1	389	uncharacterized protein
HVO_0841	13002.4	0.110613	0.178813	0.439145	0.681956	CP001956.1	764	cytochrome bc1 complex cytochrome b/c subunit
HVO_0842	14549.2	0.116724	0.155654	0.378248	0.634546	CP001956.1	794	cytochrome bc1 complex cytochrome b subunit
HVO_0843	6525.41	-0.0689732	0.121238	0.535156	0.750078	CP001956.1	389	uncharacterized protein
HVO_0844	9960.85	-0.0140463	0.104598	0.886819	0.951936	CP001956.1	638	halocyanin
HVO_0845	2278.66	-0.0843763	0.164091	0.540244	0.753096	CP001956.1	830	uncharacterized protein
HVO_0847	522.202	0.0925878	0.152751	0.47922	0.714583	CP001956.1	482	uncharacterized protein
HVO_0848	523.799	0.265374	0.198069	0.0882477	0.276449	CP001956.1	683	endonuclease 3
HVO_0849	145.716	-0.470084	0.226979	0.00854515	0.057221	CP001956.1	134	uncharacterized protein
HVO_0850	14822	0.321717	0.182336	0.0319643	0.145296	CP001956.1	1217	proteasome-activating nucleotidase
HVO_0852	277.404	-2.60176	0.231649	1.62928e-30	3.82496e-28	CP001956.1	269	NP_1176A family transcription regulator
HVO_0852A	193.096	-2.1643	0.231614	5.84575e-22	8.97323e-20	CP001956.1	413	uncharacterized protein
HVO_0853	3177.24	-0.0617825	0.141696	0.622029	0.806951	CP001956.1	1325	DNA double-strand break repair protein Mre11
HVO_0854	12235.2	-0.219199	0.154447	0.0993311	0.296064	CP001956.1	2681	DNA double-strand break repair ATPase Rad50
HVO_0855	195.506	-0.0130769	0.171258	0.92694	0.970211	CP001956.1	437	HTH domain protein
HVO_0856	326.374	-0.0730975	0.140268	0.555401	0.761459	CP001956.1	557	uncharacterized protein
HVO_0857	333.574	-0.145006	0.160681	0.286982	0.554385	CP001956.1	185	uncharacterized protein
HVO_0858	4559.65	0.0151254	0.122426	0.890416	0.953232	CP001956.1	4007	DNA-directed DNA polymerase B (intein-containing)
HVO_0859	15063.8	-0.232105	0.141842	0.0647873	0.230657	CP001956.1	905	Fe-S cluster assembly complex ATPase SufC
HVO_0860	27260.6	-0.233724	0.159773	0.0895078	0.278647	CP001956.1	1430	Fe-S cluster assembly complex protein SufB
HVO_0861	22670.8	-0.367095	0.149665	0.00541739	0.0411825	CP001956.1	1208	SufB domain protein
HVO_0862	1602.86	0.2908	0.149795	0.0258194	0.125818	CP001956.1	491	ferritin domain protein
HVO_0863	1746.64	0.591532	0.254646	0.00299938	0.0267236	CP001956.1	452	SirR/DtxR family transcription regulator
HVO_0864	29.2663	-0.23691	0.281024	0.167057	0.409034	CP001956.1	998	ISH11-type transposase ISHvo7
HVO_0864A	42.6539	-0.0672425	0.221901	0.657314	0.824571	CP001956.1	725	uncharacterized protein (nonfunctional);pseudo=true;transl_table=11
HVO_0865	3096.97	0.0227103	0.133016	0.857342	0.938194	CP001956.1	758	FkbM family methyltransferase
HVO_0866	169.42	0.349324	0.18512	0.0220432	0.112467	CP001956.1	734	alanine-tRNA ligase-like protein
HVO_0867	1438.29	0.332181	0.130002	0.00472329	0.037328	CP001956.1	692	HD family hydrolase
HVO_0868	917.619	0.068035	0.126846	0.552327	0.760117	CP001956.1	989	GalE family epimerase/dehydratase
HVO_0869	2553.69	-0.0648112	0.1778	0.652955	0.82238	CP001956.1	4535	glutamate synthase (ferredoxin)
HVO_0870	2460.42	0.176539	0.133084	0.137184	0.361388	CP001956.1	1466	proline--tRNA ligase
HVO_0871	654.274	0.0672253	0.144979	0.594411	0.789186	CP001956.1	496	uncharacterized protein;pseudo=true;transl_table=11
HVO_0873	232.469	-0.089904	0.190161	0.537445	0.750767	CP001956.1	479	PgpA domain protein
HVO_0874	1413.47	-0.0140193	0.166156	0.920713	0.968191	CP001956.1	1922	transcription termination factor FttA
HVO_0875	142.256	0.112713	0.178511	0.432903	0.676488	CP001956.1	410	DUF1628 domain protein
HVO_0876	751.412	0.666498	0.195746	9.40704e-05	0.0018225	CP001956.1	383	methylglyoxal synthase
HVO_0877	92.671	0.154143	0.194965	0.306875	0.572718	CP001956.1	431	uncharacterized protein
HVO_0878	533.935	0.0607986	0.154132	0.643786	0.817753	CP001956.1	806	endonuclease 3
HVO_0879	171.213	-0.176889	0.180891	0.226865	0.484475	CP001956.1	425	DUF371 family protein
HVO_0880	49953.9	0.00551063	0.158402	0.996658	0.997877	CP001956.1	923	uncharacterized protein
HVO_0881	964.12	0.0796574	0.143515	0.525001	0.744159	CP001956.1	1001	signal peptide peptidase SppA
HVO_0882	1174.07	-0.000424511	0.14798	0.998882	0.999133	CP001956.1	1136	DUF373 family protein
HVO_0883	275.768	0.0262097	0.156991	0.843145	0.929658	CP001956.1	191	uncharacterized protein
HVO_0884	825.876	0.0279914	0.141768	0.8213	0.916356	CP001956.1	830	putative oxidoreductase (aldo-keto reductase family protein)
HVO_0885	72.7846	0.0334424	0.191646	0.818906	0.914797	CP001956.1	197	small CPxCG-related zinc finger protein
HVO_0886	54.7103	-0.113019	0.208823	0.461003	0.700367	CP001956.1	149	uncharacterized protein
HVO_0887	18126	0.155925	0.154153	0.234673	0.492693	CP001956.1	863	oxoglutarate--ferredoxin oxidoreductase beta subunit
HVO_0888	17958.9	0.168344	0.153925	0.197159	0.447014	CP001956.1	1760	oxoglutarate--ferredoxin oxidoreductase alpha subunit
HVO_0889	1405.65	-0.124698	0.159204	0.356321	0.618324	CP001956.1	644	FAD-dependent oxidoreductase
HVO_0890	1408.22	-0.291127	0.171082	0.0426766	0.178161	CP001956.1	821	ABC-type transport system permease protein (probable substrate copper)
HVO_0891	1715.27	-0.15754	0.142011	0.207527	0.462187	CP001956.1	851	ABC-type transport system ATP-binding protein (probable substrate copper)
HVO_0892	2779.14	0.173924	0.139596	0.165359	0.406543	CP001956.1	1925	ABC-type transport system periplasmic substrate-binding protein (probable substrate copper)
HVO_0893	2073.78	-0.540632	0.18784	0.000798426	0.00983113	CP001956.1	1700	methylmalonyl-CoA mutase subunit A
HVO_0894	7583.44	-0.191274	0.138287	0.118914	0.330455	CP001956.1	1988	acetyl-CoA synthetase
HVO_0895	48.524	-0.00621344	0.249354	0.96596	0.987955	CP001956.1	245	uncharacterized protein
HVO_0896	1216.13	-0.225203	0.147105	0.0795263	0.262179	CP001956.1	1622	acetyl-CoA synthetase
HVO_0897	63.7177	0.137375	0.210912	0.373914	0.630994	CP001956.1	608	uncharacterized protein
HVO_0898	19.1677	-1.77193	0.563061	8.8694e-05	0.00175236	CP001956.1	194	uncharacterized protein
HVO_0899	486.034	-0.291774	0.260192	0.0981437	0.294493	CP001956.1	1400	ABC-type transport system periplasmic substrate-binding protein (probable substrate branched-chain amino acids)
HVO_0900	122.731	-0.714195	0.224304	0.000184049	0.00318454	CP001956.1	968	ABC-type transport system permease protein (probable substrate branched-chain amino acids)
HVO_0901	153.328	-0.26634	0.179544	0.0709833	0.24443	CP001956.1	1181	ABC-type transport system permease protein (probable substrate branched-chain amino acids)
HVO_0902	146.051	-0.424581	0.224644	0.0155477	0.0875187	CP001956.1	758	ABC-type transport system ATP-binding protein (probable substrate branched-chain amino acids)
HVO_0903	160.849	-0.59286	0.209835	0.00080058	0.00983113	CP001956.1	743	ABC-type transport system ATP-binding protein (probable substrate branched-chain amino acids)
HVO_0905	187.135	-0.660983	0.195602	0.000106057	0.00200603	CP001956.1	680	thioredoxin
HVO_0904	305.48	-0.782195	0.15816	9.5012e-08	3.71758e-06	CP001956.1	404	UspA domain protein
HVO_0906	172.019	-0.0419718	0.167404	0.763306	0.885053	CP001956.1	254	uncharacterized protein
HVO_0906A	30.3819	-0.518866	0.422342	0.025231	0.124471	CP001956.1	83	uncharacterized protein
HVO_0907	8071.68	0.0620922	0.168574	0.653367	0.82238	CP001956.1	1799	cox-type terminal oxidase subunit I
HVO_0908	1353.99	0.384438	0.151819	0.00383791	0.0321079	CP001956.1	359	uncharacterized protein
HVO_0909	219.923	0.178745	0.198145	0.242302	0.500792	CP001956.1	365	uncharacterized protein
HVO_0910	39.8126	0.0609568	0.233633	0.680635	0.837108	CP001956.1	203	uncharacterized protein
HVO_0911	1926.06	0.155607	0.16866	0.251606	0.511238	CP001956.1	1109	GTP-binding protein Drg
HVO_0912	279.751	0.0805068	0.196138	0.587755	0.783519	CP001956.1	491	TIGR04206 family protein
HVO_0913	343.423	0.0694585	0.144431	0.581634	0.782317	CP001956.1	1442	MATE efflux family protein
HVO_0914	4060.67	0.26861	0.136106	0.0267864	0.129581	CP001956.1	779	glyoxalase domain protein
HVO_0915	303.255	0.129225	0.161102	0.341365	0.604943	CP001956.1	911	archaeosortase A
HVO_0916	390.737	0.0611206	0.141079	0.621748	0.806951	CP001956.1	809	diphthine synthase
HVO_0917	675.759	-0.0556606	0.134662	0.643998	0.817753	CP001956.1	575	DoxX domain protein
HVO_0918	201.78	-0.632582	0.348838	0.00767759	0.0531044	CP001956.1	209	uncharacterized protein
HVO_0919	66.3527	-0.263103	0.253474	0.127357	0.346477	CP001956.1	116	small CPxCG-related zinc finger protein
HVO_0920	337.034	0.1536	0.150312	0.236855	0.494656	CP001956.1	443	putative iron-sulfur protein (2Fe-2S)
HVO_0921	106.608	-0.03205	0.212678	0.832323	0.924006	CP001956.1	479	Lrp/AsnC family transcription regulator
HVO_0922	0.905242	0.00709392	0.29514	0.868558	1	CP001956.1	1167	ISH3-type transposase ISH51 (nonfunctional);pseudo=true;transl_table=11
HVO_0924	10.7971	0.156828	0.31463	0.226779	0.484475	CP001956.1	1352	ISH5-type transposase ISHvo11
HVO_0924A	2.73726	0.0415927	0.290757	0.599821	0.792576	CP001956.1	206	uncharacterized protein (nonfunctional);pseudo=true;transl_table=11
HVO_0925	43.291	-0.513802	0.322692	0.017474	0.0947539	CP001956.1	218	uncharacterized protein;pseudo=true;transl_table=11
HVO_0925	43.291	-0.513802	0.322692	0.017474	0.0947539	CP001956.1	722	uncharacterized protein;pseudo=true;transl_table=11
HVO_0926	0			1	1	CP001956.1	1166	ISH3-type transposase ISH51
HVO_0929	249.303	-0.00862171	0.158512	0.950044	0.981045	CP001956.1	986	tRNA (guanine(37)-N(1))-methyltransferase
HVO_0930	979.983	-1.20556	0.17866	1.15687e-12	7.96043e-11	CP001956.1	470	uncharacterized protein
HVO_0931	345.035	-0.617778	0.21335	0.00058441	0.00780061	CP001956.1	428	UspA domain protein
HVO_0932	242.778	-1.68616	0.327147	1.37769e-08	6.31995e-07	CP001956.1	443	UspA domain protein
HVO_0934	579.947	0.0199273	0.147673	0.874829	0.946316	CP001956.1	716	TVP38/TMEM64 family protein
HVO_0933	3377.89	-0.120978	0.161246	0.375651	0.63205	CP001956.1	2849	P-type transport ATPase (probable substrate calcium/metal cation)
HVO_0935	1621.59	-0.0207005	0.122861	0.853652	0.936741	CP001956.1	2042	formate dehydrogenase alpha subunit
HVO_0936	505.805	-0.167582	0.143193	0.182946	0.42918	CP001956.1	764	YqeC family protein
HVO_0937	742.623	-0.414155	0.198696	0.0107227	0.0657909	CP001956.1	440	FMN-binding domain protein
HVO_0938	320.508	-0.407123	0.175025	0.00626542	0.0460503	CP001956.1	476	UspA domain protein
HVO_0939	1097.13	-0.671509	0.201726	0.000123145	0.00224416	CP001956.1	320	uncharacterized protein
HVO_0940	9531.64	-0.133723	0.130009	0.253346	0.512991	CP001956.1	2486	P-type transport ATPase (probable substrate copper/metal cation)
HVO_0941	3089.05	0.140884	0.180657	0.331645	0.595678	CP001956.1	794	DsbD-TM domain protein
HVO_0942	1469.92	0.261194	0.215469	0.107381	0.308758	CP001956.1	218	ba3-type terminal oxidase subunit CbaE
HVO_0943	2092.21	-0.447046	0.193612	0.00548682	0.041631	CP001956.1	293	ba3-type terminal oxidase subunit CbaD
HVO_0944	4487.66	0.239778	0.187629	0.110072	0.313336	CP001956.1	539	ba3-type terminal oxidase subunit II
HVO_0945	15153.1	0.0414292	0.149503	0.746162	0.876894	CP001956.1	1769	ba3-type terminal oxidase subunit I
HVO_0946	1377.21	-0.069942	0.144936	0.582191	0.782317	CP001956.1	194	cbaC protein
HVO_0947	2753.07	-1.19527	0.212317	1.36132e-09	6.70746e-08	CP001956.1	221	uncharacterized protein
HVO_0948	945.612	-1.40691	0.196976	6.49744e-14	5.08457e-12	CP001956.1	431	UspA domain protein
HVO_0949	318.916	-0.216438	0.17215	0.129426	0.349721	CP001956.1	401	uncharacterized protein
HVO_0950	1395.41	0.0510243	0.145535	0.686244	0.839636	CP001956.1	659	2-dehydro-3-deoxy-phosphogluconate aldolase%2C bacterial-type
HVO_0951	652.682	0.523996	0.263634	0.0081168	0.0551326	CP001956.1	1013	uncharacterized protein
HVO_0952	705.105	-0.187448	0.133782	0.116643	0.325888	CP001956.1	695	carbonic anhydrase
HVO_0953	2289.9	0.0142902	0.131649	0.902222	0.958735	CP001956.1	1838	DUF304 domain protein
HVO_0954	428.041	0.241849	0.156629	0.0716708	0.245706	CP001956.1	464	DUF304 domain protein
HVO_0955	53.5224	-0.0384836	0.203966	0.797578	0.904043	CP001956.1	776	uncharacterized protein
HVO_0956	145.051	0.116574	0.182735	0.42295	0.668496	CP001956.1	1037	metallophosphoesterase domain protein
HVO_0957	8.24913	0.0411812	0.276422	0.709162	0.852233	CP001956.1	125	uncharacterized protein
HVO_0958	137.348	0.212986	0.199446	0.167847	0.40946	CP001956.1	446	uncharacterized protein
HVO_0959	142.326	-0.0213089	0.191814	0.886056	0.951628	CP001956.1	686	DUF2071 family protein
HVO_0960	972.246	-0.184811	0.182009	0.20874	0.463771	CP001956.1	845	putative oxidoreductase (aldo-keto reductase family protein)
HVO_0961	896.276	-0.630882	0.305662	0.00479106	0.0377661	CP001956.1	611	chimeric protein
HVO_0962	810.557	-0.0177937	0.132082	0.881638	0.949694	CP001956.1	374	HTH domain protein
HVO_0963	796.193	0.158424	0.151367	0.224959	0.483286	CP001956.1	293	uncharacterized protein
HVO_0964	621.414	0.107822	0.140715	0.383894	0.640177	CP001956.1	425	thioredoxin
HVO_0965	1714.8	-0.180973	0.135299	0.133593	0.355448	CP001956.1	1478	AMP phosphorylase
HVO_0966	1153.25	-0.103777	0.123351	0.355405	0.617702	CP001956.1	971	ribose-1%2C5-bisphosphate isomerase
HVO_0967	250.273	-0.16088	0.1974	0.290762	0.558705	CP001956.1	662	HTH-10 family transcription regulator
HVO_0968	87.4573	-0.0307012	0.179343	0.831563	0.924006	CP001956.1	1694	NADH dehydrogenase-like complex subunit CD
HVO_0969	298.434	-0.343077	0.183916	0.0239324	0.120144	CP001956.1	2948	transducer protein Htr39
HVO_0970	3667.07	-0.205247	0.197166	0.182101	0.428012	CP001956.1	1244	ribulose-bisphosphate carboxylase
HVO_0971	2432.45	0.0802117	0.150387	0.535639	0.750078	CP001956.1	1919	ATP-dependent DNA helicase Hel308b
HVO_0972	32255	0.195769	0.22424	0.22036	0.479383	CP001956.1	521	pilin PilA
HVO_0973	6466.64	0.119782	0.124345	0.287174	0.554385	CP001956.1	1154	pyridoxal phosphate-dependent aminotransferase
HVO_0974	801.301	0.112229	0.141837	0.374549	0.630994	CP001956.1	404	6%2C7-dimethyl-8-ribityllumazine synthase
HVO_0975	536.044	0.0731806	0.143039	0.558468	0.764088	CP001956.1	1754	TIGR03663 family protein
HVO_0976	1533.45	-0.223495	0.195077	0.145468	0.3748	CP001956.1	1145	5-(carboxyamino)imidazole ribonucleotide synthase
HVO_0977	1081.83	-0.0710594	0.156996	0.601346	0.793904	CP001956.1	611	N5-carboxyaminoimidazole ribonucleotide mutase
HVO_0978	6279.89	-0.330296	0.172985	0.0234327	0.118375	CP001956.1	416	NADH dehydrogenase-like complex subunit A
HVO_0979	9842.52	-0.211232	0.124833	0.0630213	0.227824	CP001956.1	701	NADH dehydrogenase-like complex subunit B
HVO_0980	25511.5	-0.195157	0.127028	0.0889219	0.277907	CP001956.1	1673	NADH dehydrogenase-like complex subunit CD
HVO_0981	8419.29	-0.241975	0.152495	0.0669808	0.235532	CP001956.1	1049	NADH dehydrogenase-like complex subunit H
HVO_0982	6654.83	-0.297529	0.134996	0.0144541	0.0832416	CP001956.1	461	NADH dehydrogenase-like complex subunit I
HVO_0983	1927.69	-0.453397	0.166562	0.00176611	0.0176655	CP001956.1	260	NADH dehydrogenase-like complex subunit J1
HVO_0984	3431.67	-0.560825	0.236739	0.00301542	0.0267389	CP001956.1	368	NADH dehydrogenase-like complex subunit J2
HVO_0985	1920.22	-0.559754	0.219658	0.0019174	0.0188018	CP001956.1	302	NADH dehydrogenase-like complex subunit K
HVO_0986	17895.7	-0.325415	0.1287	0.00529349	0.0407058	CP001956.1	2036	NADH dehydrogenase-like complex subunit L
HVO_0987	12783.1	-0.305587	0.132893	0.0107316	0.0657909	CP001956.1	1529	NADH dehydrogenase-like complex subunit M
HVO_0988	14589.1	-0.399689	0.126778	0.000461383	0.00664758	CP001956.1	1520	NADH dehydrogenase-like complex subunit N
HVO_0989	931.13	0.408175	0.165867	0.00434606	0.0352543	CP001956.1	380	uncharacterized protein
HVO_0990	1893.96	0.10215	0.128714	0.377038	0.63385	CP001956.1	1460	DHH/RecJ family phosphoesterase
HVO_0991	1869.08	0.249666	0.13675	0.0400305	0.169779	CP001956.1	782	CBS/parB domain protein
HVO_0992	86.5309	0.00782653	0.190889	0.956152	0.983931	CP001956.1	227	uncharacterized protein
HVO_0993	21.0304	0.267231	0.334579	0.123149	0.337753	CP001956.1	170	small CPxCG-related zinc finger protein
HVO_0994	247.677	-0.0878478	0.170204	0.532531	0.748352	CP001956.1	1313	major facilitator superfamily transport protein
HVO_0995	1882.34	0.347468	0.203782	0.0314672	0.143657	CP001956.1	1037	uncharacterized protein
HVO_0996	609.461	0.131033	0.15263	0.317265	0.583817	CP001956.1	1103	DUF21/CBS domain protein
HVO_0997	1428.75	-0.190544	0.142673	0.128044	0.347164	CP001956.1	1106	putative Xaa-Pro dipeptidase
HVO_0998	210.716	-0.0812806	0.159224	0.547184	0.756167	CP001956.1	188	uncharacterized protein
HVO_0999	3196.6	-0.0535153	0.133547	0.654957	0.823805	CP001956.1	1136	DRTGG domain protein
HVO_1000	3074.19	0.283184	0.157939	0.0365895	0.159831	CP001956.1	2093	acetate--CoA ligase (ADP-forming)
HVO_1001	37.8564	0.361617	0.348326	0.0650818	0.230776	CP001956.1	260	uncharacterized protein
HVO_1002	19.1064	0.138136	0.269374	0.356803	0.618324	CP001956.1	752	uncharacterized protein
HVO_1003	90.3779	-0.657426	0.268171	0.0018492	0.0182677	CP001956.1	797	GufA family transport protein (probable substrate zinc)
HVO_1004	911.441	-0.0467723	0.125543	0.682134	0.83767	CP001956.1	284	uncharacterized protein
HVO_1005	428.781	0.0568374	0.162816	0.676987	0.835705	CP001956.1	755	ABC-type transport system permease protein
HVO_1006	424.693	-0.0680633	0.142263	0.589571	0.78485	CP001956.1	953	ABC-type transport system ATP-binding protein
HVO_1007	886.449	0.102849	0.144914	0.415569	0.662884	CP001956.1	1394	quinoprotein glucose dehydrogenase-like protein
HVO_1008	592.044	-0.0174047	0.194939	0.885379	0.951597	CP001956.1	998	GFO family oxidoreductase
HVO_1008A	17.9217	-0.0719426	0.253787	0.611959	0.799714	CP001956.1	223	uncharacterized protein (nonfunctional);pseudo=true;transl_table=11
HVO_1009	4115.01	0.120984	0.118062	0.265019	0.528317	CP001956.1	1022	putative oxidoreductase (aldo-keto reductase family protein)
HVO_1010	210.19	-0.0459841	0.211873	0.760843	0.885026	CP001956.1	404	DUF457 family protein
HVO_1011	67.9533	-0.0977099	0.211655	0.52224	0.742837	CP001956.1	233	thioredoxin domain protein
HVO_1012	344.874	0.250255	0.20725	0.115355	0.323942	CP001956.1	659	uncharacterized protein
HVO_1013	1490.21	-0.0578927	0.113628	0.582366	0.782317	CP001956.1	1406	heme o synthase
HVO_1014	1024.62	0.0874943	0.149856	0.481474	0.715916	CP001956.1	758	cox-type terminal oxidase subunit II
HVO_1015	658.519	0.328521	0.150963	0.0127601	0.0748908	CP001956.1	428	FAD synthase
HVO_1016	598.948	-0.00737341	0.16849	0.958983	0.984895	CP001956.1	485	JAB domain protein
HVO_1017	150.122	-0.155111	0.182207	0.289936	0.557928	CP001956.1	854	ketosamine kinase domain protein
HVO_1018	1733.07	0.278844	0.233846	0.100189	0.298175	CP001956.1	1901	Hef-associated 3' exonuclease Han
HVO_1019	54.1713	-0.237706	0.26984	0.16459	0.405231	CP001956.1	1661	phospholipase D domain protein
HVO_1020	4321.77	0.233868	0.123779	0.036847	0.160542	CP001956.1	1259	HEAT-PBS family protein
HVO_1021	91.1703	-0.00515128	0.179707	0.972537	0.990146	CP001956.1	764	putative carbon-nitrogen hydrolase
HVO_1022	840.907	0.0933479	0.141557	0.452708	0.694259	CP001956.1	1088	NamA family oxidoreductase
HVO_1023	1180.25	-0.0211724	0.138763	0.862457	0.939942	CP001956.1	815	uncharacterized protein
HVO_1024	556.571	0.116465	0.154525	0.377721	0.634226	CP001956.1	377	acetyl-CoA C-acetyltransferase small subunit
HVO_1025	1270.83	0.338547	0.20033	0.0339449	0.151793	CP001956.1	1151	acetyl-CoA C-acetyltransferase catalytic subunit
HVO_1026	137.656	0.203069	0.177897	0.162157	0.401222	CP001956.1	413	uncharacterized protein
HVO_1027	976.474	-0.1915	0.176502	0.185293	0.431198	CP001956.1	272	Sec-independent protein translocase protein TatAo
HVO_1028	106.963	-0.0970716	0.193299	0.514703	0.738382	CP001956.1	770	putative oxidoreductase (short-chain dehydrogenase family)
HVO_1030	664.073	-0.0309959	0.150986	0.813276	0.913395	CP001956.1	1295	DUF4382 domain protein
HVO_1031	1763.92	0.0853649	0.133886	0.473404	0.710284	CP001956.1	1028	thioredoxin-disulfide reductase
HVO_1032	215.138	-0.0270238	0.162767	0.844026	0.929658	CP001956.1	653	tRNA (carboxymethyluridine(34)-5-O)-methyltransferase
HVO_1033	797.697	-0.185339	0.137222	0.127956	0.34716	CP001956.1	2123	type IV pilus biogenesis complex membrane subunit
HVO_1034	918.712	-0.0882536	0.131159	0.453678	0.694259	CP001956.1	1694	type IV pilus biogenesis complex ATPase subunit
HVO_1035	420.859	0.137439	0.160885	0.31099	0.57688	CP001956.1	497	uncharacterized protein
HVO_1036	407.466	0.0697376	0.17999	0.626236	0.810355	CP001956.1	368	cupin 2 barrel domain protein
HVO_1037	1847.34	0.143606	0.126703	0.208735	0.463771	CP001956.1	473	uncharacterized protein
HVO_1038	871.642	0.421543	0.143259	0.00102573	0.0116899	CP001956.1	626	uracil-DNA glycosylase superfamily protein
HVO_1039	375.293	0.188228	0.161166	0.167315	0.409413	CP001956.1	563	metallo-beta-lactamase superfamily protein;pseudo=true;transl_table=11
HVO_1040	2250.38	0.296793	0.136177	0.0146682	0.0841105	CP001956.1	1139	DnaJ N-terminal domain protein
HVO_1041	215.463	0.0982399	0.192966	0.507866	0.734904	CP001956.1	998	beta-lactamase domain protein
HVO_1042	531.974	-0.0523126	0.15939	0.699473	0.846965	CP001956.1	290	DNA-directed RNA polymerase subunit L
HVO_1043	505.042	-0.0166581	0.139341	0.893762	0.954854	CP001956.1	560	DUF1684 family protein
HVO_1044	551.131	0.274108	0.201414	0.0815709	0.265972	CP001956.1	812	imidazole glycerol-phosphate synthase subunit HisF
HVO_1045	67.9008	-0.138747	0.258795	0.368115	0.626768	CP001956.1	155	uncharacterized protein
HVO_1046	392.753	-0.0418348	0.157047	0.752099	0.880441	CP001956.1	167	uncharacterized protein
HVO_1047	360.849	0.104672	0.152009	0.423275	0.668496	CP001956.1	971	NADPH:quinone reductase
HVO_1048	2984.38	-0.18804	0.147959	0.144373	0.372603	CP001956.1	2108	phosphoribosylformylglycinamidine synthase subunit PurL
HVO_1049	567.938	0.100713	0.130725	0.390235	0.645394	CP001956.1	683	PHP domain protein
HVO_1050	776.939	0.109474	0.133845	0.358671	0.619408	CP001956.1	1091	asparagine synthase (glutamine-hydrolyzing)
HVO_1051	188.348	0.28128	0.217482	0.0867722	0.274412	CP001956.1	482	NUDIX family hydrolase
HVO_1052	3297.44	0.23882	0.144607	0.0590084	0.218911	CP001956.1	998	transcription initiation factor TFB
HVO_1053	264.23	0.0765756	0.170292	0.583487	0.782317	CP001956.1	278	aspartyl/glutamyl-tRNA(Asn/Gln) amidotransferase subunit C
HVO_1054	2386.79	0.138194	0.136934	0.25531	0.514729	CP001956.1	1271	aspartyl/glutamyl-tRNA(Asn/Gln) amidotransferase subunit A
HVO_1055	658.155	0.196986	0.164649	0.154745	0.391621	CP001956.1	680	TrkA domain protein
HVO_1056	617.009	0.0565727	0.154429	0.667285	0.828605	CP001956.1	1661	Trk-type transport system (probable substrate potassium)
HVO_1057	1012.88	0.319955	0.184039	0.0340023	0.151793	CP001956.1	1604	Trk-type transport system (probable substrate potassium)
HVO_1058	2665.11	0.251306	0.167319	0.0736567	0.249757	CP001956.1	1337	TrkA domain protein
HVO_1059	1315.58	0.138517	0.220323	0.37176	0.630554	CP001956.1	542	START domain protein
HVO_1060	75.7977	-0.180469	0.216325	0.254651	0.514328	CP001956.1	959	uncharacterized protein
HVO_1061	1005.39	0.051913	0.134256	0.661061	0.825133	CP001956.1	779	oxidoreductase
HVO_1062	1302.1	-0.0349665	0.128513	0.763208	0.885053	CP001956.1	1160	phosphopantothenoylcysteine decarboxylase / phosphopantothenate--cysteine ligase
HVO_1063	652.004	-0.325411	0.139122	0.00873651	0.0577275	CP001956.1	395	Mrp-type sodium/proton antiporter system subunit G
HVO_1064	294.542	-0.172279	0.161827	0.207955	0.462625	CP001956.1	293	Mrp-type sodium/proton antiporter system subunit F
HVO_1065	1051.31	-0.382916	0.132796	0.00145949	0.0150512	CP001956.1	602	Mrp-type sodium/proton antiporter system subunit E
HVO_1066	1515.52	-0.485224	0.151211	0.000336552	0.00516607	CP001956.1	1697	Mrp-type sodium/proton antiporter system subunit D1
HVO_1067	229.344	-0.0737463	0.178064	0.607318	0.797305	CP001956.1	341	Mrp-type sodium/proton antiporter system subunit C
HVO_1068	339.276	-0.119452	0.16977	0.394847	0.647928	CP001956.1	473	Mrp-type sodium/proton antiporter system subunit B
HVO_1069	2160.75	0.119775	0.15042	0.354183	0.61646	CP001956.1	2405	Mrp-type sodium/proton antiporter system subunit A
HVO_1070	229.053	0.255208	0.183933	0.0870284	0.274569	CP001956.1	338	ArsR family transcription regulator
HVO_1071	612.435	-0.188672	0.180117	0.199441	0.449789	CP001956.1	401	uncharacterized protein
HVO_1072	1827.64	0.0685479	0.138912	0.575458	0.777736	CP001956.1	566	purine phosphoribosyltransferase (adenine phosphoribosyltransferase%2C xanthine-guanine phosphoribosyltransferase)
HVO_1073	1742.04	0.132605	0.138608	0.277768	0.542885	CP001956.1	674	ThiJ/PfpI domain protein
HVO_1074	676.476	0.143005	0.128773	0.217135	0.475623	CP001956.1	845	uncharacterized protein
HVO_1075	123.257	0.210616	0.189657	0.16166	0.40024	CP001956.1	299	HTH domain protein
HVO_1076	3490.15	0.566711	0.191224	0.000502722	0.00703988	CP001956.1	968	sugar nucleotidyltransferase
HVO_1077	309.868	0.17595	0.154516	0.183865	0.429459	CP001956.1	722	diphthine--ammonia ligase
HVO_1078	710.726	-0.130491	0.239105	0.403805	0.653523	CP001956.1	952	homolog to sulfate adenylyltransferase small subunit (nonfunctional);pseudo=true;transl_table=11
HVO_1079	1856.35	-0.372467	0.286794	0.0508216	0.198463	CP001956.1	977	sulfate adenylyltransferase small subunit-like protein
HVO_1080	9184.45	0.102368	0.13925	0.401772	0.653146	CP001956.1	566	uncharacterized protein
HVO_1081	1069.88	-0.0298979	0.14399	0.818985	0.914797	CP001956.1	344	glutaredoxin
HVO_1082	2173.24	-0.0200934	0.138611	0.870492	0.945109	CP001956.1	632	orotate phosphoribosyltransferase-like protein
HVO_1083	1477.57	-0.974122	0.313508	0.000145134	0.00257435	CP001956.1	1073	glucose 1-dehydrogenase
HVO_1084	562.961	-0.0568978	0.129548	0.626412	0.810355	CP001956.1	1391	adenylosuccinate lyase
HVO_1085	1704.53	0.0349253	0.151498	0.787573	0.898264	CP001956.1	1577	phosphoribosylglycinamide formyltransferase / phosphoribosylaminoimidazolecarboxamide formyltransferase
HVO_1086	151.463	0.457346	0.186822	0.00367206	0.0311837	CP001956.1	755	(S)-3-O-geranylgeranylglyceryl phosphate synthase 2
HVO_1087	3570.08	-1.12052	0.205266	3.83653e-09	1.84477e-07	CP001956.1	425	UspA domain protein
HVO_1088	3560.77	-0.577107	0.124006	5.06813e-07	1.65794e-05	CP001956.1	2516	folylpolyglutamate synthase / 7%2C8-dihydropteroate reductase / dihydropteroate synthase
HVO_1089	242.127	-0.106204	0.153899	0.422008	0.668082	CP001956.1	752	NRDE domain protein
HVO_1090	1077.46	0.166746	0.18936	0.260786	0.522488	CP001956.1	353	transcription initiation factor TFE beta subunit
HVO_1091	5959	0.262851	0.169827	0.0640578	0.229287	CP001956.1	758	proteasome alpha subunit
HVO_1092	495.724	-0.179389	0.164022	0.193652	0.442904	CP001956.1	479	ribonuclease P protein component 2
HVO_1093	501.029	0.299946	0.165758	0.0330151	0.148717	CP001956.1	626	putative S-adenosylmethionine-dependent methyltransferase
HVO_1094	347.723	-0.045531	0.144583	0.72341	0.862087	CP001956.1	695	ribonuclease P protein component 3
HVO_1095	2295.57	0.061586	0.131882	0.601939	0.794424	CP001956.1	554	putative secreted glycoprotein
HVO_1096	728.46	0.127846	0.133396	0.282517	0.547875	CP001956.1	1097	succinyl-diaminopimelate desuccinylase
HVO_1097	748.206	-0.085725	0.137528	0.481822	0.715916	CP001956.1	866	diaminopimelate epimerase
HVO_1098	1196.61	-0.147892	0.144244	0.235102	0.4928	CP001956.1	1247	diaminopimelate decarboxylase
HVO_1099	757.177	0.0493946	0.137869	0.685209	0.839371	CP001956.1	842	2%2C3%2C4%2C5-tetrahydropyridine-2%2C6-dicarboxylate N-succinyltransferase
HVO_1100	469.79	0.118631	0.160294	0.380052	0.636771	CP001956.1	761	4-hydroxy-tetrahydrodipicolinate reductase
HVO_1101	767.749	0.34204	0.154351	0.0109496	0.0668196	CP001956.1	917	4-hydroxy-tetrahydrodipicolinate synthase
HVO_1102	320.361	0.191101	0.159731	0.158285	0.396309	CP001956.1	497	DUF88 family protein
HVO_1103	1143.7	0.253171	0.167379	0.0695261	0.24234	CP001956.1	920	uncharacterized protein
HVO_1104	61.6944	-0.211547	0.247954	0.201804	0.453492	CP001956.1	167	uncharacterized protein
HVO_1105	111.183	0.00663445	0.186458	0.962252	0.987236	CP001956.1	479	MiaB-like tRNA modifying enzyme
HVO_1105A	270.288	-0.471052	0.353985	0.0289514	0.135776	CP001956.1	152	uncharacterized protein (nonfunctional);pseudo=true;transl_table=11
HVO_1105A	270.288	-0.471052	0.353985	0.0289514	0.135776	CP001956.1	440	uncharacterized protein (nonfunctional);pseudo=true;transl_table=11
HVO_1106	2.87033	0.0315165	0.293317	0.620582	0.806231	CP001956.1	1298	ISH8-type transposase ISHvo12
HVO_1107	241.569	0.070282	0.150167	0.587134	0.783519	CP001956.1	1028	DUF1119 family protein
HVO_1108	121.571	-0.122619	0.19264	0.409763	0.65836	CP001956.1	224	tRNA/rRNA pseudouridine synthase complex protein Gar1
HVO_1109	186.148	0.0494284	0.181584	0.730508	0.865589	CP001956.1	278	signal recognition particle 19K protein
HVO_1110	2439.41	0.392014	0.199084	0.0151145	0.0856843	CP001956.1	1148	ABC-type transport system periplasmic substrate-binding protein (probable substrate cobalamin)
HVO_1111	245.37	0.0401919	0.167831	0.771046	0.888936	CP001956.1	1094	ABC-type transport system permease protein (probable substrate cobalamin)
HVO_1112	627.639	-0.0785731	0.12858	0.498206	0.72833	CP001956.1	1430	ABC-type transport system ATP-binding protein (probable substrate cobalamin)
HVO_1113	674.46	-0.351453	0.161307	0.0115217	0.0690438	CP001956.1	1169	FtsZ family protein CetZ%2C type III
HVO_1114	549.409	0.15853	0.149239	0.219262	0.478868	CP001956.1	698	RNA-free ribonuclease P-like protein
HVO_1115	926.497	-1.6016	0.141535	7.18404e-31	1.79197e-28	CP001956.1	200	uncharacterized protein
HVO_1116	1326.33	-1.65248	0.280296	2.21808e-10	1.19069e-08	CP001956.1	347	HTH domain protein
HVO_1117	5880.71	-0.998905	0.205745	1.06701e-07	4.05565e-06	CP001956.1	641	HTH-10 family transcription regulator
HVO_1118	2109.92	-0.987149	0.158649	4.65136e-11	2.90056e-09	CP001956.1	134	small CPxCG-related zinc finger protein
HVO_1119	787.58	-0.173574	0.153242	0.188069	0.435373	CP001956.1	521	halocyanin
HVO_1120	961.602	-0.00345152	0.151546	0.980059	0.992528	CP001956.1	329	TIGR04031 family protein
HVO_1121	8960.78	0.0157904	0.127643	0.889535	0.953115	CP001956.1	1208	Fe-coproporphyrin synthase AhbC
HVO_1122	277.271	-0.148412	0.147087	0.247224	0.506603	CP001956.1	185	uncharacterized protein
HVO_1123	2439.28	0.131018	0.117385	0.222435	0.481419	CP001956.1	1049	thioredoxin-disulfide reductase
HVO_1124	93.2014	0.0129131	0.215982	0.929175	0.970515	CP001956.1	284	DUF357 family protein
HVO_1125	1534.89	0.0633701	0.127478	0.584375	0.782317	CP001956.1	1484	cysteine--tRNA ligase
HVO_1126	586.462	0.592789	0.201596	0.000543118	0.00736991	CP001956.1	1778	transducer protein HemAT
HVO_1127	150.635	-0.168975	0.211939	0.280556	0.546195	CP001956.1	494	uncharacterized protein
HVO_1128	624.174	0.00729477	0.149142	0.953125	0.98279	CP001956.1	878	sirohydrochlorin cobaltochelatase
HVO_1129	784.665	-0.0291062	0.136532	0.812519	0.913395	CP001956.1	1172	uncharacterized protein
HVO_1130	12809	-0.0786806	0.188143	0.586612	0.783519	CP001956.1	581	uncharacterized protein
HVO_1131	870.651	0.295408	0.159215	0.0305307	0.141191	CP001956.1	185	methyltransferase activator Trm112
HVO_1132	3522.13	0.134978	0.12558	0.237607	0.495312	CP001956.1	1331	adenylosuccinate synthase
HVO_1133	14625.6	0.425503	0.160274	0.00251456	0.0233387	CP001956.1	305	HTH domain protein
HVO_1134	7735.16	0.183878	0.156144	0.167822	0.40946	CP001956.1	2273	uncharacterized protein
HVO_1135	1438.41	0.112606	0.16772	0.417231	0.663757	CP001956.1	905	S-adenosylmethionine-dependent methyltransferase-like protein
HVO_1136	273.318	0.122557	0.187705	0.40528	0.655378	CP001956.1	884	CDP-alcohol 1-archaetidyltransferase
HVO_1137	311.256	0.0677767	0.147196	0.595467	0.789438	CP001956.1	1658	ion channel pore / TrkA domain protein
HVO_1138	2769.67	0.375832	0.167743	0.00881013	0.0578796	CP001956.1	848	cox-type terminal oxidase subunit III
HVO_1139	5824.29	0.143051	0.130958	0.222155	0.481112	CP001956.1	1076	squalene synthase
HVO_1140	2917.47	-0.429872	0.169825	0.00333223	0.0288097	CP001956.1	1142	acyl-CoA dehydrogenase
HVO_1141	71.5019	-0.064367	0.212266	0.669783	0.829402	CP001956.1	323	PadR family transcription regulator
HVO_1142	70.7889	0.258282	0.228738	0.120041	0.332697	CP001956.1	275	uncharacterized protein
HVO_1143	227.341	-0.118893	0.147739	0.355005	0.617352	CP001956.1	671	putative archaetidylserine synthase
HVO_1144	1797.69	0.266388	0.176809	0.0671551	0.235929	CP001956.1	446	halocyanin
HVO_1145	6281.3	-0.195831	0.260017	0.232509	0.490843	CP001956.1	662	30S ribosomal protein S1e
HVO_1146	2350.05	-0.463261	0.267018	0.0171649	0.093586	CP001956.1	242	uncharacterized protein
HVO_1147	7240.5	-0.844937	0.204831	4.06332e-06	0.000107395	CP001956.1	1121	putative replication complex protein RecJ2
HVO_1148	7601.35	-0.366739	0.28251	0.0526212	0.203834	CP001956.1	467	30S ribosomal protein S15
HVO_1150	6606.2	-0.0348265	0.16929	0.78459	0.896964	CP001956.1	392	IS200-type transposase HfIRS11
HVO_1151	23834.1	-0.279826	0.12257	0.0123309	0.0729829	CP001956.1	1254	IS1341-type transposase HfIRS11 (nonfunctional);pseudo=true;transl_table=11
HVO_1153	1329.53	0.029481	0.137984	0.808142	0.91085	CP001956.1	1511	putative secreted glycoprotein
HVO_1154	131.603	-0.331996	0.188316	0.0307499	0.141712	CP001956.1	770	putative secreted glycoprotein
HVO_1155	69.1552	-0.292705	0.287089	0.104622	0.30482	CP001956.1	452	putative secreted glycoprotein
HVO_1156	117.053	-0.342729	0.208317	0.0366037	0.159831	CP001956.1	986	uncharacterized protein
HVO_1157	100.927	-0.264649	0.209944	0.0994549	0.296212	CP001956.1	632	uncharacterized protein
HVO_1158	105.997	-0.0591526	0.192213	0.689666	0.841442	CP001956.1	500	uncharacterized protein
HVO_1159	464.693	-0.172014	0.17153	0.225687	0.483736	CP001956.1	2042	type IV pilus biogenesis complex membrane subunit
HVO_1160	614.779	0.0917682	0.13039	0.432826	0.676488	CP001956.1	3302	type IV pilus biogenesis complex ATPase subunit
HVO_1162	4641.03	0.0847138	0.137182	0.483577	0.71765	CP001956.1	275	Sec-independent protein translocase protein TatAt
HVO_1163	835.283	0.34013	0.149173	0.00940645	0.0600867	CP001956.1	500	peroxiredoxin
HVO_1164	1659.72	0.367644	0.149911	0.00533182	0.0409028	CP001956.1	812	HD family hydrolase
HVO_1165	4934.81	0.134128	0.172994	0.343123	0.606198	CP001956.1	908	mechanosensitive channel protein MscS
HVO_1166	1015.61	0.0602196	0.174566	0.668777	0.82931	CP001956.1	248	CRM domain protein
HVO_1167	71.124	-0.0998015	0.201646	0.50898	0.735608	CP001956.1	275	ribonuclease P protein component 4
HVO_1168	1184.56	0.180335	0.139932	0.14405	0.372589	CP001956.1	1061	putative glycosyltransferase%2C type 1
HVO_1169	387.858	-0.00833727	0.140796	0.947853	0.980624	CP001956.1	1106	putative glycosyltransferase%2C type 1
HVO_1170	2065.87	-0.0487542	0.122622	0.663984	0.826563	CP001956.1	428	glycine-rich protein
HVO_1171	762.424	0.190821	0.143185	0.128317	0.347431	CP001956.1	746	DUF2797 family protein
HVO_1172	2489.04	0.529381	0.169862	0.000384811	0.00579541	CP001956.1	947	GalE family epimerase/dehydratase
HVO_1173	237.935	0.106636	0.162198	0.43354	0.676675	CP001956.1	542	tRNA (cytidine(56)-2'-O)-methyltransferase
HVO_1174	1073.69	0.370308	0.14293	0.00361199	0.0308023	CP001956.1	530	transcription initiation factor TFE alpha subunit
HVO_1175	1054.74	0.165544	0.139942	0.179677	0.425706	CP001956.1	677	DUF2110 family protein
HVO_1176	2051.6	0.049972	0.12573	0.659726	0.825133	CP001956.1	755	uncharacterized protein
HVO_1177	286.893	-0.0620524	0.149223	0.63211	0.81271	CP001956.1	692	ADP-ribose pyrophosphatase
HVO_1178	21.2639	-0.0637058	0.262674	0.633157	0.812721	CP001956.1	113	uncharacterized protein
HVO_1179	530.15	-0.165541	0.169558	0.239651	0.49789	CP001956.1	1064	hypothetical protein
HVO_1180	72.1848	-0.133992	0.224021	0.391109	0.645814	CP001956.1	374	AhpD family protein
HVO_1181	2245.64	0.0580965	0.154793	0.65982	0.825133	CP001956.1	1031	PhoU domain protein
HVO_1182	130.827	-0.0442341	0.184845	0.762204	0.885053	CP001956.1	458	uncharacterized protein
HVO_1183	57.3944	-0.0121336	0.208887	0.936559	0.975165	CP001956.1	443	uncharacterized protein
HVO_1184	319.462	0.267258	0.179636	0.0696353	0.242508	CP001956.1	1139	DUF1511 family protein
HVO_1185	551.583	-0.0428379	0.172539	0.762514	0.885053	CP001956.1	182	uncharacterized protein
HVO_1186	3338.36	0.245579	0.141065	0.0456635	0.185018	CP001956.1	224	HTH domain protein
HVO_1187	1662.75	0.286125	0.136555	0.0186502	0.0987173	CP001956.1	431	START domain protein
HVO_1188	133.048	-0.0961058	0.202568	0.525425	0.744159	CP001956.1	317	uncharacterized protein
HVO_1189	41902.8	0.838621	0.170649	9.71458e-08	3.76417e-06	CP001956.1	1526	aldehyde dehydrogenase
HVO_1190	1096.22	0.0272732	0.130233	0.814282	0.913862	CP001956.1	719	HTH-10 family transcription regulator
HVO_1191	9759.45	0.906107	0.195835	3.54133e-07	1.16805e-05	CP001956.1	839	proline dehydrogenase
HVO_1192	2542.23	0.83131	0.17746	3.07149e-07	1.03845e-05	CP001956.1	1305	ABC-type transport system periplasmic substrate-binding protein (probable substrate branched-chain amino acids);pseudo=true;transl_table=11
HVO_1193	574.968	0.400352	0.178383	0.00779473	0.0535435	CP001956.1	578	ABC-type transport system permease protein (probable substrate branched-chain amino acids);pseudo=true;transl_table=11
HVO_1194	259.242	0.396297	0.174086	0.00737345	0.0517428	CP001956.1	1124	ABC-type transport system permease protein (probable substrate branched-chain amino acids)
HVO_1195	235.57	0.00406877	0.172866	0.9755	0.991651	CP001956.1	806	ABC-type transport system ATP-binding protein (probable substrate branched-chain amino acids)
HVO_1196	193.309	-0.260103	0.20119	0.0979778	0.294228	CP001956.1	737	ABC-type transport system ATP-binding protein (probable substrate branched-chain amino acids)
HVO_1197	3749.94	-0.586317	0.142516	7.5489e-06	0.000185973	CP001956.1	797	RIO-type protein kinase domain protein
HVO_1198	2823.67	-0.930427	0.151083	7.50316e-11	4.46942e-09	CP001956.1	437	UspA domain protein
HVO_1199	1022.19	-0.825019	0.209029	8.53275e-06	0.000207648	CP001956.1	1142	acyl-CoA dehydrogenase
HVO_1200	1605.27	0.678779	0.253371	0.000907874	0.0106883	CP001956.1	455	arl cluster protein ArlD
HVO_1201	691.766	2.11687	0.18925	2.49113e-30	5.52338e-28	CP001956.1	2126	sensor box histidine kinase
HVO_1202	1235.67	3.8216	0.169636	8.29842e-114	8.27975e-111	CP001956.1	1097	uncharacterized protein
HVO_1203	4447.24	4.10323	0.176915	2.06265e-120	2.74401e-117	CP001956.1	530	arl cluster protein ArlD
HVO_1205	49.3753	1.25402	0.318873	5.69506e-06	0.000145699	CP001956.1	509	taxis cluster protein CheD
HVO_1206	305.248	1.30343	0.175578	8.56508e-15	7.94959e-13	CP001956.1	1187	taxis cluster protein CheC
HVO_1207	206.301	1.32784	0.279154	1.29362e-07	4.82509e-06	CP001956.1	368	response regulator CheY
HVO_1208	3938.29	0.309071	0.198266	0.048036	0.19201	CP001956.1	662	uncharacterized protein
HVO_1209	126.222	-9.24606	1.63591	2.26742e-10	1.19069e-08	CP001956.1	338	HTH domain protein
HVO_1210	1882.64	3.80392	0.210106	1.14487e-74	7.61531e-72	CP001956.1	641	archaellin A1
HVO_1211	1991.88	3.68734	0.268513	2.6915e-44	9.76526e-42	CP001956.1	662	archaellin A2
HVO_1212	1266.29	0.0731295	0.176797	0.606785	0.797305	CP001956.1	740	KaiC-type circadian clock protein CirA
HVO_1213	320.27	2.83194	0.226518	3.06065e-37	1.01792e-34	CP001956.1	1454	arl cluster protein ArlCE
HVO_1214	119.342	2.29613	0.255019	1.16243e-20	1.59974e-18	CP001956.1	437	arl cluster protein ArlF
HVO_1215	80.1616	2.7948	0.34786	6.3133e-17	6.99899e-15	CP001956.1	449	arl cluster protein ArlG
HVO_1216	95.563	2.76798	0.28821	4.6019e-23	8.34826e-21	CP001956.1	749	arl cluster protein ArlH
HVO_1217	365.495	1.78815	0.192799	1.01542e-21	1.50094e-19	CP001956.1	1664	archaellar motor/biogenesis protein ArlI
HVO_1218	256.717	1.87869	0.214271	1.15954e-19	1.44616e-17	CP001956.1	1742	archaellar motor/biogenesis protein ArlJ
HVO_1219	188.028	1.45015	0.202865	6.29993e-14	5.02861e-12	CP001956.1	1118	taxis protein CheF2
HVO_1220	19.8014	0.525325	0.470299	0.0275024	0.131177	CP001956.1	362	uncharacterized protein
HVO_1221	150.165	1.84888	0.256904	4.11813e-14	3.35418e-12	CP001956.1	866	taxis protein CheF1
HVO_1222	253.665	1.60808	0.220675	2.16078e-14	1.83482e-12	CP001956.1	842	protein-glutamate O-methyltransferase CheR
HVO_1223	821.387	1.59549	0.139143	1.26136e-31	3.59578e-29	CP001956.1	2270	taxis sensor histidine kinase CheA
HVO_1224	196.497	1.84152	0.193164	9.70582e-23	1.614e-20	CP001956.1	1100	protein-glutamate methylesterase / protein-glutamine glutaminase CheB
HVO_1225	230.263	0.754945	0.192819	1.09841e-05	0.000264081	CP001956.1	473	purine-binding taxis protein CheW
HVO_1226	54.3404	0.0216408	0.209835	0.882925	0.950311	CP001956.1	488	major facilitator superfamily transport protein
HVO_1227	223.892	0.256105	0.213647	0.112841	0.318717	CP001956.1	1592	xanthine/uracil permease family transport protein
HVO_1228	64550.3	-0.370808	0.136853	0.00256035	0.0235446	CP001956.1	2465	DUF5059 domain / halocyanin domain protein
HVO_1229	305.372	-0.0242447	0.156687	0.857321	0.938194	CP001956.1	137	uncharacterized protein
HVO_1230	414.229	0.374504	0.162437	0.00753498	0.0525212	CP001956.1	1180	mechanosensitive ion channel;pseudo=true;transl_table=11
HVO_1231	190.195	0.168161	0.19992	0.27075	0.535198	CP001956.1	494	DUF457 family protein
HVO_1232	261.304	0.0559678	0.178435	0.694694	0.844252	CP001956.1	581	putative AhpD family alkylhydroperoxidase
HVO_1233	598.798	-0.00339736	0.163011	0.981585	0.992528	CP001956.1	194	cold shock protein
HVO_1234	1139.86	0.275357	0.210903	0.0876279	0.275372	CP001956.1	1496	(6-4)DNA photolyase
HVO_1235	1144.37	0.101807	0.118237	0.346785	0.610281	CP001956.1	794	creatininase domain protein
HVO_1236	1372.01	-0.533551	0.206393	0.0019002	0.018679	CP001956.1	1607	acyl-CoA synthetase
HVO_1237	90.0609	-0.952837	0.291516	8.57543e-05	0.00170271	CP001956.1	965	DUF583 domain protein
HVO_1238	1516.23	0.118808	0.145407	0.352378	0.614488	CP001956.1	974	putative oxidoreductase (aldo-keto reductase family protein)
HVO_1238A	443.464	-0.0863961	0.141488	0.49026	0.722929	CP001956.1	494	uncharacterized protein
HVO_1239	568.356	-0.0509211	0.165159	0.712905	0.854929	CP001956.1	1217	major facilitator superfamily transport protein
HVO_1240	1969.4	0.372522	0.192522	0.0193463	0.101862	CP001956.1	1061	uncharacterized protein
HVO_1241	1462.02	0.421004	0.140661	0.000869688	0.0105821	CP001956.1	671	SCO1/SenC/PrrC family protein
HVO_1242	2532.99	0.245865	0.146204	0.0544997	0.208096	CP001956.1	1298	uncharacterized protein
HVO_1243	398.232	-0.179136	0.180195	0.220542	0.479383	CP001956.1	692	cytochrome c-type biogenesis protein CcdA-like protein
HVO_1244	564.419	-0.204736	0.132619	0.084603	0.270337	CP001956.1	590	thioredoxin
HVO_1245	1436.1	-0.0247973	0.148693	0.848789	0.932698	CP001956.1	683	thioredoxin domain protein
HVO_1246	1232.66	-0.243408	0.183955	0.103326	0.303556	CP001956.1	377	ferredoxin (2Fe-2S)
HVO_1247	486.75	-0.0769343	0.144635	0.543901	0.754069	CP001956.1	575	NUDIX family hydrolase
HVO_1248	883.985	-0.0251123	0.149301	0.847472	0.931947	CP001956.1	209	DUF1918 family protein
HVO_1249	1805.07	-0.0362688	0.161292	0.79071	0.899927	CP001956.1	428	DUF54 family protein
HVO_1250	1225.04	0.217231	0.181586	0.139444	0.365088	CP001956.1	563	redoxin domain protein
HVO_1251	38.3512	-0.0816181	0.253518	0.571908	0.775707	CP001956.1	425	DMT superfamily transport protein
HVO_1252	605.938	-0.0723561	0.182466	0.620151	0.806196	CP001956.1	197	uncharacterized protein
HVO_1253	565.195	-0.209	0.131343	0.0760797	0.254356	CP001956.1	452	uncharacterized protein;pseudo=true;transl_table=11
HVO_1254	169.678	0.183147	0.181303	0.210169	0.465475	CP001956.1	152	uncharacterized protein
HVO_1255	352.544	0.0668075	0.168419	0.630101	0.812252	CP001956.1	1238	major facilitator superfamily transport protein
HVO_1256	937.26	-0.0531467	0.128976	0.648134	0.82066	CP001956.1	899	uncharacterized protein
HVO_1257	1836.74	-0.104569	0.162288	0.445323	0.688603	CP001956.1	1016	AAA-type ATPase (MoxR subfamily)
HVO_1258	1197.1	-0.0412652	0.136778	0.737043	0.868992	CP001956.1	923	uncharacterized protein
HVO_1259	1165.24	0.177034	0.174121	0.213944	0.471391	CP001956.1	623	uncharacterized protein
HVO_1260	1214.58	-0.411647	0.198359	0.011078	0.067294	CP001956.1	2456	von Willebrand factor type A domain protein
HVO_1261	521.141	-0.327207	0.240669	0.0612621	0.224722	CP001956.1	1796	uncharacterized protein
HVO_1262	85.7241	-2.18716	0.357407	6.12279e-11	3.74338e-09	CP001956.1	1457	putative NhaC-type sodium/proton antiporter
HVO_1263	452.927	-0.131714	0.1565	0.324541	0.589014	CP001956.1	596	DUF304 domain protein
HVO_1264	458.221	0.108768	0.167653	0.433211	0.676488	CP001956.1	653	DUF304 domain protein
HVO_1265	762.546	0.063995	0.182338	0.656319	0.824571	CP001956.1	485	Lrp/AsnC family transcription regulator
HVO_1266	2281.64	0.115198	0.132064	0.334644	0.598278	CP001956.1	1151	pyridoxal phosphate-dependent aminotransferase
HVO_1267	97.662	-0.138801	0.201571	0.364226	0.624036	CP001956.1	425	UspA domain protein
HVO_1268	2956.84	0.0903504	0.129326	0.438889	0.681825	CP001956.1	713	uncharacterized protein
HVO_1269	1135.53	0.0461656	0.136313	0.703135	0.849422	CP001956.1	2127	uncharacterized protein;pseudo=true;transl_table=11
HVO_1270	623.008	0.273719	0.269622	0.118729	0.330208	CP001956.1	140	uncharacterized protein
HVO_1271	9485.86	0.184425	0.117442	0.0881603	0.276393	CP001956.1	590	receiver box response regulator
HVO_1272	3009.92	-0.0198272	0.130115	0.866797	0.942869	CP001956.1	1088	TrmB family transcription regulator
HVO_1273	2827.45	0.0644623	0.119699	0.55186	0.759897	CP001956.1	1496	inosine-5'-monophosphate dehydrogenase
HVO_1273A	1895.72	-0.592783	0.182404	0.000202486	0.00342424	CP001956.1	197	uncharacterized protein
HVO_1274	5492.75	-0.774865	0.15454	6.74126e-08	2.74535e-06	CP001956.1	962	uncharacterized protein
HVO_1275	282.745	-0.384332	0.164964	0.00688544	0.0491909	CP001956.1	386	UPF0047 family protein
HVO_1276	367.765	0.740333	0.170448	1.80081e-06	5.44474e-05	CP001956.1	227	small CPxCG-related zinc finger protein
HVO_1278	51.3866	-0.021967	0.210276	0.884558	0.951597	CP001956.1	380	uncharacterized protein
HVO_1279	602.24	-0.1146	0.167059	0.410165	0.658474	CP001956.1	488	dihydrofolate reductase
HVO_1280	526.013	0.126466	0.151136	0.331251	0.595237	CP001956.1	1304	major facilitator superfamily transport protein
HVO_1281	487.315	0.0869239	0.131907	0.461399	0.700702	CP001956.1	1073	putative glycosyltransferase%2C type 1
HVO_1282	298.941	0.116164	0.16113	0.391922	0.645814	CP001956.1	377	PtpS family protein
HVO_1283	1829.58	-0.152234	0.149233	0.242188	0.500792	CP001956.1	998	oxidoreductase
HVO_1284	1989.4	0.286728	0.119231	0.00864318	0.0574745	CP001956.1	785	GTP cyclohydrolase 3
HVO_1285	204.883	0.058557	0.151633	0.652705	0.82238	CP001956.1	254	uncharacterized protein
HVO_1286	2426.85	-0.0662895	0.183537	0.650449	0.82238	CP001956.1	782	HAD superfamily hydrolase
HVO_1287	18102.5	-0.484137	0.30926	0.0206426	0.106854	CP001956.1	596	protein deglycase PfpI
HVO_1288	638.842	0.0231113	0.150451	0.857555	0.938194	CP001956.1	134	uncharacterized protein
HVO_1289	9440.84	0.331508	0.115435	0.00182072	0.0180758	CP001956.1	398	OsmC domain protein
HVO_1290	13514.9	0.214358	0.134537	0.0721657	0.246471	CP001956.1	716	metal-dependent hydrolase domain protein
HVO_1291	2053.29	0.357611	0.154249	0.00851012	0.0570822	CP001956.1	731	fumarylacetoacetase family protein
HVO_1292	55.7308	0.340625	0.291757	0.069926	0.243097	CP001956.1	392	DUF1648 family protein
HVO_1293	451.097	0.107472	0.13991	0.383091	0.639447	CP001956.1	617	LacC domain protein
HVO_1294	1781.91	0.0751559	0.158818	0.59568	0.789438	CP001956.1	1580	GMC family oxidoreductase
HVO_1295	530.46	0.0579598	0.137891	0.634326	0.813233	CP001956.1	1085	histidinol-phosphate aminotransferase
HVO_1296	237.759	-0.041427	0.156778	0.759817	0.884849	CP001956.1	509	putative adenylate kinase
HVO_1297	224.507	0.181611	0.202153	0.238475	0.495706	CP001956.1	602	putative archaetidylglycerolphosphate synthase
HVO_1297A	24.5099	-0.0130829	0.245627	0.926835	0.970211	CP001956.1	185	uncharacterized protein
HVO_1298	209.389	-0.233991	0.166065	0.0943542	0.287018	CP001956.1	1418	sensor box histidine kinase
HVO_1299	4938.87	-0.0194432	0.140315	0.876932	0.946525	CP001956.1	521	cro/C1 family transcription regulator
HVO_1300	1798.85	-0.268413	0.182327	0.0717232	0.245706	CP001956.1	644	triosephosphate isomerase
HVO_1301	3448.98	0.147947	0.146739	0.245967	0.505747	CP001956.1	1766	DUF87 domain protein
HVO_1302	858.98	-0.268484	0.180685	0.0700192	0.243208	CP001956.1	1289	DNA-directed DNA polymerase Y
HVO_1303	350.448	0.0213074	0.15071	0.868778	0.944363	CP001956.1	428	Lrp/AsnC family transcription regulator
HVO_1304	36212.3	0.215646	0.190698	0.157037	0.394669	CP001956.1	938	pyruvate--ferredoxin oxidoreductase beta subunit
HVO_1305	70069.8	0.169773	0.146194	0.17346	0.418073	CP001956.1	1895	pyruvate--ferredoxin oxidoreductase alpha subunit
HVO_1306	898.842	0.50099	0.148815	0.000182012	0.00317209	CP001956.1	1157	chorismate synthase
HVO_1307	439.186	0.248981	0.21093	0.119849	0.332396	CP001956.1	530	uncharacterized protein
HVO_1307A	97.8448	0.10418	0.19737	0.485514	0.718461	CP001956.1	320	phosphodiesterase/nucleotide pyrophosphatase domain protein-like protein
HVO_1308	2382.78	0.0299984	0.111939	0.771332	0.888936	CP001956.1	1292	3-phosphoshikimate 1-carboxyvinyltransferase
HVO_1309	5872.4	-0.142056	0.164357	0.303581	0.57043	CP001956.1	1175	peptidase M24 family protein
HVO_1310	5448.3	0.316042	0.214883	0.054698	0.2085	CP001956.1	521	uncharacterized protein
HVO_1311	1526.77	-1.16417	0.175157	2.39381e-12	1.59228e-10	CP001956.1	845	putative oxidoreductase (short-chain dehydrogenase family)
HVO_1312	477.949	0.00770841	0.146395	0.950654	0.981138	CP001956.1	818	prephenate dehydrogenase
HVO_1313	476.504	0.0123195	0.141631	0.920571	0.968191	CP001956.1	1403	putative S-adenosylmethionine-dependent methyltransferase
HVO_1314	1055.43	0.0659061	0.167075	0.633307	0.812721	CP001956.1	791	5'-nucleotidase SurE
HVO_1316	97.4736	0.182776	0.2061	0.240484	0.49899	CP001956.1	224	uncharacterized protein
HVO_1317	141.869	-0.00379066	0.205578	0.981502	0.992528	CP001956.1	251	uncharacterized protein
HVO_1318	619.43	0.0559421	0.148512	0.662568	0.825573	CP001956.1	806	aminoglycoside N3'-acetyltransferase
HVO_1319	256.175	-0.0928748	0.191301	0.523975	0.7434	CP001956.1	425	peroxiredoxin OsmC%2C lipoyl-dependent
HVO_1320	36.8594	-0.226153	0.264072	0.180904	0.426883	CP001956.1	449	LysE family transport protein
HVO_1322	206.139	0.147051	0.155544	0.268414	0.532955	CP001956.1	311	chorismate mutase
HVO_1323	507.133	-0.193224	0.156231	0.147852	0.379755	CP001956.1	869	shikimate kinase%2C archaeal-type
HVO_1324	308.293	0.233055	0.170267	0.100354	0.298446	CP001956.1	428	uncharacterized protein
HVO_1325	213.657	0.00997621	0.16013	0.940699	0.976927	CP001956.1	236	uncharacterized protein
HVO_1326	316.495	0.118841	0.173637	0.401394	0.652796	CP001956.1	134	small CPxCG-related zinc finger protein
HVO_1327	3832.99	-0.105382	0.171737	0.457996	0.697657	CP001956.1	2210	AAA-type ATPase (CDC48 subfamily)
HVO_1328	411.183	-0.0664842	0.148953	0.607692	0.797323	CP001956.1	317	uncharacterized protein
HVO_1329	95.2549	-0.159382	0.20636	0.303533	0.57043	CP001956.1	740	putative S-adenosylmethionine-dependent methyltransferase
HVO_1330	73.1373	0.0301398	0.192921	0.836763	0.926157	CP001956.1	620	uncharacterized protein
HVO_1331	810.8	-0.13448	0.170043	0.339418	0.603574	CP001956.1	401	ArsR family transcription regulator
HVO_1332	718.475	0.35541	0.155788	0.00878028	0.0578654	CP001956.1	389	uncharacterized protein
HVO_1333	1947.91	-0.0083019	0.116278	0.945767	0.979673	CP001956.1	2840	ATP-dependent DNA helicase
HVO_1334	177.428	0.0735907	0.161781	0.5875	0.783519	CP001956.1	275	uncharacterized protein
HVO_1335	209.092	-0.106645	0.188273	0.468468	0.706864	CP001956.1	278	uncharacterized protein
HVO_1336	2116.56	-0.47551	0.126216	4.51869e-05	0.000954184	CP001956.1	782	rpa-associated phosphoesterase
HVO_1337	9989.84	-0.267999	0.154549	0.043985	0.181471	CP001956.1	1871	rpa-associated protein
HVO_1338	5295.27	-0.117498	0.11708	0.275989	0.541264	CP001956.1	1283	replication protein A
HVO_1339	643.381	0.124363	0.202416	0.410959	0.659219	CP001956.1	377	uncharacterized protein
HVO_1340	1799.91	0.484085	0.13693	0.000103053	0.00196776	CP001956.1	1127	putative glycosyltransferase%2C type 1
HVO_1341	247.165	0.0771649	0.151741	0.553822	0.7606	CP001956.1	659	2%2C5-diamino-6-(ribosylamino)-4(3H)-pyrimidinone 5'-phosphate reductase
HVO_1342	1387.79	0.120921	0.156721	0.365901	0.624845	CP001956.1	335	thioredoxin
HVO_1343	2034.66	-0.0704329	0.166017	0.608253	0.797522	CP001956.1	314	NifU C-terminal domain protein
HVO_1344	3630.67	-0.187912	0.125128	0.0922361	0.283293	CP001956.1	716	ribosome maturation protein Sdo1
HVO_1345	702.326	0.190861	0.193946	0.206014	0.459588	CP001956.1	329	FUN14 family protein
HVO_1346	8292.13	0.0784417	0.159346	0.554296	0.760696	CP001956.1	1301	ribosome-associating GTPase HflX
HVO_1347	947.583	-0.0924044	0.168835	0.509144	0.735608	CP001956.1	527	putative cyclic pyranopterin monophosphate synthase
HVO_1348	1195.57	-0.199718	0.198216	0.195337	0.444861	CP001956.1	1436	bifunctional NAD(P)H-hydrate repair enzyme Nnr
HVO_1349	85.2715	-0.131729	0.206159	0.391495	0.645814	CP001956.1	1184	major facilitator superfamily transport protein
HVO_1350	3048.8	-0.00963845	0.140981	0.93972	0.976672	CP001956.1	383	ArsR family transcription regulator
HVO_1351	3520.45	0.00446867	0.109249	0.963732	0.987955	CP001956.1	2354	DNA repair helicase Rad3
HVO_1352	72.5373	-0.0380566	0.202997	0.800162	0.905665	CP001956.1	188	small CPxCG-related zinc finger protein
HVO_1353	1583.24	-0.365625	0.218904	0.0309911	0.142167	CP001956.1	221	uncharacterized protein
HVO_1354	1222.04	-0.0788612	0.154231	0.551977	0.759897	CP001956.1	1742	DNA mismatch repair protein MutS
HVO_1355	116.109	-0.0954488	0.186854	0.51598	0.739514	CP001956.1	302	UPF0058 family protein
HVO_1356	1276.32	0.207794	0.132959	0.0803102	0.264018	CP001956.1	1652	sensor box histidine kinase
HVO_1357	5293.93	-0.0124351	0.15639	0.927555	0.970282	CP001956.1	1748	receiver/bat box HTH-10 family transcription regulator
HVO_1358	2908.43	0.412795	0.155288	0.00239187	0.0226207	CP001956.1	392	receiver box response regulator
HVO_1359	798.593	0.0858863	0.184651	0.554144	0.760696	CP001956.1	206	small CPxCG-related zinc finger protein
HVO_1360	501.545	-0.243488	0.151358	0.063607	0.228493	CP001956.1	392	TrmB family transcription regulator
HVO_1361	309.011	-0.244231	0.178825	0.0955704	0.289614	CP001956.1	1043	TSUP family transport protein
HVO_1362	0.767075	0.0290902	0.297889	0.464634	1	CP001956.1	149	uncharacterized protein
HVO_1363	37.4385	-0.0959766	0.241932	0.525919	0.744159	CP001956.1	464	DUF4341/DUF395 family protein
HVO_1364	61.4847	0.119584	0.20838	0.435108	0.678061	CP001956.1	491	DUF4341/DUF395 family protein
HVO_1365	114.679	-0.15919	0.206557	0.304718	0.571586	CP001956.1	1187	rhodanese domain protein / beta-lactamase domain protein
HVO_1366	12.1614	-0.25839	0.374275	0.106974	0.308256	CP001956.1	251	UPF0033 family protein
HVO_1367	50.4024	-0.174262	0.229778	0.276825	0.542105	CP001956.1	581	DsrE domain protein
HVO_1368	4651.39	0.156702	0.211118	0.31391	0.579584	CP001956.1	803	beta-lactamase domain protein
HVO_1369	3088.2	0.172436	0.164018	0.209994	0.465345	CP001956.1	662	DUF124 family protein
HVO_1370	3743.91	0.00183259	0.144054	0.985945	0.993253	CP001956.1	1334	gamma-glutamyl phosphate reductase
HVO_1371	982.988	0.0510675	0.168002	0.711505	0.85402	CP001956.1	905	glutamate 5-kinase
HVO_1372	776.94	-0.228816	0.17443	0.11283	0.318717	CP001956.1	773	pyrroline-5-carboxylate reductase
HVO_1373	2438.51	-1.26028	0.15724	7.09146e-17	7.64919e-15	CP001956.1	1151	acyl-CoA dehydrogenase
HVO_1374	3937.39	-0.466172	0.159496	0.000749137	0.00934314	CP001956.1	1661	acyl-CoA synthetase
HVO_1375	2290.33	0.0295257	0.119325	0.781841	0.89613	CP001956.1	1844	o-succinylbenzoate--CoA ligase
HVO_1376	334.542	-0.0197243	0.141929	0.875461	0.946361	CP001956.1	383	methylmalonyl-CoA epimerase
HVO_1377	803.412	-0.0598591	0.178108	0.677612	0.835705	CP001956.1	374	UPF0145 family protein
HVO_1378	1797.92	-0.0354988	0.131936	0.766289	0.887551	CP001956.1	380	uncharacterized protein
HVO_1379	114.002	-0.13933	0.182976	0.341832	0.604943	CP001956.1	284	uncharacterized protein
HVO_1380	1937.35	-0.100691	0.143885	0.425419	0.671087	CP001956.1	1676	methylmalonyl-CoA mutase subunit A
HVO_1381	972.132	-0.106457	0.18217	0.465269	0.703376	CP001956.1	668	putative S-adenosylmethionine-dependent methyltransferase
HVO_1382	1331.27	0.220906	0.130481	0.0587393	0.218888	CP001956.1	389	nascent polypeptide-associated complex protein
HVO_1383	1916.29	-0.0328762	0.141058	0.793029	0.901703	CP001956.1	725	tRNA (adenine-N(1))-methyltransferase TrmI
HVO_1384	358.307	-0.100484	0.182754	0.490907	0.722929	CP001956.1	644	uncharacterized protein
HVO_1385	485.676	-0.110465	0.190497	0.457608	0.697332	CP001956.1	320	transcription elongation factor TFS
HVO_1386	319.931	-1.16202	0.246161	1.70223e-07	6.176e-06	CP001956.1	257	uncharacterized protein
HVO_1387	1843.44	-0.474682	0.191314	0.00315488	0.0275517	CP001956.1	773	enoyl-CoA hydratase
HVO_1388	903.484	0.214416	0.146331	0.0931315	0.284818	CP001956.1	500	uncharacterized protein
HVO_1389	1795.88	-0.52309	0.164892	0.000331906	0.00511443	CP001956.1	599	putative S-adenosylmethionine-dependent methyltransferase
HVO_1390	2059.83	-0.136741	0.12578	0.230131	0.488119	CP001956.1	986	uncharacterized protein
HVO_1391	453.815	0.0768595	0.178753	0.59142	0.786524	CP001956.1	455	NUDIX family hydrolase
HVO_1392	205.335	-0.756598	0.421849	0.00556751	0.0420036	CP001956.1	329	30S ribosomal protein S10b
HVO_1393	475.17	-0.19335	0.183872	0.191684	0.441259	CP001956.1	263	uncharacterized protein
HVO_1394	2111.12	-0.0147735	0.175265	0.911176	0.963176	CP001956.1	1550	putative NhaC-type sodium/proton antiporter
HVO_1395	1735.99	0.0343344	0.13228	0.770783	0.888936	CP001956.1	1283	M20 family amidohydrolase
HVO_1397	2054.01	0.262345	0.160521	0.0545398	0.208096	CP001956.1	1196	histidine kinase
HVO_1396	5710.81	0.469827	0.181997	0.00239791	0.0226243	CP001956.1	1415	FAD-dependent oxidoreductase
HVO_1398	611.756	-0.152599	0.147046	0.233525	0.491302	CP001956.1	1103	ABC-type transport system permease protein (probable substrate sugar)
HVO_1399	872.649	0.0526549	0.13517	0.660922	0.825133	CP001956.1	1268	ABC-type transport system permease protein (probable substrate sugar)
HVO_1400	1754.99	-0.0540436	0.131116	0.647358	0.82066	CP001956.1	1559	ABC-type transport system ATP-binding protein (probable substrate sugar)
HVO_1401	8009.6	-0.0853059	0.129743	0.462812	0.702046	CP001956.1	1133	ABC-type transport system periplasmic substrate-binding protein (probable substrate sugar)
HVO_1402	1637.41	-0.219166	0.140118	0.0771601	0.25705	CP001956.1	1361	phosphohexomutase (phosphoglucomutase / phosphomannomutase)
HVO_1403	361.984	-0.331464	0.209539	0.0428894	0.17849	CP001956.1	284	acylphosphatase
HVO_1404	137.092	-0.142754	0.166843	0.305337	0.571586	CP001956.1	239	uncharacterized protein
HVO_1405	295.22	0.0671058	0.180837	0.640032	0.817136	CP001956.1	443	uncharacterized protein
HVO_1406	219.579	-0.207369	0.169067	0.139968	0.365823	CP001956.1	833	DUF429 family protein
HVO_1407	2246.99	-0.200447	0.114175	0.0567859	0.213603	CP001956.1	677	HTH domain protein
HVO_1408	56.4184	0.19952	0.23894	0.223316	0.482066	CP001956.1	431	DoxX domain protein
HVO_1409	208.331	0.00845916	0.16076	0.949348	0.981045	CP001956.1	581	YwrF family protein
HVO_1410	174.281	2.04909	0.250209	1.33081e-17	1.51751e-15	CP001956.1	653	uncharacterized protein
HVO_1411	58.62	-0.455753	0.290783	0.0236001	0.118774	CP001956.1	440	uncharacterized protein
HVO_1412	1696.83	0.225709	0.149435	0.0819357	0.266568	CP001956.1	974	phosphomevalonate decarboxylase
HVO_1413	2315.83	0.0395231	0.150079	0.758873	0.884299	CP001956.1	1133	putative NADH dehydrogenase
HVO_1414	2071.43	0.666759	0.156741	3.93554e-06	0.000104712	CP001956.1	1709	sensor box histidine kinase
HVO_1415	1090.31	-0.335177	0.166532	0.0182199	0.0970293	CP001956.1	692	HAD superfamily hydrolase
HVO_1416	664.212	-0.139454	0.152348	0.288285	0.556088	CP001956.1	1004	APH family phosphotransferase
HVO_1418	111.966	0.0868412	0.182725	0.549375	0.757882	CP001956.1	307	nonhistone chromosomal protein (nonfunctional);pseudo=true;transl_table=11
HVO_1417	304.902	0.149546	0.167193	0.282021	0.547617	CP001956.1	1337	DUF318 family protein
HVO_1419	491.349	0.622683	0.180627	9.21613e-05	0.00179422	CP001956.1	677	HTH-10 family transcription regulator
HVO_1421	492.073	0.0502692	0.144563	0.689965	0.841442	CP001956.1	713	zinc-binding oxidoreductase;pseudo=true;transl_table=11
HVO_1422	1983.15	-0.41909	0.208243	0.0122976	0.072927	CP001956.1	1046	XerC/D-like integrase
HVO_1422A	29.0904	0.0171368	0.257201	0.894084	0.954854	CP001956.1	308	hypothetical protein
HVO_1423	46.2585	0.274971	0.304261	0.122871	0.33754	CP001956.1	257	hypothetical protein
HVO_1424	1022.72	1.36633	0.261194	1.08962e-08	5.05661e-07	CP001956.1	1079	uncharacterized protein
HVO_1424A	38.5752	0.937516	0.387936	0.00110562	0.01236	CP001956.1	119	homolog to virus protein HRPV1-VP8 (nonfunctional);pseudo=true;transl_table=11
HVO_1425	755.585	0.529413	0.133486	1.65026e-05	0.000380705	CP001956.1	797	uncharacterized protein
HVO_1426	107.641	-0.60342	0.292319	0.00536788	0.0409621	CP001956.1	977	hypothetical protein
HVO_1427	17.6881	-0.0509663	0.270211	0.680386	0.837108	CP001956.1	389	hypothetical protein
HVO_1428	56.4732	-0.49647	0.353353	0.0242895	0.121631	CP001956.1	863	hypothetical protein
HVO_1429	42.5552	-0.731007	0.47759	0.00936582	0.0599983	CP001956.1	593	hypothetical protein
HVO_1430	498.025	-1.14714	0.273203	1.98744e-06	5.91835e-05	CP001956.1	173	hypothetical protein
HVO_1431	3291.92	-0.694593	0.364322	0.00512392	0.0399406	CP001956.1	1556	hypothetical protein
HVO_1432	1826.16	-0.929267	0.333862	0.000418087	0.00611203	CP001956.1	407	hypothetical protein
HVO_1433	1423.81	-0.677719	0.359317	0.00597456	0.0442384	CP001956.1	368	hypothetical protein
HVO_1434	192.612	-0.371778	0.211217	0.0256707	0.125492	CP001956.1	1904	hypothetical protein
HVO_1434A	57.4583	-0.13123	0.249457	0.398181	0.650754	CP001956.1	395	uncharacterized protein
HVO_1436	272.255	-0.16037	0.15313	0.2235	0.482157	CP001956.1	854	(S)-2%2C3-di-O-geranylgeranylglyceryl phosphate synthase
HVO_1436A	16.3716	0.00690713	0.249797	0.958128	0.98427	CP001956.1	194	uncharacterized protein
HVO_1437	2613.97	0.305787	0.134236	0.0115486	0.0691011	CP001956.1	611	uncharacterized protein
HVO_1438	431.44	-0.0843143	0.16601	0.543325	0.754069	CP001956.1	419	YneT family protein
HVO_1439	1511.61	0.0185946	0.117238	0.861916	0.939865	CP001956.1	980	cysteine synthase
HVO_1440	1702.81	0.127167	0.149809	0.325783	0.590481	CP001956.1	323	uncharacterized protein
HVO_1441	821.141	0.342864	0.168338	0.0165315	0.0913814	CP001956.1	1058	ABC-type transport system permease protein
HVO_1442	1029.53	0.403417	0.194011	0.0112725	0.0681645	CP001956.1	1871	ABC-type transport system permease protein
HVO_1443	539.338	0.584877	0.153062	2.46452e-05	0.000549491	CP001956.1	992	ABC-type transport system ATP-binding protein
HVO_1444	6252.61	0.23712	0.152454	0.0716949	0.245706	CP001956.1	860	3-hydroxyacyl-CoA dehydrogenase
HVO_1445	2050.95	0.157082	0.163457	0.252095	0.511495	CP001956.1	962	uncharacterized protein
HVO_1446	8481.65	0.158397	0.200106	0.298103	0.566161	CP001956.1	893	fructose-1%2C6-bisphosphatase
HVO_1447	1055.67	-0.566656	0.19054	0.000544757	0.00736991	CP001956.1	1745	propionyl-CoA carboxylase carboxyltransferase component
HVO_1449	36.1136	-0.341087	0.335426	0.0759289	0.254356	CP001956.1	359	uncharacterized protein
HVO_1448	130.498	-0.235001	0.185338	0.116471	0.325744	CP001956.1	455	DoxX domain protein
HVO_1450	275.485	0.0172971	0.184194	0.903402	0.958749	CP001956.1	470	MaoC domain protein
HVO_1451	4411.1	-0.865195	0.202545	2.00195e-06	5.91835e-05	CP001956.1	1286	glutamate dehydrogenase (NAD)
HVO_1452	1473.46	-0.729517	0.168893	2.10136e-06	6.16657e-05	CP001956.1	839	citrate lyase beta subunit-like protein
HVO_1453	3363.36	0.270068	0.132816	0.0234912	0.118375	CP001956.1	1253	glutamate dehydrogenase (NADP)
HVO_1454	2372.72	0.324703	0.184253	0.0316067	0.143986	CP001956.1	914	aspartate carbamoyltransferase catalytic subunit
HVO_1455	1293.24	0.353356	0.186393	0.0209153	0.107846	CP001956.1	467	aspartate carbamoyltransferase regulatory subunit
HVO_1456	555.227	0.169111	0.142596	0.176291	0.422823	CP001956.1	1520	receiver/sensor box histidine kinase
HVO_1457	788.079	-0.198259	0.160637	0.145651	0.375028	CP001956.1	875	glycoside hydrolase domain protein
HVO_1458	244.836	0.157284	0.235115	0.321139	0.585762	CP001956.1	113	uncharacterized protein
HVO_1459	1892.75	-0.0798994	0.126025	0.484113	0.717718	CP001956.1	716	ThuA family protein
HVO_1460	544.893	-0.876564	0.234057	1.7208e-05	0.000394697	CP001956.1	809	enoyl-CoA hydratase
HVO_1461	177.696	0.0393817	0.159046	0.768765	0.888286	CP001956.1	1064	o-succinylbenzoate synthase
HVO_1462	1244.15	0.234901	0.199149	0.129874	0.350695	CP001956.1	938	1%2C4-dihydroxy-2-naphthoate polyprenyltransferase
HVO_1463	5944.21	0.120826	0.148772	0.346947	0.610281	CP001956.1	950	oxidoreductase
HVO_1464	6365.96	0.413708	0.19497	0.00930971	0.0598115	CP001956.1	1217	ABC-type transport system periplasmic substrate-binding protein
HVO_1465	1558.77	0.11413	0.124492	0.311553	0.577523	CP001956.1	917	1%2C4-dihydroxy-2-naphthoyl-CoA synthase
HVO_1466	461.599	-0.274341	0.182532	0.0662459	0.233971	CP001956.1	464	CopD domain protein
HVO_1467	489.56	-0.136834	0.155267	0.303535	0.57043	CP001956.1	533	uncharacterized protein
HVO_1468	417.403	-0.101828	0.15714	0.447447	0.690283	CP001956.1	524	uncharacterized protein
HVO_1469	897.595	0.0687913	0.17642	0.62822	0.8114	CP001956.1	1754	2-succinyl-5-enolpyruvyl-6-hydroxy-3- cyclohexene-1-carboxylate synthase
HVO_1470	1065.06	-0.106976	0.136231	0.377782	0.634226	CP001956.1	1331	isochorismate synthase
HVO_1471	698.982	0.0920417	0.142812	0.461578	0.700706	CP001956.1	593	YuiH family molybdopterin-binding domain protein
HVO_1472	745.521	0.517	0.181014	0.000910558	0.0106883	CP001956.1	212	uncharacterized protein
HVO_1473	1452.1	0.663962	0.178802	3.00761e-05	0.000645343	CP001956.1	278	UPF0058 family protein
HVO_1474	532.012	0.0166527	0.125086	0.882126	0.949963	CP001956.1	1649	putative rhomboid family protease
HVO_1475	531.372	-1.73804	0.179142	1.82962e-23	3.47715e-21	CP001956.1	626	putative rRNA methyltransferase
HVO_1476	192.654	-3.11493	0.301603	2.2279e-26	4.67977e-24	CP001956.1	395	uncharacterized protein
HVO_1477	446.98	-0.21496	0.151622	0.101438	0.300772	CP001956.1	983	eDNA utilization nuclease
HVO_1478	8389.17	0.255176	0.120928	0.0206968	0.106996	CP001956.1	953	transcription initiation factor TFB
HVO_1479	437.899	-0.260569	0.152097	0.0482715	0.192098	CP001956.1	1643	TIGR03663 family protein
HVO_1480	61.3056	-0.0215754	0.194723	0.885096	0.951597	CP001956.1	287	uncharacterized protein
HVO_1481	15595.1	-0.709534	0.148317	2.47681e-07	8.671e-06	CP001956.1	491	UspA domain protein
HVO_1482	3491.62	-0.497695	0.141383	0.000112501	0.00207867	CP001956.1	326	ferredoxin (2Fe-2S)
HVO_1483	372.176	-0.177703	0.196277	0.240555	0.49899	CP001956.1	777	metallo-beta-lactamase superfamily domain protein;pseudo=true;transl_table=11
HVO_1484	259.226	0.301018	0.166932	0.033194	0.149133	CP001956.1	1763	transducer protein HemAT
HVO_1485	1021.89	-0.491837	0.24712	0.00932166	0.0598115	CP001956.1	635	ferritin domain protein
HVO_1486	257.252	-0.0283913	0.169808	0.840244	0.928409	CP001956.1	584	MOSC domain protein
HVO_1487	640.712	0.0619062	0.126916	0.586421	0.783519	CP001956.1	1217	galactokinase
HVO_1488	27447.7	-0.477605	0.298462	0.0200622	0.104392	CP001956.1	1238	D-gluconate dehydratase
HVO_1489	46.443	-0.310018	0.334065	0.0935066	0.285092	CP001956.1	446	DUF5519 domain protein
HVO_1490	43.1755	-0.148054	0.231616	0.348718	0.611482	CP001956.1	566	uncharacterized protein
HVO_1491	1642.67	0.208706	0.126477	0.068445	0.239618	CP001956.1	1226	HAD superfamily hydrolase
HVO_1492	1195.69	0.251943	0.154439	0.0580023	0.216343	CP001956.1	443	uncharacterized protein
HVO_1493	833.477	-0.252029	0.166913	0.0721262	0.246471	CP001956.1	149	uncharacterized protein
HVO_1494	10761.8	-0.00661371	0.159119	0.963097	0.987849	CP001956.1	992	fructose-bisphosphate aldolase%2C class 2
HVO_1495	2290.33	-0.207683	0.117407	0.0539704	0.207511	CP001956.1	476	phosphotransferase system component IIB%2C fructose-specific
HVO_1496	4759.16	-0.27754	0.134243	0.0210144	0.108078	CP001956.1	1697	phosphotransferase system component I
HVO_1497	214.471	-0.0756961	0.151794	0.562539	0.767029	CP001956.1	269	phosphocarrier protein HPr
HVO_1498	422.185	0.188863	0.17225	0.183346	0.429422	CP001956.1	464	phosphotransferase system component IIA%2C fructose-specific
HVO_1499	4757.94	-0.220843	0.138494	0.0721937	0.246471	CP001956.1	1127	phosphotransferase system component IIC%2C fructose-specific
HVO_1500	195.314	-0.221981	0.174344	0.123215	0.337753	CP001956.1	917	1-phosphofructokinase
HVO_1501	190.403	0.00181585	0.176549	0.98845	0.993929	CP001956.1	767	DeoR family transcription regulator GlpR
HVO_1502	1831.72	-0.189912	0.186524	0.203008	0.455002	CP001956.1	974	3-isopropylmalate dehydrogenase
HVO_1503	1536.71	-0.0545219	0.189808	0.7084	0.852049	CP001956.1	608	3-isopropylmalate dehydratase small subunit
HVO_1504	2856.81	-0.125195	0.196358	0.397694	0.650491	CP001956.1	1421	3-isopropylmalate dehydratase large subunit
HVO_1505	561.786	-0.126019	0.202663	0.416664	0.663714	CP001956.1	263	uncharacterized protein
HVO_1506	2553.43	-0.12431	0.177185	0.394991	0.647928	CP001956.1	1046	ketol-acid reductoisomerase
HVO_1507	1283.45	-0.0572551	0.164175	0.669858	0.829402	CP001956.1	656	acetolactate synthase small subunit
HVO_1508	3776.42	-0.0454636	0.150428	0.758645	0.884299	CP001956.1	1763	acetolactate synthase large subunit
HVO_1509	459.268	0.20489	0.191487	0.175344	0.420805	CP001956.1	101	uncharacterized protein
HVO_1510	952.477	0.426898	0.139094	0.000669905	0.00870876	CP001956.1	1322	2-isopropylmalate synthase
HVO_1512	179.254	0.267416	0.180709	0.0706515	0.243919	CP001956.1	287	uncharacterized protein
HVO_1513	1267.21	-0.0542774	0.152958	0.682882	0.837806	CP001956.1	686	beta-lactamase domain protein
HVO_1514	895.473	-0.0168763	0.122884	0.881404	0.949694	CP001956.1	536	uncharacterized protein
HVO_1515	200.854	0.351214	0.19839	0.0275108	0.131177	CP001956.1	212	CopG domain protein
HVO_1516	415.804	-0.241449	0.148996	0.0629832	0.227824	CP001956.1	326	uncharacterized protein
HVO_1517	280.126	0.115354	0.165476	0.402934	0.653293	CP001956.1	911	dolichyl-phosphate glucosyltransferase AglJ
HVO_1518	18.5194	-0.179483	0.299953	0.234927	0.492693	CP001956.1	272	ISH5-type transposase ISHvo11 (nonfunctional);pseudo=true;transl_table=11
HVO_1518	18.5194	-0.179483	0.299953	0.234927	0.492693	CP001956.1	1080	ISH5-type transposase ISHvo11 (nonfunctional);pseudo=true;transl_table=11
HVO_1519	42.5504	0.157689	0.267535	0.311062	0.57688	CP001956.1	1169	ISH3-type transposase ISH51
HVO_1522	994.573	0.651975	0.280271	0.00245859	0.0229795	CP001956.1	719	hexuronic acid methyltransferase AglP
HVO_1523	936.867	0.795515	0.324088	0.00124903	0.0134403	CP001956.1	1115	N-glycosylation pathway protein AglQ
HVO_1523A	252.94	0.371793	0.232599	0.0337384	0.151292	CP001956.1	914	glycosyltransferase AglE
HVO_1524	121.647	0.186896	0.206654	0.230388	0.488304	CP001956.1	1430	putative flippase AglR
HVO_1525	0.76179	0.0240017	0.297162	0.510265	1	CP001956.1	1166	ISH3-type transposase ISH51
HVO_1526	226.111	0.506835	0.217247	0.00397634	0.0327208	CP001956.1	1373	dolichyl-monophosphomannose--protein mannosyltransferase AglS
HVO_1527	1145.44	0.443997	0.138898	0.000408516	0.00601618	CP001956.1	731	UTP--glucose-1-phosphate uridylyltransferase AglF
HVO_1528	713.046	0.313159	0.175244	0.0323118	0.146541	CP001956.1	887	glycosyltransferase AglI
HVO_1529	626.373	0.618799	0.142834	2.56561e-06	7.31381e-05	CP001956.1	941	glucuronosyltransferase AglG
HVO_1530	9381.74	0.0932952	0.128993	0.421401	0.66765	CP001956.1	3164	dolichyl-monophosphooligosaccharide--protein glycotransferase AglB
HVO_1531	815.68	0.156439	0.168432	0.263098	0.525538	CP001956.1	1292	UDP-glucose 6-dehydrogenase AglM
HVO_1532	883.253	-0.24825	0.188777	0.102745	0.302494	CP001956.1	968	DUF368 family protein
HVO_1533	51.6839	-0.112645	0.219758	0.465275	0.703376	CP001956.1	155	small CPxCG-related zinc finger protein
HVO_1534	374.592	-0.251444	0.178917	0.0870172	0.274569	CP001956.1	554	putative S-adenosylmethionine-dependent methyltransferase
HVO_1535	261.818	0.156821	0.176448	0.274794	0.539457	CP001956.1	188	uncharacterized protein
HVO_1536	1002.18	-0.167828	0.126023	0.14122	0.368131	CP001956.1	680	phosphoglycolate phosphatase
HVO_1537	666.317	-0.514494	0.172746	0.00066778	0.00870876	CP001956.1	1202	Orc1-type DNA replication protein
HVO_1538	1492.53	-0.287375	0.175782	0.0493138	0.194478	CP001956.1	1760	glycerol-3-phosphate dehydrogenase subunit A
HVO_1539	948.005	-0.534668	0.248265	0.00551957	0.0418	CP001956.1	1268	glycerol-3-phosphate dehydrogenase subunit B
HVO_1540	1947.42	-0.369694	0.245247	0.0384322	0.165999	CP001956.1	1310	glycerol-3-phosphate dehydrogenase subunit C
HVO_1541	12404.3	-0.445647	0.13077	0.000197367	0.00336354	CP001956.1	1532	glycerol kinase
HVO_1542	4691.09	-0.216679	0.169268	0.127062	0.345909	CP001956.1	1064	uncharacterized protein
HVO_1543	684.545	-0.214509	0.159088	0.113596	0.320397	CP001956.1	275	phosphocarrier protein HPr
HVO_1544	4059	-0.12736	0.117438	0.235519	0.493415	CP001956.1	386	putative phosphoenolpyruvate-protein phosphoryltransferase
HVO_1545	7139.03	-0.0670021	0.134286	0.577751	0.780236	CP001956.1	698	phosphoenolpyruvate--dihydroxyacetone phosphotransferase subunit DhaL
HVO_1546	36427.5	-0.188638	0.128279	0.102777	0.302494	CP001956.1	998	phosphoenolpyruvate--dihydroxyacetone phosphotransferase subunit DhaK
HVO_1547	10804.2	-0.0815187	0.124246	0.521066	0.74244	CP001956.1	3131	isoleucine--tRNA ligase
HVO_1548	922.497	-0.127701	0.154619	0.335862	0.599474	CP001956.1	608	uncharacterized protein
HVO_1549	597.374	-0.0524526	0.153041	0.688117	0.84038	CP001956.1	455	uncharacterized protein
HVO_1550	853.812	0.114328	0.157512	0.391702	0.645814	CP001956.1	482	thioesterase domain protein
HVO_1551	648.718	-0.092887	0.146909	0.468964	0.707078	CP001956.1	443	DUF151 family protein
HVO_1552	970.051	-0.187443	0.153613	0.156271	0.393737	CP001956.1	620	ArsR family transcription regulator
HVO_1553	583.239	0.0878261	0.152633	0.502154	0.730736	CP001956.1	1328	glycerate 2-kinase
HVO_1554	923.039	0.213373	0.144599	0.0922802	0.283293	CP001956.1	1685	TraB family protein
HVO_1555	284.106	0.0558261	0.167658	0.686327	0.839636	CP001956.1	623	M50 family metalloprotease
HVO_1556	549.509	-0.119854	0.168487	0.391868	0.645814	CP001956.1	236	uncharacterized protein
HVO_1557	839.411	-0.150292	0.193129	0.321649	0.586166	CP001956.1	974	phosphoribosylformylglycinamidine cyclo-ligase
HVO_1558	837.674	0.165962	0.134322	0.165	0.40599	CP001956.1	1304	cytochrome P450
HVO_1559	551.512	0.225362	0.196487	0.142577	0.37046	CP001956.1	539	HTH/CBS domain protein
HVO_1560	1595.3	-0.487039	0.148097	0.000255647	0.00414751	CP001956.1	359	UPF0212 family protein
HVO_1561	869.738	0.116869	0.235304	0.456073	0.696056	CP001956.1	173	uncharacterized protein
HVO_1562	5025.11	0.296726	0.15934	0.0286219	0.135024	CP001956.1	731	proteasome beta subunit
HVO_1563	4402.53	-0.178035	0.185583	0.230884	0.488837	CP001956.1	377	uncharacterized protein
HVO_1564	1715.66	0.271178	0.179557	0.0657834	0.232956	CP001956.1	1529	UCP012666 family protein
HVO_1565	857.677	-0.11666	0.144847	0.356495	0.618324	CP001956.1	1757	DNA ligase (ATP)
HVO_1566	372.418	0.245133	0.170057	0.0838528	0.268986	CP001956.1	359	uncharacterized protein
HVO_1567	1037.77	0.397041	0.156161	0.00367234	0.0311837	CP001956.1	707	metal-dependent hydrolase domain protein
HVO_1568	2182.81	-0.149577	0.135951	0.214222	0.471391	CP001956.1	833	alpha/beta hydrolase fold protein
HVO_1569	367.405	0.208007	0.187184	0.164094	0.404586	CP001956.1	218	uncharacterized protein
HVO_1570	7348.53	0.0808079	0.200495	0.574338	0.777011	CP001956.1	1100	DNA topoisomerase 6 subunit A
HVO_1571	10755.7	0.130263	0.167402	0.347784	0.61038	CP001956.1	2396	DNA topoisomerase 6 subunit B
HVO_1572	10242.5	0.734711	0.184623	8.6592e-06	0.000209448	CP001956.1	1919	DNA gyrase subunit B
HVO_1573	19175.2	0.204938	0.151489	0.116075	0.325092	CP001956.1	2588	DNA gyrase subunit A
HVO_1573A	659.292	-0.166513	0.16128	0.222172	0.481112	CP001956.1	416	uncharacterized protein
HVO_1574	2275.06	0.249415	0.121961	0.0247137	0.1227	CP001956.1	470	NUDIX family hydrolase
HVO_1575	2578.27	0.0315102	0.125463	0.780234	0.89506	CP001956.1	899	arginase
HVO_1576	493.476	0.168011	0.184199	0.253667	0.513381	CP001956.1	920	GalE family epimerase/dehydratase
HVO_1577	3689.42	-0.545378	0.276323	0.00778976	0.0535435	CP001956.1	533	DUF293 domain protein
HVO_1578	3603.35	0.190022	0.194171	0.210326	0.465563	CP001956.1	1193	putative NADH dehydrogenase
HVO_1579	1466.39	0.160933	0.120999	0.144194	0.372603	CP001956.1	818	uridine phosphorylase
HVO_1580	1478.61	0.161963	0.14625	0.203303	0.455002	CP001956.1	1199	peptidase M10 family protein
HVO_1581	492.924	0.532743	0.17679	0.000529099	0.00729399	CP001956.1	422	cytidine deaminase
HVO_1582	69.85	0.00385678	0.201787	0.978098	0.992528	CP001956.1	254	uncharacterized protein
HVO_1583	156.56	0.137449	0.170206	0.326456	0.590609	CP001956.1	269	uncharacterized protein
HVO_1584	625.068	0.171538	0.147753	0.18131	0.427412	CP001956.1	581	GNAT family acetyltransferase
HVO_1585	1607.61	-0.554668	0.203821	0.00121015	0.0132081	CP001956.1	2006	acyl-CoA synthetase
HVO_1586	174.574	0.110823	0.196362	0.460002	0.699378	CP001956.1	1307	SDF family transport protein (probable substrate glutamate/aspartate)
HVO_1587	626.945	0.0400633	0.122211	0.718604	0.858828	CP001956.1	707	uncharacterized protein
HVO_1588	1178.26	0.103622	0.129123	0.372207	0.630587	CP001956.1	320	cupin 2 barrel domain protein
HVO_1589	1703.19	0.0812768	0.178846	0.565652	0.77022	CP001956.1	1157	molecular chaperone DnaJ
HVO_1590	17388	0.122685	0.163074	0.368849	0.627232	CP001956.1	1877	Hsp70-type molecular chaperone DnaK
HVO_1591	1355.36	0.0550029	0.129737	0.640839	0.817382	CP001956.1	794	alpha/beta hydrolase fold protein
HVO_1592	2895.03	-0.118098	0.137014	0.352976	0.614897	CP001956.1	695	DnaJ/DnaK ATPase stimulator GrpE
HVO_1593	3960.4	-0.341047	0.193919	0.02992	0.139173	CP001956.1	746	PAC2 family protein
HVO_1594	1196.42	-0.203428	0.137024	0.0944525	0.287098	CP001956.1	941	tRNA/rRNA cytosine-C5-methylase
HVO_1595	1041.99	-0.130592	0.1511	0.317289	0.583817	CP001956.1	536	uncharacterized protein
HVO_1596	2024.27	-0.133194	0.12092	0.227743	0.484759	CP001956.1	1502	DUF790 family protein
HVO_1597	562.685	0.015411	0.144628	0.901652	0.958735	CP001956.1	392	uncharacterized protein
HVO_1598	1834.38	0.0674384	0.141384	0.587425	0.783519	CP001956.1	1379	DNA repair helicase Rad25
HVO_1599	201.802	0.304887	0.185539	0.0440465	0.181471	CP001956.1	149	uncharacterized protein
HVO_1600	275.656	0.623947	0.241524	0.00140924	0.0146465	CP001956.1	449	uncharacterized protein
HVO_1601	679.158	-0.294385	0.198379	0.0618647	0.225512	CP001956.1	815	ABC-type transport system ATP-binding protein (probable substrate nitrate/sulfonate/bicarbonate)
HVO_1602	490.497	0.029275	0.206545	0.840194	0.928409	CP001956.1	869	ABC-type transport system permease protein (probable substrate nitrate/sulfonate/bicarbonate)
HVO_1603	898.488	0.0430102	0.173814	0.756781	0.883132	CP001956.1	1046	ABC-type transport system periplasmic substrate-binding protein (probable substrate nitrate/sulfonate/bicarbonate)
HVO_1604	2713.42	-0.0555284	0.140428	0.655229	0.823887	CP001956.1	1121	pyridoxal phosphate-dependent aminotransferase
HVO_1605	584.11	-0.0826016	0.202698	0.585036	0.782466	CP001956.1	1562	putative NhaC-type sodium/proton antiporter
HVO_1606	424.038	-0.424447	0.21799	0.0136816	0.079713	CP001956.1	419	DUF5367 domain protein
HVO_1607	2175.04	0.33935	0.184887	0.0254782	0.125226	CP001956.1	245	uncharacterized protein
HVO_1608	2007.25	-0.255148	0.148626	0.0491026	0.194478	CP001956.1	1175	GTP-binding protein
HVO_1609	2322.3	-0.21744	0.16391	0.1164	0.325744	CP001956.1	872	DUF4349 domain protein
HVO_1610	4207.81	-0.0914977	0.127984	0.431012	0.675901	CP001956.1	851	DUF583 domain protein
HVO_1611	507.116	-0.42469	0.142415	0.000898544	0.0106883	CP001956.1	203	uncharacterized protein
HVO_1612	360.181	0.0146584	0.173578	0.915847	0.966253	CP001956.1	458	DUF3179 family protein
HVO_1613	872.523	0.28853	0.177389	0.0491757	0.194478	CP001956.1	686	dolichyl-phosphate hexosyltransferase
HVO_1614	259.592	0.210374	0.168809	0.134886	0.357174	CP001956.1	353	uncharacterized protein
HVO_1615	269.649	0.128338	0.15702	0.336522	0.600317	CP001956.1	755	ribonuclease H domain protein
HVO_1616	548.906	-0.1279	0.163486	0.35177	0.614488	CP001956.1	704	UPF0361 family protein
HVO_1617	76.2495	0.0948052	0.224744	0.534415	0.749948	CP001956.1	194	uncharacterized protein
HVO_1618	41.4062	0.024737	0.23016	0.865112	0.941865	CP001956.1	200	uncharacterized protein
HVO_1619	182.667	0.2074	0.202809	0.182737	0.42918	CP001956.1	446	uncharacterized protein
HVO_1620	479.96	0.303011	0.203216	0.0575082	0.215103	CP001956.1	1049	XerC/D-like integrase
HVO_1621	127.35	0.0354025	0.193688	0.808745	0.911265	CP001956.1	383	enamine/imine deaminase
HVO_1622	87.5049	0.131535	0.200942	0.386334	0.642301	CP001956.1	620	ArsR family transcription regulator
HVO_1624	267.303	-0.216734	0.184564	0.145034	0.373923	CP001956.1	992	uncharacterized protein
HVO_1623	1740.15	0.0549862	0.157184	0.694429	0.844187	CP001956.1	896	uncharacterized protein
HVO_1625	4684.53	0.366429	0.142792	0.00399885	0.0328383	CP001956.1	1964	uncharacterized protein
HVO_1626	3334.08	0.336318	0.147628	0.00949531	0.0602477	CP001956.1	833	metal-dependent hydrolase domain protein
HVO_1627	6.27457	-0.134852	0.326987	0.142912	0.370958	CP001956.1	122	uncharacterized protein
HVO_1628	135.234	0.0667859	0.169177	0.631426	0.81271	CP001956.1	449	TIGR00725 family protein
HVO_1629	1715.66	-0.126007	0.136612	0.299781	0.567553	CP001956.1	1595	uncharacterized protein
HVO_1630	162.804	0.169924	0.210781	0.27673	0.542105	CP001956.1	479	uncharacterized protein
HVO_1631	1030.02	-0.118274	0.143307	0.347476	0.61038	CP001956.1	1034	2-(3-amino-3-carboxypropyl)histidine synthase
HVO_1632	253.178	0.317593	0.173764	0.0291942	0.136593	CP001956.1	653	alpha/beta hydrolase fold protein
HVO_1633	1270.64	0.317965	0.136201	0.00901714	0.0588914	CP001956.1	374	DUF964 family protein
HVO_1634	373.159	-0.137684	0.157637	0.305734	0.571782	CP001956.1	617	MinD/ParA domain protein
HVO_1635	329.127	0.166175	0.143259	0.184991	0.431032	CP001956.1	623	uncharacterized protein
HVO_1636	152.961	0.0352641	0.173197	0.80162	0.906529	CP001956.1	266	uncharacterized protein
HVO_1637	11754.2	0.0703698	0.160272	0.602629	0.794811	CP001956.1	920	FKBP-type peptidylprolyl isomerase
HVO_1638	82.3054	-0.288532	0.271199	0.105867	0.30674	CP001956.1	476	uncharacterized protein
HVO_1639	59.4252	-0.380273	0.258297	0.0395985	0.168484	CP001956.1	337	uncharacterized protein;pseudo=true;transl_table=11
HVO_1640	60.1196	-0.224481	0.225784	0.170096	0.413178	CP001956.1	1392	uncharacterized protein (nonfunctional);pseudo=true;transl_table=11
HVO_1640A	4.68444	0.0205585	0.28177	0.826532	0.920393	CP001956.1	287	uncharacterized protein
HVO_1641	21.7386	-0.0195715	0.246358	0.890049	0.953232	CP001956.1	230	uncharacterized protein
HVO_1642	54.4806	0.0512029	0.210176	0.731771	0.865589	CP001956.1	401	uncharacterized protein
HVO_1643	9.25923	-0.279919	0.421087	0.0731103	0.248326	CP001956.1	233	uncharacterized protein
HVO_1644	20.5971	-0.123055	0.272472	0.392614	0.646244	CP001956.1	260	cox-type terminal oxidase subunit IV
HVO_1645	405.54	-0.30185	0.180958	0.043132	0.179243	CP001956.1	2561	cox-type terminal oxidase subunit I/III
HVO_1646	488.921	-0.824683	0.161127	3.63161e-08	1.55847e-06	CP001956.1	791	cox-type terminal oxidase subunit II
HVO_1647	319.572	-2.0004	0.216961	1.75961e-21	2.50808e-19	CP001956.1	515	uncharacterized protein
HVO_1648	150.701	0.0995096	0.172248	0.480171	0.715327	CP001956.1	557	adenylate cyclase domain protein
HVO_1649	2600.82	-0.360244	0.211561	0.0300941	0.139658	CP001956.1	1208	S-adenosylmethionine synthase
HVO_1650	3221.38	0.0328954	0.130332	0.767906	0.887551	CP001956.1	2498	polyphosphate kinase
HVO_1651	3630.34	-0.420404	0.138488	0.000773371	0.00961534	CP001956.1	1175	tRNA uracil 4-sulfurtransferase
HVO_1652	185	0.411724	0.192713	0.00964108	0.0609787	CP001956.1	254	uncharacterized protein
HVO_1653	374.373	0.222216	0.184261	0.134702	0.357174	CP001956.1	452	uncharacterized protein
HVO_1654	857.879	-0.086198	0.1423	0.490871	0.722929	CP001956.1	920	cysteine synthase
HVO_1655	877.473	-0.0723792	0.131431	0.539509	0.752597	CP001956.1	380	thioredoxin
HVO_1656	979.854	-0.0904884	0.147342	0.481118	0.7157	CP001956.1	2111	YyaL family protein
HVO_1657	1820.14	0.189636	0.173935	0.18397	0.429459	CP001956.1	1286	phosphoribosylamine--glycine ligase
HVO_1658	745.647	0.0830447	0.14265	0.506002	0.734348	CP001956.1	542	O-acetyltransferase
HVO_1659	859.969	0.155475	0.189061	0.296651	0.565212	CP001956.1	896	mechanosensitive channel protein MscS
HVO_1660	1279.43	-0.203961	0.134681	0.0898432	0.279256	CP001956.1	809	diadenylate cyclase
HVO_1661	56.6937	-0.0102175	0.201207	0.946534	0.979673	CP001956.1	362	globin family protein
HVO_1662	14.3947	0.0233991	0.258192	0.856312	0.938194	CP001956.1	188	uncharacterized protein
HVO_1664	619.015	-0.09678	0.178618	0.50619	0.734353	CP001956.1	308	cyclin domain protein
HVO_1665	78.1836	-0.0922631	0.19583	0.538046	0.751344	CP001956.1	167	uncharacterized protein
HVO_1666	1219.71	-0.281147	0.16895	0.0480627	0.19201	CP001956.1	500	phosphopantetheine adenylyltransferase
HVO_1667	1137.59	0.0326884	0.117799	0.760768	0.885026	CP001956.1	464	TrmB family transcription regulator
HVO_1668	451.866	-0.0615481	0.16644	0.658014	0.824571	CP001956.1	1076	glutamate--cysteine ligase
HVO_1669	469.611	-0.233284	0.15984	0.0871522	0.274743	CP001956.1	659	fibrillarin-like rRNA/tRNA 2'-O-methyltransferase
HVO_1670	490.127	-0.0380484	0.136617	0.755077	0.881917	CP001956.1	842	rRNA/tRNA 2'-O-methyltransferase complex protein Nop5
HVO_1670A	13.4135	0.00966177	0.257656	0.939152	0.976337	CP001956.1	134	small CPxCG-related zinc finger protein
HVO_1671	501.724	0.229647	0.196703	0.136021	0.358798	CP001956.1	422	uncharacterized protein
HVO_1672	162.538	0.100506	0.1831	0.489496	0.722478	CP001956.1	371	uncharacterized protein
HVO_1673	1969.12	0.126451	0.13669	0.296497	0.565212	CP001956.1	650	uncharacterized protein
HVO_1674	160.86	-0.0164324	0.199955	0.91358	0.965009	CP001956.1	155	uncharacterized protein
HVO_1675	730.603	0.16225	0.154473	0.220032	0.479337	CP001956.1	983	magnesium transport protein CorA
HVO_1676	6435.09	-0.159741	0.151174	0.219154	0.478868	CP001956.1	998	transcription initiation factor TFB
HVO_1677	1764.59	0.0940545	0.157471	0.481042	0.7157	CP001956.1	179	small CPxCG-related zinc finger protein
HVO_1678	574.398	-0.0888188	0.166218	0.521665	0.742764	CP001956.1	407	translation initiation factor aIF-2 beta subunit
HVO_1679	18577.1	0.655605	0.18072	4.15531e-05	0.000882118	CP001956.1	236	UPF0058 family protein
HVO_1680	5068.86	-0.445915	0.179124	0.00351698	0.0301207	CP001956.1	440	UPF0212 family protein
HVO_1681	665.868	0.102726	0.152382	0.43201	0.676488	CP001956.1	914	DNA N-glycosylase
HVO_1682	158.998	0.143779	0.167308	0.30084	0.56849	CP001956.1	740	mechanosensitive channel protein MscS
HVO_1683	1140.95	0.223263	0.148471	0.0834081	0.268986	CP001956.1	1490	4-alpha-glucanotransferase
HVO_1684	6007.84	0.371635	0.140498	0.00376457	0.031697	CP001956.1	1931	threonine--tRNA ligase
HVO_1685	2451.04	-0.543108	0.128692	5.33403e-06	0.000138234	CP001956.1	1457	alpha/beta hydrolase fold protein
HVO_1686	650.653	-0.409284	0.157208	0.00298144	0.0266792	CP001956.1	1307	major facilitator superfamily transport protein
HVO_1687	93.4512	-0.0323052	0.20027	0.829577	0.922497	CP001956.1	251	uncharacterized protein
HVO_1688	42.1346	-0.185631	0.254437	0.255665	0.515072	CP001956.1	230	uncharacterized protein
HVO_1690	4741.44	0.388554	0.119206	0.000407137	0.00601618	CP001956.1	1457	DHH/RecJ family phosphoesterase
HVO_1691	2167.77	0.404866	0.140357	0.00131813	0.0138804	CP001956.1	293	PRC domain protein
HVO_1692	7186.56	0.202649	0.177833	0.160582	0.398806	CP001956.1	2201	iron-sulfur protein (4Fe-4S) / DUF162 domain protein
HVO_1693	1040.35	0.161551	0.137361	0.184273	0.429826	CP001956.1	503	DUF162 domain protein
HVO_1694	1317.14	0.0253021	0.136308	0.841959	0.92927	CP001956.1	1844	uncharacterized protein
HVO_1695	437.616	-0.160588	0.162542	0.241529	0.500427	CP001956.1	647	HTH domain protein
HVO_1696	7229.85	0.0966683	0.297902	0.350551	0.613618	CP001956.1	1712	LctP family transport protein
HVO_1697	13362.7	0.182073	0.260971	0.260657	0.522488	CP001956.1	3080	FAD-dependent oxidoreductase (GlcD/DLD_GlcF/GlpC domain fusion protein)
HVO_1698	1496.54	0.145726	0.191259	0.328208	0.592437	CP001956.1	797	CBS/parB domain protein
HVO_1699	563.798	0.142878	0.132818	0.22841	0.485401	CP001956.1	1136	pyridoxal phosphate-dependent aminotransferase
HVO_1700	703.16	-0.108154	0.155904	0.416754	0.663714	CP001956.1	803	HTH domain protein
HVO_1701	204.901	-0.217598	0.252525	0.193208	0.442902	CP001956.1	521	DUF123 domain protein
HVO_1702	142.939	-0.0552909	0.280031	0.618481	0.805074	CP001956.1	431	DUF393 domain protein
HVO_1703	4156.59	-0.0814444	0.107007	0.415189	0.662542	CP001956.1	2351	putative DEAD/DEAH box helicase
HVO_1704	2680.61	0.13334	0.150886	0.305072	0.571586	CP001956.1	1157	arabinopyranose mutase-like protein
HVO_1705	15116	0.170123	0.130699	0.159542	0.397461	CP001956.1	1166	ABC-type transport system periplasmic substrate-binding protein
HVO_1706	7620.57	-0.0544612	0.130542	0.643569	0.817753	CP001956.1	1595	ABC-type transport system permease protein
HVO_1707	4436.49	-0.0716599	0.13686	0.553711	0.7606	CP001956.1	1169	ABC-type transport system ATP-binding protein
HVO_1708	3074.99	-0.073547	0.177176	0.595787	0.789438	CP001956.1	2345	uncharacterized protein
HVO_1710	16519.2	0.10352	0.122174	0.352588	0.614488	CP001956.1	2033	glycoside hydrolase domain protein
HVO_1711	15562.2	-0.0595289	0.112203	0.54249	0.754069	CP001956.1	4535	putative glucoamylase
HVO_1712	681.939	-0.139428	0.196468	0.357175	0.6187	CP001956.1	485	START domain protein
HVO_1713	520.791	2.94567	0.210969	1.05613e-45	4.215e-43	CP001956.1	2078	receiver/sensor box histidine kinase
HVO_1714	277.1	-0.0387985	0.155676	0.771191	0.888936	CP001956.1	881	DMT superfamily transport protein
HVO_1715	193.902	-0.119	0.179358	0.410686	0.659047	CP001956.1	752	putative S-adenosylmethionine-dependent methyltransferase
HVO_1716	257.182	0.0743043	0.18021	0.605042	0.796744	CP001956.1	734	7-cyano-7-deazaguanine synthase
HVO_1717	333.199	-0.197453	0.162139	0.150157	0.383906	CP001956.1	773	7-carboxy-7-deazaguanine synthase
HVO_1718	377.806	-0.0243746	0.151815	0.856778	0.938194	CP001956.1	476	6-carboxy-5%2C6%2C7%2C8-tetrahydropterin synthase
HVO_1719	346.244	-0.128484	0.160827	0.345219	0.608661	CP001956.1	383	thioesterase domain protein
HVO_1720	150.038	-0.37242	0.220839	0.0289024	0.135705	CP001956.1	278	uncharacterized protein
HVO_1721	44.1752	-0.0727932	0.236876	0.625351	0.80979	CP001956.1	371	ferredoxin (2Fe-2S)
HVO_1723	2286.58	-0.0212834	0.140327	0.865093	0.941865	CP001956.1	2087	DNA repair helicase Rad25
HVO_1724	184.423	-0.989465	0.304803	8.94551e-05	0.0017587	CP001956.1	482	uncharacterized protein
HVO_1725	388.535	0.129082	0.164439	0.346963	0.610281	CP001956.1	1205	Orc1-type DNA replication protein
HVO_1726	919.007	0.0716255	0.131613	0.542946	0.754069	CP001956.1	785	HTH domain protein
HVO_1727	4895.22	-0.0619906	0.127292	0.591312	0.786524	CP001956.1	560	TATA-binding transcription initiation factor
HVO_1733	1804.62	-0.0576466	0.160351	0.671489	0.830209	CP001956.1	575	HTH domain protein
HVO_1734	868.739	-0.00652485	0.200013	0.966553	0.987955	CP001956.1	431	uncharacterized protein
HVO_1734A	138.913	0.0510601	0.170705	0.714729	0.855907	CP001956.1	509	restriction endonuclease domain protein
HVO_1735	623.152	0.129799	0.154659	0.326423	0.590609	CP001956.1	1982	SWIM zinc finger domain protein
HVO_1736	3867.33	0.230471	0.16942	0.102682	0.302494	CP001956.1	1412	DNA repair helicase Rad25
HVO_1737	3608.46	-0.039383	0.143137	0.760174	0.884849	CP001956.1	1352	DUF790 family protein
HVO_1738	647.247	0.489744	0.160104	0.000538874	0.00736522	CP001956.1	368	CcbP family protein
HVO_1739	1383.58	0.354638	0.155631	0.00881754	0.0578796	CP001956.1	770	uncharacterized protein
HVO_1740	1465.56	0.607504	0.152562	1.20754e-05	0.000288581	CP001956.1	632	uncharacterized protein
HVO_1741	3388.23	0.301856	0.119603	0.0058619	0.0436471	CP001956.1	986	uncharacterized protein
HVO_1742	1429.39	0.289076	0.133303	0.0155328	0.0875187	CP001956.1	557	uncharacterized protein
HVO_1743	479.9	-0.104936	0.143997	0.406112	0.656064	CP001956.1	797	SWIM zinc finger domain protein
HVO_1744	2143.58	0.202126	0.171514	0.154331	0.391069	CP001956.1	2351	putative DEAD/DEAH box helicase
HVO_1745	3093.14	-0.155653	0.141735	0.212556	0.468938	CP001956.1	683	uncharacterized protein
HVO_1746	1305.49	0.41568	0.147656	0.001532	0.0156373	CP001956.1	971	DUF2800 family protein
HVO_1747A	11.3755	-0.0917412	0.275792	0.481704	0.715916	CP001956.1	278	tetratricopeptide repeat protein (nonfunctional);pseudo=true;transl_table=11
HVO_1748	38.0212	-0.130776	0.234331	0.402898	0.653293	CP001956.1	179	uncharacterized protein;pseudo=true;transl_table=11
HVO_1749	870.396	-0.197169	0.227921	0.225018	0.483286	CP001956.1	854	uncharacterized protein
HVO_1750	70.9178	0.0921637	0.21638	0.543836	0.754069	CP001956.1	230	uncharacterized protein
HVO_1751	2150.66	-0.346905	0.128464	0.0029631	0.0265747	CP001956.1	2585	P-type transport ATPase (probable substrate copper/metal cation)
HVO_1752	643.878	-0.414318	0.188614	0.00830329	0.0559771	CP001956.1	599	Lrp/AsnC family transcription regulator
HVO_1753	117.936	-0.278898	0.237032	0.101119	0.300049	CP001956.1	197	HMA domain protein
HVO_1754	456.835	-0.299213	0.201569	0.059813	0.221236	CP001956.1	182	uncharacterized protein
HVO_1755	1032.05	-0.0282008	0.13402	0.816037	0.913862	CP001956.1	359	uncharacterized protein
HVO_1756	1827.82	-0.708659	0.195589	3.88441e-05	0.00082902	CP001956.1	623	GNAT family acetyltransferase Pat1
HVO_1757	9081.63	-1.60421	0.227291	9.11904e-14	6.86681e-12	CP001956.1	536	DoxX domain protein
HVO_1758	6885.25	-0.0770894	0.136893	0.527598	0.745248	CP001956.1	989	oxidoreductase
HVO_1759	5934.04	0.0340023	0.157687	0.796911	0.904043	CP001956.1	1115	ABC-type transport system permease protein
HVO_1760	6297.8	-0.0957663	0.15999	0.480352	0.715331	CP001956.1	881	ABC-type transport system ATP-binding protein
HVO_1761	702.503	0.0200959	0.142601	0.87121	0.945109	CP001956.1	473	FKBP-type peptidylprolyl isomerase
HVO_1762	3409.27	0.0015406	0.122706	0.987281	0.993505	CP001956.1	770	DnaJ N-terminal domain / ferredoxin fusion protein
HVO_1763	380.389	-0.00964572	0.150616	0.945845	0.979673	CP001956.1	1001	UPF0104 family protein
HVO_1764	9566.03	0.1147	0.149324	0.374274	0.630994	CP001956.1	962	uncharacterized protein
HVO_1766	68.583	0.227168	0.267376	0.179895	0.425706	CP001956.1	293	ArsR family transcription regulator
HVO_1767	42.8941	-0.0057994	0.218729	0.970365	0.989492	CP001956.1	851	ABC-type transport system permease protein (probable substrate dipeptide/oligopeptide)
HVO_1768	75.762	-0.111454	0.205598	0.465249	0.703376	CP001956.1	1073	ABC-type transport system chimeric fusion protein (permease/ATPase) (probable substrate dipeptide/oligopeptide)
HVO_1769	59.3009	-0.0800751	0.215381	0.599738	0.792576	CP001956.1	1064	ABC-type transport system ATP-binding protein (probable substrate dipeptide/oligopeptide)
HVO_1770	11.7326	-0.0727071	0.271404	0.570592	0.775097	CP001956.1	362	uncharacterized protein
HVO_1771	103.63	-0.392652	0.276778	0.0393207	0.167948	CP001956.1	1121	DUF917 family protein
HVO_1772	25.7966	-0.168878	0.284266	0.274498	0.5394	CP001956.1	584	DUF1177 family protein
HVO_1773	60.3987	-0.059773	0.204465	0.690695	0.841442	CP001956.1	659	AroM family protein
HVO_1774	107.23	-0.435713	0.24303	0.017652	0.095589	CP001956.1	947	aminopeptidase
HVO_1775	103.841	-0.126888	0.188327	0.392654	0.646244	CP001956.1	968	nitroreductase family protein
HVO_1776	74.1696	-0.475777	0.28683	0.0182005	0.0970293	CP001956.1	659	hydantoin racemase-like protein
HVO_1778	8538.92	0.0667579	0.14371	0.596974	0.790223	CP001956.1	2156	catalase-peroxidase
HVO_1779	364.777	0.0389169	0.15669	0.767847	0.887551	CP001956.1	1811	transducer protein Htr8
HVO_1780	768.02	-0.0948973	0.159466	0.483208	0.717442	CP001956.1	515	HTH domain protein
HVO_1781	295.029	0.205393	0.260057	0.214603	0.47163	CP001956.1	356	uncharacterized protein
HVO_1782	25.4574	-0.0219336	0.249517	0.875243	0.946361	CP001956.1	1169	ISH3-type transposase ISH51
HVO_1784	1868.54	-0.219233	0.128005	0.057329	0.214634	CP001956.1	1244	M20 family amidohydrolase
HVO_1783	668.127	0.0915912	0.152887	0.485489	0.718461	CP001956.1	674	uncharacterized protein
HVO_1785	1123.57	-0.0634742	0.172013	0.653816	0.822629	CP001956.1	170	uncharacterized protein
HVO_1786	1.31002	0.0147526	0.292974	0.796229	1	CP001956.1	131	uncharacterized protein
HVO_1787	120.84	-0.369144	0.213396	0.0274092	0.131006	CP001956.1	323	uncharacterized protein
HVO_1788	3958.62	0.128081	0.204393	0.401091	0.6526	CP001956.1	1778	putative sulfite/nitrite reductase (ferredoxin)
HVO_1789	379.501	0.0525693	0.162594	0.700504	0.847956	CP001956.1	284	uncharacterized protein
HVO_1790	186.022	-0.726653	0.232153	0.000210251	0.00352568	CP001956.1	920	DMT superfamily transport protein
HVO_1791	454.036	-1.03712	0.201228	2.17879e-08	9.45168e-07	CP001956.1	947	DMT superfamily transport protein
HVO_1792	224.235	0.140362	0.174592	0.324949	0.589488	CP001956.1	488	Lrp/AsnC family transcription regulator
HVO_1792A	243.113	-0.658429	0.230597	0.000587413	0.00781455	CP001956.1	275	uncharacterized protein
HVO_1793	1171.54	-0.247754	0.194763	0.107929	0.309222	CP001956.1	2106	receiver/sensor box histidine kinase (nonfunctional);pseudo=true;transl_table=11
HVO_1795	31.7896	-0.610918	0.436396	0.0150027	0.0851721	CP001956.1	152	uncharacterized protein;pseudo=true;transl_table=11
HVO_1796	2692.25	-0.346571	0.326616	0.0705975	0.243919	CP001956.1	140	uncharacterized protein
HVO_1797	404.435	-0.0876196	0.15337	0.511319	0.736439	CP001956.1	1232	beta-lactamase domain protein
HVO_1798	113.541	0.0888892	0.186846	0.543594	0.754069	CP001956.1	377	uncharacterized protein
HVO_1799	664.353	-0.0729381	0.149203	0.573802	0.776869	CP001956.1	1232	digeranylgeranylglycerophospholipid reductase / dolichol omega-reductase
HVO_1801	1799.42	-0.51789	0.256478	0.00785693	0.053805	CP001956.1	311	uncharacterized protein
HVO_1802	982.381	0.181181	0.143622	0.147867	0.379755	CP001956.1	1145	peptidase M10 family protein
HVO_1803	1931.58	0.352166	0.145001	0.00609672	0.0450593	CP001956.1	602	AMMECR1 domain protein
HVO_1804	636.397	0.0266397	0.129375	0.818545	0.914797	CP001956.1	1166	nicotinate phosphoribosyltransferase
HVO_1805	148.393	-0.0110398	0.182699	0.940411	0.976927	CP001956.1	320	uncharacterized protein
HVO_1806	732.492	-0.0800579	0.149642	0.536901	0.75027	CP001956.1	1427	uncharacterized protein
HVO_1807	143.077	-0.0855344	0.172496	0.545483	0.755386	CP001956.1	440	uncharacterized protein
HVO_1808	2858.43	0.339457	0.150077	0.00985246	0.0616319	CP001956.1	1430	uncharacterized protein
HVO_1809	740.49	-0.00398507	0.154153	0.979664	0.992528	CP001956.1	572	isochorismatase family protein
HVO_1810	593.6	-0.0403383	0.130357	0.732536	0.865981	CP001956.1	485	PaaI family protein
HVO_1811	1285.1	-0.136396	0.124408	0.22735	0.484661	CP001956.1	2579	sensor box histidine kinase
HVO_1812	166.182	-0.0763863	0.177083	0.594663	0.789258	CP001956.1	1127	putative ketohexokinase
HVO_1813	447.935	-0.49691	0.23057	0.00638334	0.0466592	CP001956.1	428	HTH-10 family transcription regulator
HVO_1814	140.893	-0.0797072	0.189613	0.58941	0.78485	CP001956.1	911	peptidase M23 family protein
HVO_1815	587.667	-0.368094	0.216723	0.0290857	0.136245	CP001956.1	686	lipoate--protein ligase domain protein
HVO_1816	2195.95	0.0700058	0.143954	0.574038	0.776869	CP001956.1	1289	dihydroorotase
HVO_1817	861.76	-0.0595451	0.172876	0.674913	0.833667	CP001956.1	443	uncharacterized protein
HVO_1818	642.325	0.0150489	0.147043	0.904765	0.959262	CP001956.1	527	uncharacterized protein
HVO_1819	396.049	0.244975	0.168387	0.0819541	0.266568	CP001956.1	689	uncharacterized protein
HVO_1820	483.396	0.175932	0.18575	0.234125	0.492304	CP001956.1	368	UspA domain protein
HVO_1821	1078.95	0.115659	0.129421	0.320192	0.585762	CP001956.1	554	GNAT family acetyltransferase Pat2
HVO_1822	1030.37	-0.317526	0.208573	0.051105	0.199374	CP001956.1	455	UspA domain protein
HVO_1823	1022.53	-0.526314	0.183796	0.000888319	0.0106401	CP001956.1	461	UspA domain protein
HVO_1824	2795.82	-0.270389	0.1371	0.0264486	0.12857	CP001956.1	1289	DHH/RecJ family phosphoesterase
HVO_1825	267.359	0.136047	0.171114	0.334573	0.598278	CP001956.1	428	uncharacterized protein
HVO_1826	224.589	0.0280688	0.216512	0.849033	0.932698	CP001956.1	437	uncharacterized protein
HVO_1827	1228.83	-0.235961	0.158977	0.0824661	0.267351	CP001956.1	401	30S ribosomal protein S6e
HVO_1828	1200.04	-0.0589074	0.135416	0.626919	0.810355	CP001956.1	302	small CPxCG-related zinc finger protein
HVO_1829	4288.49	0.00312131	0.129472	0.977218	0.992528	CP001956.1	1094	aminopeptidase
HVO_1830	1165.9	0.0824646	0.121239	0.455392	0.695533	CP001956.1	899	6-phosphogluconate dehydrogenase (NAD-dependent%2C decarboxylating)
HVO_1831	5857.16	0.190354	0.14629	0.135369	0.357549	CP001956.1	581	ferredoxin (2Fe-2S)
HVO_1832	485.491	0.392161	0.178899	0.0092036	0.0594362	CP001956.1	1466	MATE efflux family protein
HVO_1832A	19.6508	-0.035032	0.25027	0.800598	0.905665	CP001956.1	197	CopG domain protein
HVO_1834	179.655	0.314085	0.226092	0.0633972	0.228388	CP001956.1	473	putative resolvase;pseudo=true;transl_table=11
HVO_1834	179.655	0.314085	0.226092	0.0633972	0.228388	CP001956.1	191	putative resolvase;pseudo=true;transl_table=11
HVO_1835	5.79861	-0.0824911	0.292636	0.42769	0.672805	CP001956.1	1352	ISH5-type transposase ISHvo11
HVO_1838	485.806	0.446556	0.294064	0.0257779	0.12577	CP001956.1	275	DUF262/DUF1524 domain protein (nonfunctional);pseudo=true;transl_table=11
HVO_1838	485.806	0.446556	0.294064	0.0257779	0.12577	CP001956.1	1424	DUF262/DUF1524 domain protein (nonfunctional);pseudo=true;transl_table=11
HVO_1837	1.88127	0.0261684	0.292705	0.679706	1	CP001956.1	1157	ISH3-type transposase ISHvo20 (nonfunctional);pseudo=true;transl_table=11
HVO_1839	287.154	-0.247161	0.15432	0.0638353	0.229096	CP001956.1	1028	XerC/D-like integrase
HVO_1840	0.822271	0.00650011	0.296219	0.85489	1	CP001956.1	233	small CPxCG-related zinc finger protein
HVO_1841	75.3328	-0.061436	0.190351	0.677558	0.835705	CP001956.1	1631	hypothetical protein
HVO_1841A	161.91	0.451429	0.215431	0.00887478	0.0581597	CP001956.1	389	death-on-curing family protein
HVO_1842	4.74706	0.0288381	0.284599	0.747243	0.877389	CP001956.1	125	uncharacterized protein
HVO_1843	66.8748	0.0508317	0.197943	0.731408	0.865589	CP001956.1	227	uncharacterized protein
HVO_1844	317.202	0.108985	0.210826	0.475051	0.711684	CP001956.1	146	uncharacterized protein
HVO_1845	24.4628	-0.0769538	0.266271	0.568506	0.773052	CP001956.1	1169	ISH3-type transposase ISH51
HVO_1847	5828.66	-0.00715806	0.113153	0.945841	0.979673	CP001956.1	1799	oligoendopeptidase PepF
HVO_1848A	7642.29	-0.142553	0.201402	0.340016	0.604187	CP001956.1	155	small CPxCG-related zinc finger protein
HVO_1849	1570.13	-7.47506e-05	0.127476	0.997045	0.997877	CP001956.1	1334	putative M28 family peptidase
HVO_1850	257.336	-0.0437165	0.152813	0.740302	0.87129	CP001956.1	326	uncharacterized protein
HVO_1851	772.118	-0.200724	0.168806	0.154103	0.390904	CP001956.1	647	HAD superfamily hydrolase
HVO_1852	822.519	0.0266716	0.122044	0.809851	0.912254	CP001956.1	851	tRNA pseudouridine synthase TruA
HVO_1853	435.739	-0.252871	0.170134	0.0756306	0.253649	CP001956.1	446	UspA domain protein
HVO_1854	632.545	-0.01239	0.148505	0.925297	0.970018	CP001956.1	1295	histidine--tRNA ligase
HVO_1855	243.192	0.131874	0.207955	0.390082	0.645394	CP001956.1	905	DMT superfamily transport protein
HVO_1856	1877.76	-0.275196	0.159656	0.0445251	0.182044	CP001956.1	590	uncharacterized protein
HVO_1857	2646.37	0.00247214	0.170888	0.986504	0.993253	CP001956.1	362	PDCD5 family DNA-binding protein
HVO_1858	4522.08	-0.028501	0.149649	0.788879	0.898502	CP001956.1	455	30S ribosomal protein S19e
HVO_1859	822.958	0.0655785	0.128506	0.570444	0.775097	CP001956.1	1028	UPF0104 family protein
HVO_1861	688.806	-0.272535	0.13861	0.0269616	0.129709	CP001956.1	893	thiamine-monophosphate kinase
HVO_1862	1653.85	0.322658	0.200679	0.0425508	0.177928	CP001956.1	1139	M50 family metalloprotease
HVO_1863	375.217	-0.672579	0.247388	0.000835721	0.0101999	CP001956.1	245	uncharacterized protein
HVO_1864	1310.24	-0.273381	0.166405	0.0519115	0.201663	CP001956.1	785	molybdopterin synthase catalytic subunit
HVO_1865	142.957	-0.40686	0.25253	0.0277312	0.131913	CP001956.1	344	uncharacterized protein
HVO_1866	485.048	0.534787	0.187812	0.000874856	0.0105969	CP001956.1	713	uridylate kinase
HVO_1867	2517.78	0.312419	0.180132	0.0354446	0.155964	CP001956.1	1667	lysine--tRNA ligase
HVO_1868	1273.48	0.386984	0.164312	0.00632232	0.0463831	CP001956.1	539	uncharacterized protein
HVO_1869	5155.3	-0.438199	0.189302	0.00561019	0.0421187	CP001956.1	476	uncharacterized protein
HVO_1870	1816.93	-0.26719	0.18025	0.0706457	0.243919	CP001956.1	1787	M50 family metalloprotease
HVO_1871	6795.81	-0.120484	0.137325	0.323464	0.587861	CP001956.1	1505	coproheme decarboxylase HemQ
HVO_1872	360.577	0.00577614	0.182827	0.966475	0.987955	CP001956.1	248	uncharacterized protein
HVO_1873	1076.77	-0.130704	0.152753	0.320743	0.585762	CP001956.1	170	uncharacterized protein
HVO_1874	6024.77	-0.0354135	0.12227	0.751614	0.880441	CP001956.1	1073	putative oxidoreductase (aldo-keto reductase family protein)
HVO_1875	253.472	-0.0419839	0.173173	0.767765	0.887551	CP001956.1	917	O-acetyltransferase
HVO_1876	2474.92	-0.111119	0.182324	0.448387	0.690469	CP001956.1	299	small CPxCG-related zinc finger protein
HVO_1876A	629.625	-0.109423	0.138521	0.372894	0.630646	CP001956.1	179	uncharacterized protein
HVO_1878	1276.97	-0.577769	0.161371	6.55443e-05	0.00132115	CP001956.1	830	NAD synthase%2C ammonia-dependent
HVO_1879	460.192	0.105223	0.14018	0.394617	0.647928	CP001956.1	695	enoyl-CoA hydratase
HVO_1880	1585.06	0.0279752	0.136967	0.816774	0.913862	CP001956.1	677	uncharacterized protein
HVO_1882	179.703	0.15122	0.170113	0.281693	0.547617	CP001956.1	1076	pectin esterase
HVO_1883	682.318	-0.199861	0.155261	0.133454	0.355448	CP001956.1	611	DUF457 family protein
HVO_1884	279.024	-0.0519131	0.159004	0.701396	0.848332	CP001956.1	617	uncharacterized protein
HVO_1885	938.45	0.173633	0.136558	0.151642	0.385972	CP001956.1	653	TrkA domain protein
[truncated: 2,245 more rows]

## Sheet: csmR_stat
gene	baseMean	log2FC	lfcSE	pvalue	padj	chr	width	product
[truncated: 4,112 more rows]

## Sheet: cirD_early
gene	baseMean	log2FC	lfcSE	pvalue	padj	chr	width	product
[truncated: 4,112 more rows]

## Sheet: cirD_mid
gene	baseMean	log2FC	lfcSE	pvalue	padj	chr	width	product
[truncated: 4,112 more rows]

[truncated: 5 more sheets: cirD_stat, cirA_early, cirA_mid, cirA_stat, README]
