# Supplementary material for: CsmR controls both, motility and cell shape, in Haloferax volcanii
Source: PLoS Genet. 2026 Jun 12;22(6):e1012198. doi: 10.1371/journal.pgen.1012198 (PMC13286277; doi:10.1371/journal.pgen.1012198)
Supplement: S9 Table — Size-factor-normalized RNA-seq count data used for comparative visualization of gene expression across wild type and deletion strains. Values are provided for matched growth phases and were used for downstream expression profiling of selected genes and regulatory groups. (XLSX) [file pgen.1012198.s009.xlsx]

## Sheet: Sheet 1
gene_id	wt_low	wt_mid	wt_stat	∆cirA_low	∆cirA_mid	∆cirA_stat	∆cirD_low	∆cirD_mid	∆cirD_stat	∆csmR_low	∆csmR_mid	∆csmR_stat
HVO_0001	207.848	97.7352	30.8768	161.828	102.309	36.2779	223.26	143.436	32.2402	206.495	133.822	32.4365
HVO_0002	234.673	177.686	153.613	237.227	177.697	123.774	241.865	240.603	161.308	245.729	219.635	147.781
HVO_0003	171.549	103.866	66.7443	188.332	116.644	54.6245	179.668	139.392	79.6913	196.153	134.402	63.124
HVO_0004	43.1838	27.3037	45.5729	43.5364	27.561	20.8785	40.9674	32.5196	27.0731	41.9926	31.0648	24.5206
HVO_0005	74.0936	95.3248	80.2291	70.1025	96.3588	75.6253	70.8517	119.994	271.811	59.3881	118.674	206.369
HVO_0006	76.9657	105.519	171.65	66.0794	95.18	134.431	68.7883	128.615	153.136	58.9268	112.482	150.327
HVO_0008	58.9447	59.0244	118.333	65.4078	101.815	65.9889	56.2566	87.8304	76.1663	51.1528	88.4507	72.4086
HVO_0009	19.4012	27.8432	66.1256	14.2029	26.5788	16.3486	16.5472	31.111	22.1386	15.4191	30.036	23.8902
HVO_0010	74.1661	81.5888	215.971	58.739	76.9008	133.697	53.9294	112.387	160.74	58.3672	99.1465	148.961
HVO_0011	162.335	31.4909	20.1445	352.922	52.2722	34.7056	135.081	31.4438	57.4908	106.75	33.2747	46.6297
HVO_0013	96.7742	88.3492	41.3735	106.897	69.1968	24.8749	96.5606	82.1292	31.3321	92.8098	73.3332	27.4204
HVO_0014	102.839	63.8007	55.623	110.869	68.4815	32.6427	102.125	67.3109	41.0324	103.07	67.6825	35.0776
HVO_0015	140.526	84.1144	137.264	114.378	106.012	77.54	138.616	128.953	97.5754	122.623	112.252	87.7109
HVO_0016	287.958	227.574	294.56	209.515	187.099	113.266	255.742	247.12	282.101	213.518	223.672	226.606
HVO_0017	171.647	123.958	271.324	171.541	189.32	147.491	167.332	218.963	271.238	160.592	215.848	264.693
HVO_0018	72.445	65.2806	32.0002	68.5198	68.3165	32.4089	64.5137	92.5929	44.5772	64.0839	79.4845	37.7273
HVO_0019	94.868	71.881	78.0382	90.2983	83.0616	57.3202	92.9849	109.931	78.5867	96.1193	101.364	67.1595
HVO_0020	66.808	63.7588	31.3734	73.3968	64.9737	23.2411	66.9946	82.8909	33.7842	71.0701	80.5936	26.7375
HVO_0021	53.2375	79.0467	31.8544	58.9699	68.4895	30.9248	51.4994	104.634	47.6254	54.7894	96.7177	36.7082
HVO_0022	12.1916	9.91429	5.24456	14.5555	9.02335	4.74791	15.9515	9.7662	4.31932	16.9364	10.6939	4.20819
HVO_0023	7.74847	8.85734	9.9975	5.60072	9.30037	9.35448	5.53532	13.8658	9.52665	5.54415	12.3189	8.75231
HVO_0024	98.889	124.747	78.726	87.8874	133.657	54.5305	92.1427	169.432	78.3431	83.6931	146.119	71.0791
HVO_0025	1388.49	2275.03	622.279	932.351	1937.09	631.683	1729.89	2943.19	1181.33	1535.07	2522.48	1011.1
HVO_0026	255.739	46.7304	7.95506	27.7566	29.7892	8.34427	114.167	37.8055	10.2915	100.492	33.0495	8.27124
HVO_0027	136.134	180.718	210.027	105.348	157.091	129.103	127.408	229.552	157.4	115.908	193.709	137.851
HVO_0028	252.523	332.243	502.405	175.554	266.472	281.069	286.012	384.366	401.777	223.246	308.845	394.101
HVO_0029	71.6917	65.9418	109.062	76.0435	74.8996	65.1451	68.5716	86.6743	81.6547	73.6299	77.0956	71.115
HVO_0030	52.136	41.1901	49.1077	53.5384	48.9862	30.4182	41.411	59.5284	40.6614	43.9827	51.1207	34.7671
HVO_0031	50.6358	46.0225	41.9501	65.3878	58.7209	30.8269	48.8244	51.6644	39.9356	43.2295	43.8142	38.2961
HVO_0032	7.21953	5.56502	2.84966	9.88969	8.29027	2.83202	6.03136	6.6053	2.90923	7.4874	6.95838	2.7062
HVO_0033	5.59495	10.045	9.34666	6.63046	8.00606	4.08577	5.32567	7.61698	6.17864	5.19562	6.87277	6.13802
HVO_0034	29.9142	22.763	526.671	75.3438	40.4387	74.6349	36.6206	34.3177	152.516	25.663	48.0056	204.178
HVO_0035	226.487	340.529	693.436	129.17	287.613	432.936	151.544	419.6	569.532	129.338	347.516	506.336
HVO_0036	103.199	84.0568	636.365	83.8549	137.085	282.241	76.4987	181.271	350.587	65.057	166.486	342.911
HVO_0037	192.516	149.776	542.909	141.627	203.704	298.798	139.294	279.771	392.955	123.283	253.56	362.136
HVO_0038	49.7493	54.7801	183.694	34.0142	57.147	70.0451	36.0402	81.9649	89.7987	37.8333	68.7129	88.5822
HVO_0039	148.764	129.778	117.95	113.645	137.393	100.461	122.294	187.39	140.364	128.582	164.639	117.896
HVO_0040	9.17515	12.7187	43.5107	7.32054	9.89025	20.4399	8.17632	13.6618	59.4521	8.5561	14.4729	85.4966
HVO_0041	396.706	213.462	42.8199	263.372	259.65	19.1365	250.347	123.356	27.7065	361.859	329.567	19.61
HVO_0042	393.436	222.177	42.9063	248.67	260.207	18.5407	249.313	126.39	29.7859	324.865	345.757	19.8707
HVO_0043	432.276	238.529	59.1808	256.15	289.365	24.5088	274.492	153.499	38.2478	371.754	386.949	27.1016
HVO_0044	458.83	239.608	66.0694	258.456	287.575	27.9408	300.468	158.364	38.2409	390.029	394.176	28.3625
HVO_0045	725.416	363.101	95.1887	329.829	419.456	44.6229	441.768	280.201	64.9638	510.156	606.328	49.3234
HVO_0046	729.709	352.016	136.061	322.281	416.831	57.0925	496.858	286.518	78.5099	560.411	615.347	63.5375
HVO_0047	675.65	262.707	171.678	291.741	394.003	75.9964	474.031	248.673	72.4647	485.865	530.985	73.5808
HVO_0048	370.494	158.825	279.223	256.655	251.223	134.901	220.993	198.322	144.758	220.723	265.992	130.844
HVO_0049	533.948	181.376	794.488	346.091	370.436	340.547	309.502	266.276	333.696	318.885	335.914	336.467
HVO_0050	27.5966	20.251	26.8719	22.8224	18.7467	19.8327	20.1794	25.241	21.4294	22.031	26.5286	23.3718
HVO_0051	27.8672	20.8421	33.2052	18.8796	24.4369	20.8028	20.0915	32.74	30.5105	19.0405	26.1776	25.7855
HVO_0052	40.0234	31.4627	69.7432	31.6309	42.7397	43.3453	37.1424	49.4288	56.5865	34.8901	42.869	56.0199
HVO_0053	183.9	143.55	18.5948	186.691	105.201	19.0565	180.388	129.527	33.675	176.687	126.486	21.7838
HVO_0054	296.282	210.296	70.1643	287.795	225.478	62.1537	289.376	245.551	100.911	288.469	233.55	84.0405
HVO_0055	304.01	182.832	126.558	296.017	241.183	86.9634	310.462	241.792	138.919	312.618	237.634	130.938
HVO_0056	141.642	70.9227	79.8321	152.681	84.1336	49.1921	150.465	78.4642	62.341	151.7	89.6249	56.2258
HVO_0057	296.205	190.905	70.3747	241.19	168.254	40.1046	251.186	159.927	39.7331	259.258	180.6	34.4608
HVO_0058	444.581	336.044	123.849	346.367	292.443	63.4903	405.003	276.425	80.1025	412.5	308.007	61.5935
HVO_0059	369.419	270.091	114.245	272.876	256.885	56.2177	317.953	235.134	69.2641	326.818	252.253	54.2171
HVO_0060	325.773	219.259	130.467	250.723	244.081	63.8966	290.016	213.961	71.6688	296.491	239.743	67.3884
HVO_0061	222.969	163.485	142.397	170.684	195.975	67.3232	189.124	166.988	67.7743	192.943	190.186	64.4607
HVO_0062	5752.45	2508.45	961.88	2670.54	3465.29	906.632	4320.62	3173.05	1151.46	3591.6	3775	921.868
HVO_0063	411.042	404.57	282.42	289.168	383.855	203.372	322.082	315.246	187.002	191.602	345.289	213.27
HVO_0064	150.441	141.479	140.134	107.056	124.504	105.806	133.436	162.711	124.055	123.314	137.799	112.398
HVO_0065	160.156	131.624	63.5998	108.597	124.76	53.521	133.883	180.438	72.6758	125.302	147.634	59.5743
HVO_0066	4.87763	7.79898	6.23996	6.20117	8.84088	5.69482	4.2668	9.16206	5.9905	3.52894	6.47091	5.22697
HVO_0067	224.07	336.528	572.21	151.853	183.378	399.51	174.968	316.571	496.261	156.536	283.347	442.536
HVO_0068	15.6565	13.8963	26.7726	12.7708	10.7174	16.0995	15.2583	15.0433	15.3367	14.9243	14.1218	12.2053
HVO_0069	120.904	68.319	184.654	126.43	97.4824	104.548	118.174	91.5702	98.7112	124.518	89.1777	98.9125
HVO_0070	915.966	758.709	2326.72	751.677	819.619	1345.54	921.255	1127.72	1596.84	797.183	1002.55	1652.45
HVO_0071	99.0562	64.3918	112.077	93.5372	78.9867	73.7238	103.273	79.4832	65.6929	94.5419	85.199	66.2106
HVO_0072	321.267	525.928	710.461	65.47	424.632	1240.17	290.856	577.941	1268.07	194.487	649.871	1331.1
HVO_0073	35.094	25.5482	16.5841	36.8967	32.7871	13.486	34.2801	31.2395	17.6027	38.8133	33.0362	13.7364
HVO_0074	33.5737	31.6945	55.3078	11.7446	33.0189	39.6684	15.8001	47.5021	43.8163	12.1503	45.8511	44.3404
HVO_0075	39.6928	25.7914	14.6165	51.9297	22.8816	7.3432	41.7459	21.744	11.0413	41.38	22.9678	8.09733
HVO_0076	84.2959	74.4292	54.094	100.483	58.412	26.8749	94.4868	61.5731	45.9252	92.81	58.6374	37.1864
HVO_0077	110.397	83.3397	96.8463	122.458	74.4904	39.3498	126.52	78.7287	80.328	116.705	75.9958	70.3872
HVO_0078	128.808	86.0979	152.266	137.949	93.7315	64.7658	142.794	84.5204	124.434	133.757	87.0456	114.362
HVO_0079	26.5884	24.0861	10.296	24.2637	22.8724	10.3819	25.3503	29.9724	12.9111	27.8664	29.0043	10.6437
HVO_0080	32.2211	26.8611	13.547	28.7217	26.9677	14.203	25.1605	36.407	18.4833	27.632	36.5807	13.788
HVO_0081	93.248	78.781	77.3786	71.577	91.252	52.4059	79.4881	112.429	63.4656	70.5048	97.5558	52.4394
HVO_0082	51.1349	50.2664	38.4684	45.8616	43.0838	27.5083	45.2034	59.4439	27.4796	43.4039	57.1721	23.2469
HVO_0083	182.371	140.619	269.119	103.565	173.299	131.687	125.551	217.193	165.44	110.72	213.072	171.415
HVO_0084	39.0014	7.7675	157.951	6.9641	7.21922	39.633	11.6302	9.2568	31.1244	6.63435	9.08956	35.8801
HVO_0085	68.8457	16.963	77.8419	20.4403	13.3977	18.7482	39.6451	16.1203	16.0967	25.9834	13.7314	17.5777
HVO_0086	52.5895	12.2718	86.818	16.1307	8.49449	20.5199	29.5051	10.8122	15.5783	19.1683	10.1719	17.4361
HVO_0087	83.4773	88.9197	142.327	75.868	83.6792	77.3855	69.2903	103.922	93.7465	64.7601	90.4128	85.7153
HVO_0090	618.064	656.95	2380.59	560.54	935.903	1172.92	462.446	1100.94	1277.77	444.485	1034.8	1277.99
HVO_0091	36.9494	34.9562	192.856	37.726	42.2913	71.7745	31.9181	46.8092	90.4588	29.4718	46.4606	89.5329
HVO_0092	409.389	46.5956	68.516	62.5679	35.05	33.7877	253.344	46.2209	14.8075	169.645	31.6378	12.4078
HVO_0093	87.5057	87.8458	61.0131	74.8065	65.9317	47.7944	73.32	91.1121	49.5729	78.0737	86.6357	41.9886
HVO_0094	280.943	194.243	190.71	34.8271	308.347	174.612	89.4324	272.37	129.678	19.8516	397.323	185.693
HVO_0095	33.6385	40.143	47.249	16.5531	34.2094	38.5481	17.1395	44.9126	34.3729	15.1034	41.1352	32.6899
HVO_0096	14.4816	21.9334	44.5405	6.30366	17.1107	30.7963	6.31375	25.4437	19.8553	5.04131	24.0143	20.3223
HVO_0097	57.8675	86.3713	210.253	41.1896	66.6494	123.296	41.0738	91.0949	156.97	37.749	81.6196	152.343
HVO_0098	128.262	153.273	128.941	117.766	95.3044	69.3785	112.271	120.159	80.8766	119.765	126.182	70.6362
HVO_0099	220.856	194.763	119.355	205.923	187.65	103.658	211.735	259.94	173.374	221.022	231.381	135.619
HVO_0099A	268.979	76.7832	497.891	75.3066	65.0047	194.032	150.802	127.078	203.342	144.717	65.6251	152.696
HVO_0100	64.7205	45.5989	177.963	79.8804	57.6762	77.0437	72.4704	58.6932	84.5453	81.7831	54.9737	88.4877
HVO_0101	15.0145	24.2464	64.8713	8.24819	17.4733	40.5486	11.5396	23.7611	60.4257	11.3433	21.5849	68.8103
HVO_0102	144.949	95.5129	331.328	145.538	121.034	185.795	136.282	137.715	210.797	132.903	120.135	194.147
HVO_0103	172.11	87.1609	257.966	153.696	130.92	145.351	147.661	151.518	189.252	144.258	127.255	169.062
HVO_0104	115.863	128.165	45.8422	115.225	148.873	55.9321	89.4871	185.393	57.0137	80.2482	139.254	47.2476
HVO_0105	119.253	659.146	84.4367	184.688	280.444	300.674	219.062	194.415	750.632	156.286	213.879	613.87
HVO_0106	39.6215	210.401	44.7648	69.9909	81.7274	60.4851	74.4793	58.6109	400.905	53.9131	73.5081	319.292
HVO_0107	309.802	311.443	1435.11	286.208	350.204	721.892	292.934	432.055	651.023	261.942	402.99	650.592
HVO_0108	24.8804	26.9416	49.5966	16.4473	25.172	30.2188	18.2163	32.0594	27.114	17.7802	32.3259	28.1627
HVO_0109	100.528	134.074	457.214	106.119	120.304	223.806	112.147	119.782	202.271	111.579	108.219	189.237
HVO_0110	76.7287	86.4454	149.253	69.8348	62.0323	122.647	70.9019	99.5298	139.063	67.0222	83.9897	130.601
HVO_0111	200.033	149.232	707.517	214.804	197.793	286.663	188.69	213.255	306.519	179.214	196.962	323.226
HVO_0112	139.99	92.8418	669.563	174.184	148.941	258.226	144.992	145.786	277.277	143.461	140.153	299.045
HVO_0113	23.3775	15.9726	8.20777	29.4332	18.8774	5.23119	28.4951	17.8496	8.23899	28.4847	17.8616	6.54035
HVO_0114	37.0767	34.2979	37.3185	36.0287	35.9587	26.2616	33.2936	42.7978	30.2314	33.6333	36.0711	26.6719
HVO_0115	931.615	556.132	408.145	1049.5	622.761	243.514	1088.89	552.357	394.965	1153.21	626.056	311.645
HVO_0116	1699.52	1108.16	810.558	1892.43	1177.54	533.755	2211.82	1164.49	761.576	2157.82	1186.19	686.319
HVO_0117	1529.83	1002.8	484.271	1750.19	935.368	374.572	1893.72	905.16	532.145	1843.36	943.471	440.156
HVO_0118	292.338	237.719	258.233	356.406	255.067	168.676	308.786	238.884	179.576	315.451	216.017	147.54
HVO_0119	518.93	412.284	437.327	533.303	476.432	264.422	563.383	478.368	315.89	530.155	418.1	255.392
HVO_0120	317.17	232.313	297.891	373.122	253.916	150.866	331.982	251.845	171.203	317.621	230.283	140.717
HVO_0121	34.908	52.0579	19.3926	34.5529	40.9622	19.4179	38.5639	64.3306	24.6582	35.2667	60.2842	21.3594
HVO_0122	31.8615	49.8465	33.4544	23.4468	52.9899	29.1707	28.1671	79.5881	38.1366	24.9056	70.5645	33.2724
HVO_0123	277.795	191.496	422.817	258.116	251.985	247.433	272.381	289.443	295.921	266.234	263.522	286.319
HVO_0124	71.1048	46.2593	70.7696	69.4113	52.6297	45.4106	67.6689	62.341	47.4834	69.6623	56.0124	47.8702
HVO_0125	16.3869	7.05598	10.9126	16.5724	9.5825	6.59143	16.3359	10.1536	6.6475	14.9551	9.84604	5.94836
HVO_0126	60.8691	52.0645	113.945	79.6508	47.1211	62.7333	66.9444	56.8629	67.8079	72.3567	53.5102	57.2133
HVO_0127	123.176	74.7088	98.6933	125.661	105.07	59.7386	119.509	106.105	84.482	119.395	98.6419	83.2336
HVO_0128	102.253	60.6346	108.454	108.221	91.0537	58.8968	104.854	81.3541	84.0029	99.8447	85.1143	79.1111
HVO_0129	24.3194	43.3045	100.996	17.5856	23.4866	63.4388	20.5238	44.1922	62.2226	15.5026	34.3539	55.9414
HVO_0131	11.6393	25.6698	26.4485	13.6504	20.4313	24.6482	14.3545	27.5463	23.0747	14.3516	28.5063	16.9336
HVO_0131B	50.6315	54.9744	190.995	47.2631	40.2151	98.3462	36.5997	52.7316	99.2943	32.0603	54.3532	89.013
HVO_0132	33.8867	26.4472	104.397	34.8003	27.1688	51.3059	26.7849	31.682	45.677	27.6632	25.8689	52.3679
HVO_0133	2518.45	2051.96	602.475	2130.36	2355.86	457.524	2459.74	3357.38	1147.82	2462.57	2766.41	996.561
HVO_0134	500.806	493.91	950.054	483.79	508.341	651.194	516.462	704.263	756.253	478.502	605.522	690.18
HVO_0135	82.2693	72.5199	180.531	68.0997	74.1378	125.77	74.9443	92.1164	127.425	68.1176	77.8085	122.249
HVO_0136	233.242	163.89	291.869	253.709	198.17	204.052	261.399	245.906	201.367	254.546	238.385	198.215
HVO_0136A	17.0602	12.4777	4.08442	19.0271	12.8632	3.65755	20.7136	14.796	8.19184	16.2304	12.2768	5.21872
HVO_0137	20.0012	21.5521	21.1348	19.2437	19.4953	14.0421	17.706	25.3046	14.5946	19.6664	22.0993	12.777
HVO_0138	172.983	96.3423	131.398	148.41	100.022	91.498	179.368	125.535	109.084	163.839	114.802	90.8227
HVO_0139	71.037	51.6391	89.9407	71.6046	54.5418	49.77	53.6788	83.7857	70.8995	70.8016	78.825	50.3137
HVO_0140	105.136	103.228	320.475	82.1357	101.334	181.836	76.2591	142.821	173.213	76.6455	122.774	174.947
HVO_0141	2.18884	2.88917	1.43447	1.68067	1.99239	1.31247	1.92995	2.5361	1.25419	1.86742	2.66641	0.899911
HVO_0142	3.44975	3.81141	1.2533	3.44433	2.84175	0.823118	3.14071	4.23918	1.37984	3.09826	4.93692	1.34224
HVO_0143	71.3241	72.2548	20.2556	68.8209	58.9051	19.8729	68.9748	80.8333	28.7466	65.3085	83.7129	24.7927
HVO_0144	11.141	7.65484	3.91624	13.9992	7.8267	3.38406	13.687	8.54766	3.80463	13.9714	10.0767	3.08313
HVO_0145	138.212	78.5595	91.8142	170.621	114.584	58.2262	155.805	117.823	74.765	165.314	126.303	65.2946
HVO_0146	87.8717	62.0353	36.2981	107.574	64.619	26.662	90.7515	69.1605	34.9775	90.2183	76.6964	29.1
HVO_0147	8.1192	3.78682	28.578	9.10609	6.5046	6.87341	8.30452	4.1184	2.43771	6.1716	4.81535	4.8763
HVO_0148	12.1053	7.09808	38.9435	10.3456	7.33406	9.02971	9.43896	6.35175	3.95604	9.97479	7.02215	5.80514
HVO_0149	11.0628	8.17497	24.058	8.69021	8.74605	4.96059	9.63162	8.7606	4.57322	9.81946	7.6093	4.49044
HVO_0150	10.9438	6.61108	24.0472	9.20233	7.0753	5.29886	8.54951	7.69415	3.53702	8.18294	7.99899	4.13209
HVO_0151	13.0287	10.9805	23.8211	10.5688	8.3231	6.7831	9.93913	9.05284	6.42183	9.16047	8.64708	5.49848
HVO_0152	17.7961	15.1232	29.4893	13.6162	13.6213	8.32234	13.9441	14.5014	7.14681	14.4137	15.5187	6.9817
HVO_0153	9.18778	4.74567	17.2047	7.14718	4.28666	4.20165	6.34777	4.19822	2.16949	6.75477	4.52328	1.82785
HVO_0154	9.64504	24.4283	28.5189	11.3907	25.1351	19.598	7.72862	26.0053	21.5054	8.48724	24.9716	18.8187
HVO_0155	47.593	49.1061	108.448	47.4239	42.0647	102.601	44.6843	55.6611	71.9478	47.0472	55.1482	72.189
HVO_0156	73.5365	44.1339	39.379	84.0502	42.1887	23.8757	78.9323	50.4865	41.2487	83.8625	52.9246	33.4612
HVO_0157	6.51624	6.75408	8.86519	7.96747	7.43278	5.283	4.93878	5.50415	7.75229	5.0345	5.37145	4.4921
HVO_0158	178.553	78.1261	71.9907	147.964	132.118	79.1443	144.26	126.24	86.851	136.929	116.711	72.6974
HVO_0159	65.5471	24.3625	35.636	55.5046	40.3173	26.1941	50.3587	41.5238	34.5041	52.518	44.5285	22.9915
HVO_0160	19.3157	20.591	17.5131	13.417	18.3044	14.275	14.2275	28.2184	17.8411	11.6914	23.1358	14.027
HVO_0161	172.702	101.909	86.943	115.804	118.287	69.1801	134.007	156.917	96.8459	119.856	132.901	90.1049
HVO_0162	49.6531	81.9941	59.2413	49.6446	72.6969	36.5987	50.3887	85.048	52.1216	44.6177	83.5006	47.4376
HVO_0163	250.626	466.157	139.091	366.718	395.312	224.107	364.277	401.743	498.831	288.589	481.173	486.172
HVO_0164	117.9	280.161	131.954	165.935	172.47	172.65	154.458	193.71	224.76	117.473	220.444	227.361
HVO_0165	44.1504	38.0715	36.6709	42.3341	43.0068	19.4135	42.6851	43.7886	24.1931	38.6234	42.5135	21.6265
HVO_0166	127.011	364.264	257.197	74.4881	213.66	312.919	102.542	432.328	352.348	88.6985	371.326	323.374
HVO_0167	306.556	223.167	116.955	296.389	213.864	94.8733	379.649	229.411	125.775	349.863	226.122	113.775
HVO_0168	7.65184	4.22724	16.9942	8.61454	7.08472	7.6267	7.24768	5.05211	4.19035	8.74422	6.66981	4.22575
HVO_0169	58.4693	43.6579	10.1628	62.8469	30.5169	9.08537	72.6943	30.729	11.4272	68.094	33.0133	8.48506
HVO_0170	28.7702	20.9185	24.2732	28.4951	20.2873	16.8586	28.2236	22.4062	19.0778	27.4533	21.9629	16.2234
HVO_0171	110.487	231.815	914.587	98.6715	176.172	466.736	102.912	251.273	552.289	100.699	223.123	519.583
HVO_0172	66.374	33.3979	31.5921	65.5941	47.9982	20.857	63.5321	51.6087	24.2355	53.766	48.1406	21.1331
HVO_0173	63.2229	31.4537	37.5933	75.5673	40.3966	28.6788	70.4552	36.481	36.6072	78.6243	39.4604	32.5809
HVO_0174	256.712	181.096	40.0824	288.473	167.917	39.7273	318.927	175.9	56.2947	321.594	182.008	46.6169
HVO_0175	564.55	241.792	393.369	541.795	408.105	249.663	561.004	419.287	376.273	567.61	399.016	321.416
HVO_0176	2.78553	4.06254	1.3693	2.28259	2.4762	0.909034	2.40474	3.25023	1.54643	2.23092	3.79642	1.24815
HVO_0177	92.7093	79.4171	25.2023	105.223	82.2158	22.6927	93.3016	70.3849	39.7858	100.961	77.0055	35.5375
HVO_0178	0	0.0648495	0.135956	0.340841	0	0.209546	0	0.116071	0.13841	0.0730485	0.203104	0.105932
HVO_0179	39.4178	40.1026	96.0633	33.3133	44.9671	52.3259	27.4901	54.1273	41.3125	25.8898	54.3011	37.658
HVO_0180	138.083	106.594	165.543	145.991	105.877	94.0397	156.715	117.146	99.8009	150.185	117.537	94.0124
HVO_0181	11.8978	10.8518	20.8186	11.1675	11.4477	13.6395	11.2072	12.225	10.4828	9.69565	13.5068	10.7932
HVO_0182	37.6149	31.512	43.6704	40.2048	33.181	25.4495	33.5896	32.3728	23.4978	30.9294	38.5024	23.3828
HVO_0183	30.5192	24.3131	15.5906	42.879	25.3481	15.7452	37.7494	23.6429	11.1053	38.1609	25.5121	9.60849
HVO_0184	34.5891	25.7797	33.7018	41.787	36.3876	27.4323	32.2991	26.4327	16.5889	36.7693	31.288	15.7797
HVO_0185	77.3083	64.6541	83.5204	89.4745	77.4336	61.5928	81.8376	75.2739	52.4217	86.9465	81.1718	48.4909
HVO_0186	157.505	122.736	96.1938	199.109	120.282	84.526	174.895	115.105	58.8454	186.688	134.279	52.8047
HVO_0187	19.1487	68.3307	44.2474	27.9432	42.8023	31.6971	26.6736	57.0447	36.8196	25.4873	63.2223	31.3728
HVO_0188	29.5504	44.5575	73.3544	26.3115	29.0747	39.1461	25.7265	40.9865	49.4369	25.0482	36.033	47.5745
HVO_0189	55.992	51.2567	177.757	69.8749	59.1805	95.1876	55.1481	66.2442	113.718	57.6488	60.453	110.61
HVO_0190	101.341	90.2708	161.275	107.719	100.807	96.1413	103.614	120.193	127.028	98.9559	111.926	120.522
HVO_0191	91.2535	77.233	51.9622	76.9396	98.5295	44.536	74.8726	98.7827	55.1714	76.0166	95.5239	49.5837
HVO_0192	91.8463	137.711	116.125	100.184	131.555	72.5374	80.7184	170.969	146.031	75.5062	172.193	126.877
HVO_0193	78.502	99.8077	54.7848	69.4571	98.84	47.6468	58.8875	134.578	69.8781	55.0044	123.042	53.5095
HVO_0194	587.875	549.628	351.624	483.368	471.172	279.208	545.37	714.166	402.452	491.822	651.555	342.7
HVO_0195	76.9794	71.5368	83.1368	70.4695	60.4108	53.6064	71.8193	79.9718	75.8673	68.08	71.1537	66.5751
HVO_0196	2671.41	2151.08	552.344	2796.35	2412.41	810.279	2355.08	2164.47	919.091	1766.7	2306.46	688.811
HVO_0197	53.5354	35.1779	42.621	64.5714	29.4079	25.2227	54.4927	32.9345	31.3215	57.013	31.897	27.6397
HVO_0197A	3511.83	8847.43	34001.4	2857.79	7693.54	20886.9	3554.61	9114.62	21671.1	3170.3	8991.35	25664.9
HVO_0198	65.967	152.532	1203.9	84.7356	112.398	772.939	65.0064	120.015	390.352	66.7108	131.207	491.61
HVO_0199	149.1	181.613	226.394	106.358	148.711	142.336	123.914	222.194	165.026	98.7152	187.512	143.065
HVO_0200	31.4854	34.8313	38.4429	19.7856	32.4353	31.7384	19.4822	23.9037	16.8435	13.9164	29.7022	20.5137
HVO_0201	31.3479	24.9968	46.2584	33.3701	26.6691	25.0491	35.4263	27.9963	30.9353	33.5761	24.2625	28.1548
HVO_0202	41.8595	30.1847	84.4428	48.9387	33.592	43.0337	51.5936	34.0293	53.309	42.7536	36.3184	45.652
HVO_0203	230.496	129.063	119.947	250.589	148.795	76.6215	224.368	164.264	109.66	221.672	161.843	90.493
HVO_0204	151.151	193.687	113.813	47.9317	151.947	137.547	87.4706	208.555	352.212	53.2154	249.57	328.054
HVO_0205	9.26953	15.1728	44.5417	7.61903	10.5199	24.4043	9.56883	17.6952	30.1767	6.45847	14.8415	26.3971
HVO_0206	173.326	112.329	201.081	167.67	132.949	84.1247	177.216	145.365	130.579	168.187	143.51	130.405
HVO_0207	77.4292	55.6812	68.6975	75.1553	45.6902	33.1968	72.9081	53.7126	43.1868	71.1208	47.7747	38.2515
HVO_0208	76.9444	73.4603	110.671	63.7223	99.8466	79.1079	71.0449	118.574	105.463	65.0868	109.718	100.377
HVO_0209	280.3	153.877	34.2361	91.9024	119.524	56.5785	187.922	185.332	46.2529	205.881	133.225	36.6301
HVO_0210	520.049	452.804	465.666	112.752	565.46	355.223	210.811	595.982	342.61	125.092	723.198	430.787
HVO_0211	54.0425	31.6253	17.4671	41.5155	35.1818	15.0945	46.681	30.3869	8.87366	35.2782	36.24	9.88561
HVO_0212	56.5224	85.0499	42.5311	51.6431	80.776	42.9742	47.7963	97.1734	47.5724	48.8005	85.6256	35.9214
HVO_0213	536.635	1085.96	2779.06	374.188	995.749	1632.76	419.602	1363.57	2575.21	406.902	1219.9	2027.52
HVO_0214	541.737	373.445	2101.4	439.448	412.212	1056.7	351.724	373.08	5018.3	242.955	385.828	4811.78
HVO_0215	321.169	103.906	20.5485	118.061	94.1238	33.7034	241.024	117.728	30.8541	211.722	84.5959	20.6
HVO_0216	7.76389	4.57484	1.46236	8.24955	5.13961	1.22985	6.27458	5.19715	1.3748	6.74508	4.56498	1.543
HVO_0217	13.5218	6.47923	2.94032	13.6423	9.30489	2.11995	10.5385	6.59441	3.13729	10.8352	7.12432	2.48394
HVO_0218	14.9543	16.6925	3.75798	15.5236	16.1573	4.05703	12.7322	19.6928	8.68509	14.9775	16.0838	5.01094
HVO_0219	79.2295	55.0963	145.44	55.7492	60.7388	103.892	68.542	76.4296	109.49	62.2809	67.5124	106.571
HVO_0220	191.761	146.319	170.785	157.119	186.294	124.375	161.274	224.989	148.479	172.179	193.647	126.935
HVO_0221	236.911	228.18	105.692	240.078	191.017	88.9578	274.702	240.486	108.688	258.096	233.52	90.2143
HVO_0222	79.4566	31.9011	16.5254	67.9436	27.6964	15.7723	76.6474	32.6654	15.8585	74.9355	33.626	11.2485
HVO_0223	75.7274	26.7684	6.70077	64.9519	27.2521	6.117	66.0037	25.5648	8.02243	62.5039	27.9461	6.22532
HVO_0224	36.7848	12.4544	3.2467	40.1971	16.707	2.91604	30.2128	13.5797	3.24618	27.1823	11.5892	3.55657
HVO_0225	9.17392	2.93848	1.09683	14.1306	6.28589	0.781198	6.68026	2.97089	1.11065	5.96204	3.38024	1.05772
HVO_0226	2.13747	2.87404	3.75813	20.7946	15.9952	18.6099	2.19438	2.67814	2.42978	13.9213	12.9884	20.5981
HVO_0227	691.567	636.165	146.332	55709.4	96433	33145	522.898	529.769	353.36	27212.4	31475.8	12097.6
HVO_0228	69.148	268.46	28.6139	79.2654	167.118	19.9899	71.9918	284.988	48.7693	59.9732	280.97	34.2564
HVO_0229	34.0316	237.948	32.2454	38.549	154.65	24.9044	31.0474	281.8	58.3175	29.403	289.2	39.6828
HVO_0230	35.0186	37.4217	39.6856	37.047	41.2161	30.428	35.0705	51.3049	27.4193	34.6773	44.0418	25.8087
HVO_0231	137.216	138.958	138.678	188.821	131.701	81.0416	151.619	134.909	113.333	151.363	131.342	102.284
HVO_0232	93.7227	70.9163	80.5384	129.663	82.1283	46.7456	117.04	76.0493	65.0605	115.017	78.9626	59.0186
HVO_0233	84.8292	58.4658	34.9952	100.433	65.9444	29.0244	95.1527	63.603	83.986	102.184	66.0799	62.4897
HVO_0234	35.8811	49.1239	32.8331	37.1657	35.188	34.3754	44.6617	42.0155	160.324	39.0721	45.8955	129.727
HVO_0235	58.0328	59.2133	34.1701	63.5084	41.9665	27.1026	67.5244	55.2138	26.9476	73.3237	58.4123	20.4197
HVO_0236	21.2486	11.7305	21.3955	28.5681	15.5824	11.6095	24.8269	13.0708	14.8161	26.3525	12.6688	11.7927
HVO_0237	86.841	70.7974	86.3759	79.2904	74.7094	53.6495	86.8346	103.507	74.01	83.0167	92.8268	56.5639
HVO_0238	35.2305	21.7668	18.0712	32.1171	23.5251	13.464	32.76	29.8896	15.3492	30.7501	26.5413	10.5524
HVO_0239	1028.11	199.843	928.289	429.235	241.745	424.504	680.794	279.744	590.252	572.133	193.601	543.944
HVO_0240	162.188	76.3997	139.666	196.298	152.048	90.6359	189.248	135.175	139.798	172.861	127.391	127.318
HVO_0241	40.9609	30.2909	102.031	50.6242	44.9445	57.8535	35.4453	47.5057	52.5087	34.3844	50.2674	43.9606
HVO_0242	168.299	174.715	108.439	142.927	207.467	79.343	157.132	225.223	104.728	140.151	243.012	94.0995
HVO_0243	44.2012	43.2926	26.2816	36.279	42.3095	16.7018	45.7399	55.6454	28.4447	40.3863	50.6522	26.3306
HVO_0244	39.6566	40.2725	48.5172	51.7608	59.9449	39.5703	39.6518	67.5541	39.5734	41.6063	62.2726	35.9952
HVO_0245	35.6375	29.5659	69.5134	34.955	28.677	32.4305	31.9494	35.1585	33.8326	31.0866	32.6307	32.1946
HVO_0246	51.536	66.8444	39.7874	76.8244	66.3429	25.2084	52.9889	62.1627	31.774	54.3577	68.2993	26.662
HVO_0247	18.9959	15.5422	80.7181	30.332	36.8997	44.5316	20.2379	27.4586	34.1857	17.8211	25.6655	35.2937
HVO_0248	18.7226	15.9074	35.7826	24.8085	25.7421	19.6716	14.7011	20.8579	20.1026	16.394	20.2097	16.4034
HVO_0249	13.4332	13.8248	15.2696	15.226	14.7131	10.0971	9.82697	15.3666	11.0177	9.52559	12.9161	8.74101
HVO_0250	46.183	45.3857	101.158	48.9616	58.8449	63.6103	42.6921	55.8012	54.4096	46.4136	54.3209	49.9631
HVO_0251	17.1113	20.4366	40.8337	25.749	35.8455	19.7111	15.8425	31.4884	23.3856	18.3635	30.485	20.1851
HVO_0252	33.5639	39.0254	67.1085	41.099	53.6874	33.1755	29.0073	50.004	39.201	30.0515	51.3863	37.545
HVO_0253	34.0345	33.9775	45.4348	46.1483	36.8854	28.9248	34.951	33.776	31.0769	38.8781	34.831	27.2026
HVO_0254	1.88122	1.8717	1.26459	1.69106	2.09173	0.773854	1.65526	2.46428	1.4531	1.59825	1.85262	0.86548
HVO_0255	16.0162	17.1182	16.3722	16.7937	25.8617	10.6439	13.3051	25.7959	12.9757	13.4031	21.9621	11.6131
HVO_0256	9.31413	14.6477	6.7096	9.95395	9.74422	5.53868	7.30237	13.4301	4.96533	6.4763	9.02884	4.71801
HVO_0257	98.7339	108.391	28.0049	120.779	94.5459	24.3605	70.0445	101.507	26.7925	75.0414	85.1138	22.2159
HVO_0258	19.0124	22.1692	17.942	19.2526	27.6919	22.0379	12.3712	32.4273	26.1126	10.778	21.1285	21.1355
HVO_0259	29.541	31.7215	23.4948	25.4549	35.7145	28.9672	14.2351	39.217	30.4973	14.3171	24.5995	27.0457
HVO_0259A	28.138	33.2604	40.5195	25.5597	45.4938	56.0734	15.1195	50.8921	55.8671	16.0771	41.9318	44.5358
HVO_0260	16.5306	23.4157	16.5534	13.4944	19.4077	19.2212	13.783	18.8069	13.2931	12.7711	16.3087	14.9784
HVO_0261	14.3666	17.6478	17.6607	11.7446	15.9413	17.7677	13.818	19.3022	14.6289	11.5094	14.5755	14.0912
HVO_0262	14.1942	14.1174	29.642	14.988	35.1648	30.165	21.5424	29.4497	37.9055	21.7363	29.4101	33.6232
HVO_0263	0.0107989	0.0239956	0.00952233	0.0120225	0	0	0.0133978	0	0.0740495	0	0	0.0111292
HVO_0264	3.88464	4.09492	13.9416	5.63267	4.8005	9.44889	3.46756	4.46358	9.93123	4.29028	4.14019	7.19529
HVO_0264A	0.520138	1.28397	0.736523	1.80659	2.09733	1.21004	1.08607	1.78697	0.975198	1.69449	1.40827	1.04185
HVO_0265	16.3147	15.9067	58.8295	16.6245	18.3968	32.4115	17.7208	19.4074	29.3773	13.0919	17.5313	28.0553
HVO_0266	37.6055	29.3545	126.44	32.1807	32.6814	64.88	34.1626	44.0649	59.0001	35.2689	40.1786	59.5417
HVO_0267	0.650643	1.53344	1.43234	1.83984	3.01286	0.967363	1.43169	3.15089	1.6367	1.05955	2.36963	1.15341
HVO_0268	0.23197	0.187201	3.11935	0.355971	0.55601	1.96862	0.203821	0.472865	0.569018	0.287743	0.580182	0.678606
HVO_0269	0	0.133675	1.83538	0.0829891	0.695052	1.03426	0.116377	0.132267	0.104519	0.161498	0.0495257	0.125345
HVO_0270	0.366792	0.228067	0.639006	0.322192	0.468163	0.710343	0.504133	0.792408	0.509057	0.508063	0.18146	0.364866
HVO_0271	0.50074	0.434524	0.488199	0.603786	0.377129	0.431609	0.406223	0.522161	0.292751	0.4475	0.40655	0.294819
HVO_0272	0.63502	0.552142	0.301648	0.625627	0.587651	0.258322	0.479643	0.419441	0.15052	0.300494	0.466447	0.181861
HVO_0273	0.786762	0.409891	0.277673	0.631611	0.432203	0.256324	0.420246	0.581785	0.151117	0.654712	0.521543	0.208356
HVO_0274	0.374662	0.169954	0.190864	0.517432	0.518862	0.163145	0.297922	0.248268	0.0889094	0.383618	0.265841	0.0869095
HVO_0275	0.128846	0.0316047	0.0378616	0.0438565	0.0354735	0.0087324	0.0917	0.115579	0.0169215	0.128902	0.0343564	0
HVO_0276A	1.00943	0.24108	0.277197	1.08559	0.954059	0.602481	0.961631	0.747141	0.457107	1.38931	0.360163	0.0281789
HVO_0277	1.84012	0.778209	3.50693	2.83941	3.33777	2.44232	2.41486	2.11207	2.66602	2.5444	1.9479	2.21322
HVO_0279	0.367713	0.394673	1.25959	2.99123	3.04405	3.02109	0.339306	0.317839	0.367659	0.430722	0.327499	0.359326
HVO_0280A	1.84131	2.04263	24.2325	22.9712	7.36978	25.3024	3.35825	0.457349	6.23374	3.04081	0.734126	4.93827
HVO_0282	16.219	13.5579	10.1644	87.2884	67.635	28.6076	18.0261	13.65	9.05268	17.8221	13.576	7.64689
HVO_0283	62.0206	44.375	68.5724	221.078	181.469	115.503	67.8891	60.2399	48.4382	72.9373	62.8391	45.2874
HVO_0284	21.4285	24.7973	116.058	74.3937	107.711	114.92	22.6897	30.6538	58.7631	19.6081	28.4181	57.6173
HVO_0285	10.0247	9.43296	44.4268	27.9405	41.16	77.5248	7.71849	16.4114	26.1229	7.29204	13.8568	21.451
HVO_0286	3.20565	2.7872	12.3856	8.96538	9.14663	10.88	2.76183	2.56052	4.18635	3.4048	2.80638	3.86344
HVO_0287	40.2467	48.6933	146.238	215.333	148.94	156.213	55.0459	40.0027	58.192	60.3883	41.8993	55.6161
HVO_0289	11.0688	9.75815	62.5755	54.3848	49.6609	128.305	15.5946	12.5455	24.5403	15.5341	10.7005	25.3275
HVO_0290	242.836	245.656	476.011	405.495	561.701	410.468	236.726	326.626	434.539	209.334	322.816	361.654
HVO_0291	884.614	831.824	472.741	1011.85	1240.36	414.55	634.345	938.951	414.127	539.054	767.36	337.788
HVO_0292	1225.67	1191.52	737.04	1482.56	1880.18	740.941	926.644	1338.82	659.638	786.985	1136.24	553.47
HVO_0293	17.9017	18.3893	71.3546	25.9486	27.1193	62.5495	15.543	20.568	59.7912	12.933	17.9465	70.4356
HVO_0294	16.9598	10.7473	24.6915	26.5106	27.691	29.9795	11.5351	16.1811	21.0452	11.887	14.2653	18.2557
HVO_0295	6.81876	5.2376	8.14084	14.8885	20.3629	8.80855	5.23618	7.91335	5.38307	6.01359	8.5815	4.63515
HVO_0296	57.9736	85.5147	61.4423	96.7	160.387	64.1135	49.1636	91.7792	53.5828	45.0472	87.4977	49.9536
HVO_0297	54.531	37.4749	158.528	75.5332	74.015	95.9055	45.4337	51.8213	73.2545	47.3088	48.6431	72.6236
HVO_0298	207.032	173.62	360.818	283.344	301.861	361.64	197.53	249.112	229.519	187.848	227.456	219.946
HVO_0299	8.57365	10.6152	62.6237	19.2143	26.7519	57.1602	7.55566	18.4451	31.4347	6.14311	15.3298	26.915
HVO_0300	44.0528	25.049	133.292	103.259	55.0874	89.3967	61.4817	26.9359	63.3268	66.6756	26.994	57.9068
HVO_0301	11.9682	20.3497	51.2958	18.803	39.6768	56.3244	11.9484	26.9969	34.7604	11.3933	26.5229	31.7401
HVO_0302	100.225	76.9374	165.964	182.699	150.756	150.609	91.7308	104.611	106.591	97.2768	103.55	97.2734
HVO_0303	77.7957	37.7064	79.353	87.759	55.1582	51.7808	68.4038	39.183	38.8121	72.7296	36.3892	34.2267
HVO_0304	585.087	305.538	81.4473	205.719	274.475	119.037	361.965	297.122	93.9858	367.567	234.512	68.1337
HVO_0305	508.679	231.454	86.6167	250.511	249.818	119.259	361.261	237.784	89.028	335.623	206.085	70.0603
HVO_0306	109.371	62.7566	81.0883	174.099	107.111	71.1804	118.538	82.8312	80.3526	121.288	86.2764	65.7919
HVO_0307	102.722	115.519	202.869	125.092	171.728	202.222	90.6299	178.625	189.763	90.61	159.214	155.725
HVO_0308	13.5784	16.3488	31.2419	20.1609	23.2798	32.0525	11.6414	20.1542	21.1322	9.50812	19.6044	16.4185
HVO_0309	248.045	178.227	194.561	350.449	249.216	140.286	290.04	201.767	118.344	314.747	226.392	130.501
HVO_0310	536.054	353.665	251.217	570.089	609.933	247.778	550.085	446.106	229.977	529.477	469.022	199.603
HVO_0311	494.932	415.408	200.166	556.808	590.017	217.92	468.004	472.116	198.911	443.304	459.122	156.636
HVO_0312	2386.05	1700.21	775.176	2994.7	2597.42	884.12	2379.85	2113.63	986.794	2454.85	2119.08	729.414
HVO_0313	1143.47	828.033	358.67	1505.23	1209.21	382.733	1249.27	894.599	382.745	1193.48	938.516	288.673
HVO_0314	1322.29	1072.15	343.912	1769.72	1383.56	380.767	1454.2	1041.38	370.94	1356.34	1058.25	272.718
HVO_0315	1364.72	1131.48	290.114	1825.62	1494.49	375.29	1534.76	1070.29	334.658	1390.84	1128.61	257.337
HVO_0316	1600.98	1375.62	323.408	2098.91	1663.45	384.442	1649.56	1212.6	387.963	1531.8	1245.74	269.134
HVO_0317	1696.44	1429.05	315.285	2204.52	1735.56	374.396	1768.48	1288.29	404.51	1617.84	1315.12	273.369
HVO_0318	34.161	32.3203	40.1592	36.7591	35.7455	32.7832	30.5782	34.739	28.6229	28.825	32.801	26.1661
HVO_0319	354.507	185.103	264.005	360.418	328.593	220.007	418.656	306.208	272.288	402.399	300.652	254.853
HVO_0320	75.2922	41.3209	101.949	70.7111	53.6226	64.9568	69.9642	56.0019	63.248	75.4424	50.6957	59.9287
HVO_0321	250.237	132.537	365.125	277.374	217.503	239.576	288.164	190.953	230.384	305.093	179.872	219.392
HVO_0322	397.77	304.123	235.373	391.159	396.096	228.833	368.758	384.355	277.982	338.739	360.232	250.126
HVO_0323	270.753	126.52	134.573	314.063	246.795	128.544	276.054	212.691	135.754	243.325	203.782	120.532
HVO_0324	156.183	86.4184	80.5215	181.54	123.189	50.472	175.182	95.045	73.033	173.295	96.0556	66.7524
HVO_0325	27.4304	29.8054	45.9472	26.0647	25.655	35.4311	22.8687	30.9265	19.3074	23.9136	36.064	16.6223
HVO_0326	198.274	108.088	365.035	84.3549	138.735	257.509	115.684	198.469	495.404	107.412	158.291	495.83
HVO_0327	187.694	115.63	206.973	71.175	125.665	148.302	103.219	198.295	321.869	89.5691	153.044	308.462
HVO_0328	11.8981	9.18317	11.6998	8.99387	13.6857	10.8339	10.4121	14.6007	11.676	8.26276	11.7502	9.60474
HVO_0329	664.518	438.869	476.221	617.491	640.094	341.045	678.287	721.914	461.028	645.055	704.171	401.03
HVO_0330	28.2878	18.6163	26.1685	29.8945	23.1668	21.9066	28.8994	18.4532	19.8262	26.6099	19.1873	13.9589
HVO_0331	84.6422	63.3029	59.4617	75.1252	58.7988	54.1241	87.4343	50.5032	45.3599	75.5588	44.3407	37.7649
HVO_0332	49.8429	38.8048	14.8234	32.015	34.7939	17.4375	30.9542	45.1219	17.6446	30.7739	38.0823	13.377
HVO_0333	1416.38	1340.5	1398.42	1614.4	1766.9	2053.35	1516.42	1818.66	2005.65	1478.07	1656.05	1702.07
HVO_0334	71.0637	16.959	20.2923	164.531	41.5658	29.1481	81.4212	20.363	44.5503	51.8569	25.281	37.7316
HVO_0335	39.0113	8.65222	5.34756	85.7247	15.631	9.45682	33.0006	8.00462	14.6117	26.2757	9.11309	9.47265
HVO_0337	388.605	443.642	611.644	370.725	378.288	335.365	401.948	531.924	378.078	342.026	504.413	370.382
HVO_0338	96.9026	64.3938	175.949	98.7624	102.871	149.691	81.7414	78.3919	124.995	81.7313	80.3132	134.971
HVO_0339	32.206	24.8579	69.889	52.5125	30.0145	35.9506	35.6301	21.0611	34.8297	39.4601	24.1607	33.0459
HVO_0340	8.38424	8.14368	3.42967	18.0904	11.1258	4.63636	6.75356	6.36704	3.66136	6.49156	8.67313	3.54712
HVO_0341	1.73207	1.18248	1.84361	2.90062	1.83428	1.25882	1.21807	1.36946	0.698703	1.37365	1.20719	0.653158
HVO_0342	28.3795	26.689	13.378	34.414	22.2321	11.7211	28.6538	20.5648	15.8822	32.5534	23.9833	13.2621
HVO_0343	22.287	11.6466	11.4824	27.8684	17.6026	8.3116	22.0303	12.9498	12.4562	21.7562	12.559	10.4869
HVO_0346	268.435	150.92	233.44	221.599	189.681	182.401	242.856	171.168	142.032	265.294	188.586	123.401
HVO_0347	415.56	258.672	261.921	306.524	304.323	201.933	380.278	337.57	247.667	372.515	334.485	207.898
HVO_0348	531.506	454.16	309.572	428.34	428.016	255.181	530.128	497.468	322.829	487.425	477.723	263.158
HVO_0349	666.961	670.453	385.031	554.581	563.262	315.075	691.387	643.525	425.546	635.494	606.755	342.306
HVO_0350	695.008	748.802	418.222	603.246	591.833	359.646	748.588	698.638	487.615	669.019	662.022	433.635
HVO_0351	610.552	683.086	345.925	539.75	474.646	278.227	642.886	578.621	418.569	565.663	529.927	358.572
HVO_0352	39.3669	38.6871	46.4908	43.5795	41.4557	38.3187	38.8539	34.2672	31.8356	38.8032	38.771	28.082
HVO_0353	1259.45	777.821	811.563	1577.5	907.413	500.327	1780.55	716.932	592.074	1758.3	819.718	530.659
HVO_0354	2019.06	1269.71	1146.95	2608.17	1475.67	755.962	2858.34	1227.46	923.873	2896.46	1358.28	805.765
HVO_0355	21.1406	17.5906	24.199	4.67254	23.294	24.6921	7.02968	20.7658	11.7716	2.74489	28.0893	12.02
HVO_0356	2244.03	1016.06	564.777	2797.96	1441.68	444.862	3059.37	1230.52	564.655	2947.82	1317.42	474.425
HVO_0357	92.834	49.8129	57.5244	87.9469	70.3523	39.1158	93.4764	63.7986	49.3626	91.5212	65.4225	44.6568
HVO_0358	107.194	68.5756	45.4004	101.2	88.73	32.8069	102.231	82.4021	43.4976	92.5545	80.9296	39.8519
HVO_0359	8063.78	5372.19	2818.07	8857.05	6678.73	2194.59	10024.4	5877.65	3665.53	9751.13	5871.6	2847.33
HVO_0360	7175.32	5733.07	2374.43	8183.62	5841.79	1918.36	9183.39	5361.13	3197.82	8742.73	5149.97	2491.92
HVO_0362	7.6904	2.63308	57.5272	10.1661	3.60718	44.7225	7.56802	3.03409	14.9893	7.47215	3.13714	15.3742
HVO_0363	4.30363	4.89761	2.59928	4.78853	5.48232	1.12486	4.87113	4.40934	2.10148	3.59307	3.65722	2.18664
HVO_0364	2.73429	1.56167	10.1461	3.73988	1.8077	5.66475	3.42608	1.35882	1.64857	2.35465	2.06931	1.53914
HVO_0365	1.38567	0.890683	0.5032	1.95697	1.24661	0.253935	1.212	0.440741	0.731011	1.11689	0.903704	0.393084
HVO_0366	2.71431	2.52595	1.4859	2.53372	2.90508	1.19862	2.97533	2.40528	1.82365	3.55326	3.64148	1.3151
HVO_0367	3.79524	3.91664	2.43209	4.06892	5.08405	2.04332	3.84353	4.08437	2.31306	3.97336	4.58617	1.97673
HVO_0368	9.73475	9.55774	4.26947	8.40241	9.78437	3.84682	8.77639	9.01184	5.61203	10.2671	9.09255	3.46911
HVO_0369	1.78692	1.19968	1.7975	2.82298	2.00259	0.440233	1.31851	0.855536	0.897472	1.34921	0.389496	0.712147
HVO_0370	0.307317	0.159992	0.639454	0.285251	0.415481	0.191577	0.416351	0.387704	0.305235	0.267223	0.342685	0.347735
HVO_0371	0.576254	0.0635884	0.169918	0.287091	0.272757	0.246408	0.119902	0.134446	0.222699	0.16729	0.0726002	0.078165
HVO_0372	5.1128	6.32636	2.57597	6.58548	5.28698	2.20803	7.3316	6.46478	2.71214	6.16241	6.21714	2.71288
HVO_0373	0.874689	0.959847	0.885679	1.98249	2.05105	0.624069	1.07589	1.01609	0.65559	1.0902	2.84085	0.883923
HVO_0374	0.663469	0.518787	1.51161	0.882719	0.579682	0.258315	0.249491	0.731663	1.23542	0.527934	0.294132	0.640292
HVO_0375	1.74348	1.85097	2.96621	1.9123	2.60061	1.2616	1.96396	2.53303	2.55099	1.32636	2.61061	2.19271
HVO_0376	2.89769	2.36991	1.80947	2.10557	2.03119	1.42783	2.65867	2.12654	1.645	1.24323	2.45555	1.85203
HVO_0377	2.96965	2.55244	2.55261	2.33857	3.27834	2.38703	2.32762	3.13067	2.69623	2.86955	2.46061	2.43037
HVO_0378	3.69046	3.26293	3.37628	4.5121	4.32029	2.62219	4.73313	4.09734	3.54562	3.13955	3.79864	3.70376
HVO_0379	13.7398	12.3857	6.91657	11.0925	13.6932	6.26167	11.4842	13.0231	8.21447	10.4494	13.046	7.06802
HVO_0379A	67.7345	71.7132	250.977	75.8227	81.9846	191.859	73.5586	74.2326	124.186	63.9866	73.2796	129.283
HVO_0379B	32.6466	22.4082	35.0784	31.0675	33.1808	30.7372	32.3163	35.1902	32.2096	29.2803	33.3357	34.0006
HVO_0380	38.1074	34.8508	46.2062	34.4209	36.2202	31.1797	34.1724	39.3492	27.779	33.3817	38.3899	21.6892
HVO_0381	22.2017	15.3901	9.62397	17.9618	22.2972	9.39667	16.1059	21.4619	12.4582	12.9933	21.1917	8.5435
HVO_0382	18.3422	16.3576	4.88255	13.0229	16.5659	4.22143	15.2654	15.355	6.39592	15.2819	14.4316	5.81777
HVO_0383	11.9502	8.24288	2.67403	9.32672	10.3009	2.51729	9.3201	12.4146	4.37926	9.78456	10.3625	3.14511
HVO_0384	17.2385	14.4537	4.16874	15.0511	21.93	4.90737	17.6059	19.674	8.08993	18.5147	19.8749	4.04491
HVO_0385	21.1374	15.4065	4.03717	15.0393	15.5679	3.17943	17.3076	16.4982	5.9301	16.4825	16.3758	3.84309
HVO_0385A	6.88118	6.75636	16.0571	6.78399	9.34697	11.6285	8.45275	8.0763	12.6646	7.07559	9.175	16.069
HVO_0386	134.227	142.337	56.8859	117.879	179.845	64.6507	89.9154	215.001	100.152	64.9164	186.088	75.3233
HVO_0387	511.701	436.223	224.506	389.379	626.559	261.391	326.996	768.172	331.737	269.209	645.714	277.265
HVO_0388	156.169	90.1639	354.471	137.171	149.873	205.879	127.772	166.394	229.086	111.953	155.408	229.592
HVO_0389	445.958	553.524	973.273	412.066	633.804	744.454	446.182	741.63	704.317	380.215	726.988	733.921
HVO_0390	90.3753	72.9417	95.0771	93.4789	78.9399	57.6288	89.3171	81.4449	68.0419	82.3057	84.3088	66.9129
HVO_0391	18.2236	12.7936	6.45553	15.2018	14.8858	6.10394	19.9859	13.2827	7.03649	19.3175	15.6766	5.7316
HVO_0392	206.196	147.646	180.854	183.41	193.032	142.69	171.856	255.574	257.505	139.956	244.625	263.607
HVO_0393	122.312	96.2825	153.796	117.57	122.524	98.9849	119.442	127.112	115.404	117.397	124.455	102.123
HVO_0394	12.5523	10.6614	10.1184	8.61869	8.84265	7.17726	8.43302	10.1084	5.45141	8.64317	11.106	4.66733
HVO_0395	17.1026	19.7288	87.3501	12.6432	19.8701	50.1217	11.6424	21.3209	55.0244	11.5617	18.0335	54.438
HVO_0396	58.6923	44.2475	76.0892	58.8192	60.017	53.2509	55.3591	62.3196	65.7067	54.5492	64.7783	61.038
HVO_0397	44.268	39.5196	90.5226	43.9197	39.0546	52.5194	42.3436	40.5373	52.7546	39.5071	38.5652	47.904
HVO_0398	109.209	135.155	238.614	76.2241	103.669	168.117	100.397	140.577	200.566	88.8187	118.789	192.006
HVO_0399	121.02	107.162	148.856	117.049	136.687	92.5141	106.767	121.708	124.974	95.316	116.265	112.592
HVO_0400	484.572	334.301	597.244	455.055	483.052	432.89	498.498	531.029	530.929	469.753	479.483	538.96
HVO_0401	1684.64	1306.41	96.6167	1009.44	908.643	286.571	1650.71	1315.54	481.449	1247.8	1194.37	275.391
HVO_0402	1045.46	538.576	289.063	588.871	505.768	274.965	939.642	746.893	371.794	720.051	667.959	302.996
HVO_0403	234.31	139.031	117.588	238.07	167.81	97.5548	242.448	174.044	112.181	222.114	177.382	101.461
HVO_0405	50.876	53.8159	421.75	60.6653	60.4591	177.635	48.3718	69.4342	179.191	47.626	63.5354	207.377
HVO_0406	83.7709	69.9895	150.548	87.3039	58.6142	73.1726	85.8447	59.8665	77.3687	83.8094	57.0971	75.6818
HVO_0407	89.2904	92.9115	216.199	106.282	77.7534	99.2175	99.7205	74.906	99.5459	94.6646	72.1343	94.9602
HVO_0408	53.2147	33.1131	123.142	34.9486	49.3078	81.7075	35.854	54.7481	99.2076	33.1148	54.6054	89.6205
HVO_0409	52.4947	17.3353	130.432	19.5005	15.7114	68.8909	31.6845	29.533	19.8447	30.3492	20.3442	23.1236
HVO_0413	47.7223	44.904	112	56.4766	48.3095	69.3401	49.5962	53.4085	71.8539	39.8949	50.5468	60.9032
HVO_0414	91.8417	61.8939	30.5804	102.426	75.9779	24.3195	95.4854	66.9936	23.3283	95.1388	67.5113	19.638
HVO_0415	205.555	120.355	173.919	218.857	220.324	153.48	235.767	170.895	140.648	231.781	182.097	135.672
HVO_0416	2716.84	3341.71	2219.69	687.207	2823.58	4087.76	1672.85	2277.72	4050.42	1023.14	3780.21	4501.43
HVO_0417	76.372	78.6946	124.182	53.5106	80.6384	85.4095	60.0633	90.5284	120.506	52.2156	84.1967	107.399
HVO_0418	25.3067	13.5065	7.17918	27.0379	31.9449	7.68875	33.4831	26.407	10.198	30.2867	30.7926	10.717
HVO_0419	14.9144	10.8272	4.31391	12.5874	13.7079	4.55144	12.9309	14.1432	6.69319	10.3838	11.761	6.99113
HVO_0420	32.5886	61.6277	22.0252	224.572	406.632	173.61	42.139	41.5153	458.272	194.401	435.352	1444.97
HVO_0421	150.304	98.5458	188.443	181.46	130.512	106.814	170.085	110.042	126.481	165.764	133.092	170.686
HVO_0422	426.528	615.239	254.467	420.368	543.852	269.298	434.655	693.846	263.21	411.697	675.19	233.178
HVO_0423	82.1599	48.1209	84.4523	91.0124	67.206	55.3077	89.4222	53.8987	48.3705	84.1525	56.968	47.7281
HVO_0424	245.431	119.883	167.653	258.757	186.261	102.49	258.107	147.838	112.12	257.124	160.9	97.3244
HVO_0425	16.6492	15.3644	17.6236	13.3452	11.3274	11.8631	16.4015	15.8931	12.1838	16.4772	13.4384	9.87746
HVO_0426	7.65559	9.02278	38.308	5.24108	11.314	25.0456	5.95175	14.9143	26.349	5.86821	14.4073	25.942
HVO_0427	22.1082	31.6969	120.012	23.3077	22.4234	62.2855	17.6439	27.0513	54.0337	17.557	23.1431	56.607
HVO_0428	20.2994	31.1279	126.298	18.3916	22.0953	66.2845	16.9837	22.8595	53.9936	17.0121	20.0906	54.2527
HVO_0429	178.151	133.384	622.194	142.061	196.53	419.565	132.823	200.794	342.215	129.902	182.568	307.235
HVO_0430	75.0485	75.19	84.0946	59.9903	62.6648	62.7296	64.9122	85.203	84.7094	59.8183	77.4755	73.9548
HVO_0431	54.2436	39.8735	63.7603	56.7784	47.1212	38.4708	55.3096	47.749	49.6898	53.6386	48.3128	42.7108
HVO_0432	60.1019	33.7497	54.0755	54.2816	49.293	34.1583	52.263	46.9663	42.5895	51.5521	44.4326	41.4504
HVO_0433	145.148	162.196	182.784	101.495	155.036	121.124	117.058	208.184	158.101	94.1907	185.663	150.742
HVO_0434	21.3872	15.7558	6.91396	23.064	25.1163	5.59881	17.7186	17.4894	5.89521	16.8126	19.8129	4.83541
HVO_0435	27.1343	14.5192	58.4207	30.7004	25.4548	35.0745	29.613	20.2202	24.88	30.1071	22.5748	21.875
HVO_0436	32.1372	22.5807	94.8697	34.8025	23.737	45.7275	29.063	20.7775	33.3608	30.5085	22.2933	30.0138
HVO_0437	252.899	179.238	1067.52	297.588	253.595	569.715	258.127	228.81	470.169	278.053	236.591	474.092
HVO_0438	782.755	841.363	750.388	705.119	722.999	623.314	789.143	847.838	655.398	730.348	837.913	580.711
HVO_0439	737	486.412	615.789	824.387	526.506	495.892	829.576	467.118	415.737	911.815	513.301	389.789
HVO_0440	31.608	47.9607	123.183	21.1293	28.0627	60.9224	26.3445	46.4231	75.1151	25.0801	38.2461	70.8975
HVO_0441	60.9854	79.4004	235.713	40.2037	59.9109	112.279	51.8735	94.2744	149.062	43.6696	82.7801	149.228
HVO_0442	240.171	245.257	649.457	171.578	226.862	366.585	219.704	335.767	407.755	200.438	300.95	420.189
HVO_0443	217.873	212.869	587.577	151.491	170.538	290.116	189.517	265.498	291.485	187.37	220.794	304.539
HVO_0444	50.68	25.9585	63.9506	45.9831	30.1908	33.4647	49.6701	31.7807	23.5968	52.6526	30.1293	24.2009
HVO_0445	211.064	155.66	44.5684	145.325	168.802	39.3778	201.484	184.211	51.4878	184.124	180.389	44.4429
HVO_0446	299.335	151.78	72.9329	195.464	223.678	60.0088	267.303	223.228	89.3858	251.893	221.613	80.4435
HVO_0447	638.504	290.007	181.877	426.311	488.98	133.915	591.639	442.549	241.213	546.452	462.906	224.437
HVO_0448	218.679	218.886	456.852	199.488	257.717	243.29	204.589	265.898	359.748	190.287	239.242	329.329
HVO_0449	111.606	75.7812	133.765	93.2247	93.6729	78.8767	96.9304	102.537	106.752	90.9709	99.1865	95.4739
HVO_0450	52.9991	173.344	413.086	46.9424	111.329	265.217	48.3791	126.468	793.216	34.3792	124.341	704.357
HVO_0451	52.3585	57.4913	277.743	42.9682	56.2223	103.127	38.3958	85.1993	221.488	41.2179	52.2813	199.637
HVO_0452	235.128	118.879	66.0307	255.392	180.981	51.4901	267.394	145.218	71.6545	253.605	148.971	67.1502
HVO_0453	76.1405	104.381	222.178	74.0933	110.718	169.869	74.1449	111.533	145.21	59.7136	115.57	133.928
HVO_0454	252.875	373.574	187.099	230.045	429.068	238.268	284.751	567.691	285.976	237.568	371.994	285.87
HVO_0455	1994.31	1393.32	879.221	1689.5	1762.49	633.423	1780.87	2303.49	1134.82	1727.53	1939.58	1009.72
HVO_0456	172.296	133.301	226.263	168.236	149.121	223.263	185.28	180.775	206.329	169.163	163.628	200.583
HVO_0457	660.398	1514.75	3189.8	631.735	1816.9	2731.93	548.535	1647.94	5187.48	364.178	1558.5	4878.7
HVO_0458A	222.837	173.188	150.704	227.526	204.568	101.998	255.463	199.306	132.936	228.417	196.129	131.232
HVO_0459	209.459	166.835	144.14	206.738	185.075	89.8221	255.622	184.807	145.345	217.697	183.443	137.127
HVO_0460	29.684	54.4053	65.8797	52.1932	69.9905	57.0766	31.8851	64.9628	430.012	45.2842	92.252	306.491
HVO_0461	20.8386	55.5191	62.0499	37.8876	64.2235	63.7497	26.2921	57.1457	395.781	30.2961	71.5711	320.605
HVO_0462	36.0749	122.027	105.415	72.3329	105.8	144.638	49.4959	86.2047	784.753	46.8308	119.363	702.728
HVO_0463A	52.8547	61.8491	56.1389	48.9304	51.9403	51.7948	50.8188	58.4375	58.0575	48.748	61.3716	52.2979
HVO_0464	108.483	61.2039	110.945	118.6	68.2319	89.5028	106.042	66.6373	71.9871	117.423	59.8463	67.0576
HVO_0465	9.46612	6.73452	4.55328	10.8367	9.12817	4.01607	8.86296	6.29395	4.28458	8.51599	6.93113	3.92126
HVO_0466	346.261	186.343	71.6653	205.973	275.857	77.6696	336.368	279.875	129.867	374.318	253.603	110.136
HVO_0467	43.5302	45.3305	56.486	37.2854	48.8395	42.14	36.5742	49.6506	49.7459	33.6218	48.3512	46.0934
HVO_0468	30.9501	24.705	66.3826	37.741	24.7723	32.4612	31.1764	23.3098	42.134	30.4147	24.8312	34.5238
HVO_0469	31.7507	18.8557	19.6272	27.7047	25.1385	14.0148	29.6567	24.1097	18.8168	28.0807	25.9424	16.7692
HVO_0470	28.1409	19.1683	9.62514	26.4911	20.447	7.71422	25.9808	21.9849	8.43456	24.2131	22.3796	7.53931
HVO_0471	4.30943	3.02928	4.9742	292.27	360.51	330.937	2.52995	2.59057	3.25209	9.80399	12.4323	12.2546
HVO_0472	10.8516	20.2273	48.504	8.9009	7.98606	32.6172	8.65306	10.9811	54.9065	8.97902	11.6886	58.5949
HVO_0473	2.54874	4.41305	11.434	2.58062	5.55274	7.35349	2.69784	9.20424	8.87375	1.92983	7.10949	6.91862
HVO_0474	64.4692	51.3153	345.567	76.9634	59.4049	141.74	61.3172	50.2728	143.354	62.0394	50.3836	151.743
HVO_0475	22.2281	14.6371	17.9741	21.1035	13.3975	12.8601	22.8612	16.0502	13.1963	23.7821	14.2588	12.6557
HVO_0476	71.1619	55.229	76.003	91.4416	51.008	48.3312	79.074	44.2779	45.0646	71.4673	47.485	41.8618
HVO_0477	97.1131	63.6746	45.3384	93.3524	75.3153	36.8838	109.415	74.6276	52.9672	101.859	75.1941	48.2934
HVO_0478	449.564	234.454	1879.38	223.636	382.351	993.64	308.535	378.28	1277.1	311.477	346.005	1518.79
HVO_0479	39.7372	40.4771	79.3356	26.7128	42.1553	55.4685	31.8753	49.0022	55.3934	31.1784	50.0899	58.4115
HVO_0479A	13.7023	13.9559	19.9495	14.8888	15.9444	16.1977	12.5472	16.5898	14.9934	15.7736	17.4491	13.6726
HVO_0480	106.754	94.8017	89.5996	135.493	112.431	70.3196	110.249	102.904	126.633	84.0959	101.392	104.922
HVO_0481	1710.3	1344.49	58.5432	1378.29	906.554	313.074	1564.12	1092.34	493.214	1224.92	1112.06	302.847
HVO_0482	623.217	482.725	2318.96	751.812	932.619	1219.31	596.356	749.825	1354.55	515.314	786.326	1538.42
HVO_0483	23.4465	15.74	23.5101	22.4235	17.8274	17.614	21.3243	17.0733	16.139	22.5375	16.63	13.2601
HVO_0484	1028.5	569.116	667.31	1194.9	709.455	361.815	1303.14	606.384	483.168	1342.08	624.701	416.214
HVO_0485	52.7314	46.4253	68.875	46.0716	48.1309	48.1773	42.8397	53.4293	72.9038	40.5168	49.7816	65.4108
HVO_0486	15.9657	13.4461	13.6833	15.9422	12.8785	9.31291	13.9235	14.4881	12.3605	15.3906	15.4777	9.77262
HVO_0487	12.4105	38.2851	93.7068	4.48449	20.1041	58.5719	4.90203	28.9691	46.9903	3.49096	27.0578	51.1965
HVO_0488	2431.12	4804.19	3906.64	2025.52	2535.33	5842.97	3023.55	2475.67	12905.9	2218.09	2440.5	11617.5
HVO_0489	3416.48	6686.77	5137.13	2912.8	3293.91	7807.8	4493.34	3221.79	18414.4	3229.23	3203.75	16753.6
HVO_0490	2268.96	3129.03	2999.31	2001.53	1500.04	3488.37	3049.93	1447.69	12418.2	2137.35	1597.44	10969.1
HVO_0491	589.443	609.536	566.659	539.095	376.439	790.453	687.712	340.401	1953.06	519.088	375.194	1742.07
HVO_0492	169.707	93.8718	109.813	170.854	119.234	122.671	164.094	111.981	197.864	150.197	113.101	163.767
HVO_0493	774.443	799.815	1516.85	683.577	742.015	2250.24	851.386	657.73	3490.89	629.953	619.357	2855.34
HVO_0494	107.197	102.945	310.812	107.414	75.6721	391.973	121.825	78.9622	636.827	88.6429	70.3014	577.389
HVO_0496	20.5086	11.6366	85.5248	30.1484	14.5364	55.5455	20.815	9.72314	18.0113	22.7168	11.5581	20.203
HVO_0497	6760.3	6708.18	5105.76	6505.66	7600.91	5831.85	7878.15	9208.2	4379.6	6147.35	8398.18	4058.2
HVO_0498	5650.29	4580.4	1102.37	5580.49	5092.99	1291.52	7350.94	4778.84	935.842	6549.27	5030.57	883.479
HVO_0500	74.3155	48.4602	102.098	81.2616	76.0368	61.9076	67.2131	62.7049	61.323	70.9168	64.4517	59.6053
HVO_0501	27.3881	17.422	22.6461	24.0929	17.1815	15.9846	26.7683	20.4338	15.5408	25.4906	19.696	15.595
HVO_0502	1.06307	2.42937	0.769698	0.719315	0.411621	0.994555	1.1879	1.15768	0.927212	1.27669	1.76982	0.310899
HVO_0504	4.0895	5.23711	18.8431	4.48435	4.69309	9.4844	4.59337	5.97063	6.93465	4.28431	6.59448	6.14518
HVO_0505	4.41039	5.06203	15.8779	6.89964	4.49614	6.78434	6.04058	5.9718	7.5865	4.77702	6.66303	5.61327
HVO_0506	29.4287	24.6391	15.8548	26.372	33.9615	12.7346	22.1237	40.0134	18.3366	24.1319	39.4366	16.5774
HVO_0507	25.9908	23.0889	19.3445	24.6928	25.1048	14.2149	23.6235	26.5684	18.7588	23.2373	25.7296	17.4641
HVO_0508	904.089	1055.83	904.551	481.447	999.23	714.334	589.926	1536.72	912.514	417.082	1280.11	863.514
HVO_0509	47.2951	32.928	14.0601	42.0107	40.95	13.0298	47.563	42.1824	18.2358	42.9623	45.0719	15.0131
HVO_0510	30.6851	16.3035	10.1781	25.151	24.7107	8.4197	31.0763	26.9813	11.5924	28.4588	24.5339	10.623
HVO_0511	223.756	116.207	99.3952	233.288	119.486	57.0906	245.736	108.863	73.3627	246.75	128.432	55.5717
HVO_0512	4.13857	2.39511	5.00994	3.69524	1.85378	3.94211	3.65551	4.18147	4.00482	3.52161	3.35441	3.37936
HVO_0513	4.55306	2.59264	4.31523	5.67719	3.55534	2.79213	5.0644	2.98851	2.01459	5.69659	3.2172	1.9004
HVO_0514	14.7454	15.0484	18.3417	13.3899	10.7391	13.1498	15.4338	12.6211	12.3839	14.1155	13.2966	11.0908
HVO_0515	50.423	70.5856	157.86	13.7719	64.847	128.722	22.7559	55.8064	70.8333	12.1176	70.6546	90.4128
HVO_0516	7.22272	9.27872	12.6335	5.40435	11.0379	8.24976	6.65537	9.66103	3.91108	5.60776	10.833	4.75844
HVO_0518	31.0196	44.0223	66.0453	27.8658	28.6407	45.1306	28.2099	37.0283	43.3882	22.7788	37.8167	39.7468
HVO_0519	215.449	147.792	108.644	212.756	191.706	78.6533	233.274	180.182	96.207	218.228	189.265	88.2369
HVO_0520	125.99	64.0373	140.611	128.814	106.386	100.091	102.589	93.0288	104.351	112.657	98.9508	93.3604
HVO_0521	49.72	28.4603	21.0688	55.2394	26.5805	14.422	58.9389	24.2984	19.2879	56.5955	26.1898	16.0998
HVO_0522	92.6177	52.6442	80.4651	93.9365	79.1841	59.2584	80.2343	71.1517	64.3055	81.877	74.3073	55.4738
HVO_0528	1.49042	1.10962	0.253467	1.63381	1.08247	0.210572	1.75619	1.17171	0.214581	1.57032	1.23182	0.207276
HVO_0529A	37.0417	45.4688	73.5339	40.5969	41.6867	57.0871	29.0788	42.6484	60.8711	25.4915	39.7032	53.3718
HVO_0530	1513.22	1060.97	22.8985	449.706	601.23	122.408	1020.24	932.13	125.895	1083.05	871.518	68.9785
HVO_0531	496.215	324.117	4.63553	154.233	207.585	17.7756	353.399	304.249	20.8143	391.435	277.68	10.5766
HVO_0532	371.754	289.679	5.80147	118.065	169.391	12.591	277.214	246.681	15.9773	335.065	237.895	10.8149
HVO_0534	379.658	366.587	9.11824	123.883	175.261	13.2144	294.8	238.068	18.9448	404.435	235.391	13.1403
HVO_0535	71.5318	47.5627	49.9473	76.8476	47.0976	38.176	68.0784	51.4651	41.8774	66.4241	52.2037	34.6081
HVO_0536	3633.75	1268.19	5706.71	1333.5	1554.16	2703.05	1641.81	1454.88	5282.04	1396.23	1222.47	4852.07
HVO_0537	32.2191	157.359	571.5	114.518	192.973	510.105	56.9957	223.556	341.789	89.7419	198.141	350.725
HVO_0538	16.1465	233.321	144.252	52.92	358.918	212.341	38.0776	452.508	216.604	73.7508	367.896	186.928
HVO_0539	35.658	610.589	382.547	96.618	732.935	513.657	67.3498	906.047	554.645	130.759	736.488	517.221
HVO_0540	46.9573	105.739	98.4431	22.1277	66.858	77.7903	37.6115	74.9423	338.034	30.2263	88.2956	274.933
HVO_0541	146.291	339.324	309.942	94.558	259.707	349.859	155.769	257.578	1523.95	112.063	324.305	1263.93
HVO_0542	41.9676	46.6305	102.999	41.3649	37.6072	60.0897	39.2039	44.4802	64.6019	36.5833	39.1333	65.5366
HVO_0543	48.919	46.9682	48.7813	53.4662	46.8178	32.1859	51.2881	42.3205	42.5027	52.7648	45.5093	42.1742
HVO_0544	15.3787	5.20944	1.2177	28.4778	6.23623	2.66205	15.0164	4.70539	3.43857	13.2315	6.90414	2.2733
HVO_0545	105.313	57.3319	55.6344	128.443	93.9524	60.3571	110.591	73.2024	55.7142	117.917	81.2922	54.6754
HVO_0546	85.8312	98.343	74.9429	97.8209	91.0474	86.0723	87.7761	89.709	97.7932	85.543	97.1066	84.9799
HVO_0547	40.0304	22.7365	70.4278	46.6898	25.9721	39.1564	45.2519	25.1279	35.0989	42.7719	28.5255	34.8291
HVO_0548	11.2802	8.08401	4.56473	15.2408	8.21254	3.16581	12.1412	8.03991	4.12399	12.4251	8.48205	3.80056
HVO_0549	73.0771	64.7387	43.8103	67.8645	66.602	33.01	69.0929	65.5235	41.9145	63.4597	68.612	37.7301
HVO_0550	41.5579	37.2834	17.0373	52.671	41.9005	24.6277	39.2358	32.1919	19.067	44.6836	39.1601	23.2782
HVO_0551	66.9142	59.0817	21.1434	65.2413	51.1321	18.2514	63.4554	44.3594	25.545	62.3392	45.0222	18.4977
HVO_0552	35.0469	24.5369	20.6688	37.029	30.3025	14.4868	33.9171	23.4596	17.1273	31.3691	23.6032	15.8847
HVO_0553	2.99081	1.66087	0.742782	141.242	106.474	41.1171	1.52622	1.29641	0.761472	2.5631	1.87356	0.838041
HVO_0554	5.98241	5.29269	2.65424	178.371	139.107	48.8821	4.78359	5.81137	3.35139	5.49341	6.10638	3.15338
HVO_0555	5.26539	5.59626	2.49652	167.624	225.515	446.11	4.38128	6.1151	3.89357	6.69677	9.87026	7.89978
HVO_0558	27.3954	28.3819	107.805	24.129	27.9498	43.1293	23.7625	29.3228	55.4804	23.1764	25.9994	54.4744
HVO_0559	33.3599	29.0416	36.6998	35.6827	34.9322	25.2536	31.9124	30.198	25.1861	33.741	36.198	26.6613
HVO_0560	23.9897	18.5745	39.0241	28.7796	16.0412	28.845	29.6021	21.0078	23.0254	33.667	22.0184	22.4207
HVO_0561	1584.58	1345.61	425.95	2034.44	1194.82	414.802	2307.81	1079.05	451.478	2372.74	1208.88	389.29
HVO_0562	19.796	14.7327	3.11938	13.4664	12.1109	2.77728	15.997	12.1605	5.19684	17.2133	14.3853	4.34319
HVO_0563	14.1669	7.70569	2.46443	7.97817	6.46162	2.46524	10.6049	7.0839	3.12748	10.6345	7.27898	3.22584
HVO_0564	12.8704	5.58197	1.77675	6.20626	4.88562	1.11771	8.71868	4.68462	1.77167	7.87121	5.55274	1.02956
HVO_0565	8.43472	9.14477	12.1294	4.61935	7.9154	9.91117	7.92172	10.607	10.1216	6.69715	9.82462	9.19446
HVO_0566	3.19572	2.62162	1.08575	2.62583	1.76904	0.607326	2.63482	2.20102	1.05995	2.31882	2.52233	0.777699
HVO_0567	5.79566	4.88768	2.96114	5.09978	3.72398	2.04534	4.48242	4.10808	2.66605	4.47527	4.05615	2.36694
HVO_0568	149.59	134.679	28.999	101.576	98.9547	31.8442	131.915	121.557	56.0567	130.909	140.531	45.5465
HVO_0569	59.8448	35.7388	118.6	75.136	37.0669	65.891	67.2675	39.9198	58.4999	71.0904	39.8479	61.356
HVO_0570	67.6917	32.101	27.4563	54.1988	43.1467	22.8949	65.3558	48.7292	34.2569	71.3135	41.4641	26.601
HVO_0571	33.0167	21.208	25.8594	25.2822	23.8903	20.4567	28.6131	24.307	23.2578	28.8273	24.0232	22.5227
HVO_0572	40.3204	19.6744	31.5377	38.0366	26.4317	16.6596	40.3668	24.9712	22.0991	39.9568	23.6011	19.8847
HVO_0573	238.292	105.016	83.9942	201.951	151.189	63.6226	264.654	150.901	90.9593	263.794	157.354	81.9392
HVO_0574	43.8304	22.2961	21.1576	50.6524	23.6041	15.914	48.1519	22.6716	17.5361	52.0411	24.3565	14.1345
HVO_0575	8.4319	13.299	47.1536	8.40906	13.8021	25.9747	7.32185	15.8327	23.3504	7.14666	15.1679	25.4972
HVO_0576	25.2588	21.1486	22.2931	24.8189	21.4546	18.0295	25.0175	23.0071	14.212	27.5375	24.8779	12.3364
HVO_0577	30.928	251.115	379.56	28.1634	129.123	252.439	22.9745	236.392	310.34	20.5276	218.359	277.43
HVO_0578	11.463	13.9956	14.5912	11.0913	11.2524	14.0184	8.68361	15.1023	15.1947	11.087	13.4283	12.7522
HVO_0579	74.8805	56.5373	83.6431	85.4374	57.4336	48.9688	79.3688	55.8317	57.2291	80.7487	63.5004	50.3257
HVO_0580	58.3986	34.8804	97.3171	79.1591	56.7457	63.1776	71.9069	49.9307	54.8855	76.4932	55.9908	53.4463
HVO_0581	6904.61	8102.13	3575.22	5186.61	5342.17	1947.96	5479.79	8184.77	5668.22	4614.49	7977.98	4697.85
HVO_0582	9660.33	12770.4	4975.83	7165.23	8317.1	2992.57	8108.23	12347.3	8069.11	6480.21	12363.5	6839.49
HVO_0583	168.588	176.717	210.242	162.293	192.457	143.238	146.321	188.433	359.137	115.523	178.118	327.37
HVO_0585	60.5916	45.5254	41.1182	34.5716	48.3906	32.9077	41.1008	54.3533	31.4388	37.6654	49.8006	28.8226
HVO_0586	170.762	108.19	62.2016	166.558	117.331	55.6238	157.276	106.593	85.9206	160.167	109.348	68.4938
HVO_0587	158.183	89.1983	42.0434	150.428	106.557	40.9167	136.485	89.6108	59.1728	145.872	88.3319	50.325
HVO_0588	94.3173	56.5557	20.1492	87.9146	62.5675	21.6222	78.8579	55.9397	29.0865	82.5403	52.8655	21.5502
HVO_0589	184.406	113.81	29.8181	184.656	130.341	33.9095	163.64	109.644	52.0155	190.183	110.124	34.4636
HVO_0590	121.08	69.8474	15.3918	114.95	80.1984	17.9121	108.828	69.605	29.2702	123.929	70.7611	18.9481
HVO_0591	113.387	70.4179	14.9957	114.092	76.1501	18.8224	102.597	66.8917	27.0752	116.285	69.5236	17.9783
HVO_0592	86.31	49.8792	8.23009	89.6657	54.2167	13.2881	80.9382	43.5065	15.5311	81.8422	45.6799	12.82
HVO_0593	23.8689	10.9277	3.88984	25.2097	12.3934	3.7102	20.0271	10.3252	3.13872	21.9667	10.7073	2.77738
HVO_0594	20.3432	12.2758	189.785	3.4742	16.5259	45.9127	4.17365	11.6114	41.7967	2.40828	13.7792	62.6173
HVO_0595	209.335	167.413	137.527	239.084	179.897	110.592	215.626	187.447	139.339	223.335	183.883	127.252
HVO_0596	130.589	89.7304	59.2699	131.769	99.1528	56.6679	122.665	102.532	64.4907	125.844	96.0599	56.9403
HVO_0597	125.881	355.601	87.2435	131.582	216.576	395.681	169.456	194.053	687.016	128.03	178.645	539.828
HVO_0598	27.661	92.2409	32.7381	30.6813	35.5569	54.2076	34.571	35.1226	175.818	26.173	33.0318	136.109
HVO_0599	154.492	164.2	380.914	36.449	113.05	248.504	64.2936	153.636	312.111	40.0194	162.765	321.993
HVO_0600	47.2055	16.8866	55.3768	50.5227	34.948	35.5796	50.0473	25.4104	39.9802	50.278	27.2281	37.0215
HVO_0601	52.4201	22.9645	35.5051	51.5444	32.9978	26.1135	51.5688	26.3381	31.4636	52.0259	31.0526	29.5544
HVO_0602	218.604	203.998	1039.9	136.015	328.529	639.039	174.225	433.64	525.717	122.048	438.018	547.762
HVO_0603	10.1687	14.1143	27.073	8.3488	15.3231	27.1826	8.14947	15.2601	17.622	8.09556	16.4019	17.6884
HVO_0604	2.53513	2.33212	33.613	2.0312	2.35982	36.8276	1.32476	1.85609	13.0296	1.41848	1.55281	12.0699
HVO_0605	26.7952	13.4026	16.2948	20.9467	14.6488	15.2235	32.3392	18.4283	12.382	30.9618	14.5078	9.99616
HVO_0606	6.81108	6.98811	102.402	9.30083	10.056	88.8543	5.46202	7.09798	36.3145	5.75835	8.30102	38.5498
HVO_0607	14.8208	12.0037	50.6097	14.9959	16.2008	86.0824	10.3022	11.4686	25.9571	11.6206	13.7209	23.2885
HVO_0608	2.07418	2.65865	11.3928	6.12614	2.91797	8.59675	2.58684	2.53119	3.65103	2.16823	2.84044	3.24741
HVO_0609	2.85188	4.81616	15.4664	3.05547	2.93985	13.3042	2.57486	1.99001	7.22654	1.99302	2.1284	6.41394
HVO_0610	6.64896	5.96562	48.3583	9.83932	9.1753	54.122	6.37338	5.93798	20.5984	5.45308	7.21907	18.5747
HVO_0611	4.43858	3.77779	19.8221	6.56758	7.20064	27.828	4.10809	3.89338	6.93392	4.03533	5.09511	6.07883
HVO_0612	8.1992	11.0662	92.3082	18.1071	11.5134	78.2657	7.83386	10.7473	74.1132	5.90762	13.5968	77.9951
HVO_0613	0.839889	2.268	19.7094	2.13332	2.28928	20.7488	1.16919	1.33755	64.9379	0.964894	2.43304	54.8188
HVO_0614	15.1308	16.8523	1.20658	77.2851	40.7887	10.2053	12.6924	12.5919	4.03645	21.4193	21.7057	5.22211
HVO_0615	2.97538	2.69185	0.430588	46.3847	24.6844	6.44023	2.12254	1.33967	0.699253	11.2443	6.3193	2.74373
HVO_0616	5.73397	4.17339	0.684062	67.7236	35.6336	10.7989	4.072	4.00518	1.45415	15.7363	12.3551	3.68923
HVO_0617	6.01794	5.63895	1.54333	60.0986	35.5679	12.1636	4.82745	4.80194	2.34284	15.4512	13.0563	4.35937
HVO_0618	4.43086	4.5823	0.89658	49.0699	30.3366	11.9498	3.23668	3.08743	1.50919	11.9489	10.2151	3.02494
HVO_0619	5.88018	6.54274	1.56851	56.9759	38.2768	13.9674	4.43864	6.3078	3.64011	12.4758	12.2597	5.53809
HVO_0620	6.08277	4.95305	2.51851	60.6541	42.731	20.3447	4.68311	5.3444	3.19354	11.5234	11.2513	5.92319
HVO_0621	61.8875	43.1518	51.5703	32.0044	56.9818	60.652	53.9437	73.173	69.6527	42.7026	61.3916	54.331
HVO_0622	7.60427	12.337	27.8835	3.99357	10.1099	23.8216	5.20759	17.2235	34.1362	4.77072	14.4835	30.369
HVO_0623	15.5344	19.8041	17.2404	9.4836	13.2552	11.4649	10.9782	17.9157	17.3648	11.6099	15.6412	14.0274
HVO_0624	49.2839	62.7985	213.933	36.3599	50.7	138.872	38.5827	70.6166	135.12	31.7091	56.0773	119.311
HVO_0625	13.3969	12.0674	11.3078	14.9071	9.80898	7.74637	14.3373	10.4351	10.3319	9.70621	10.6272	8.60971
HVO_0626	32.7338	26.9738	21.1049	27.0084	32.9384	15.596	30.9062	30.3607	17.9061	27.0789	32.3862	19.0432
HVO_0627	152.416	99.9128	235.187	87.494	142.299	150.622	113.59	142.832	129.858	76.3032	146.495	133.386
HVO_0628	1468.79	1060.09	325.138	752.121	1127.13	363.822	1291.46	1234.34	566.754	970.958	1372.88	454.899
HVO_0629	315.593	197.278	46.0909	162.776	193.38	51.0294	242.135	212.379	75.5994	181.73	239.759	53.2213
HVO_0630	211.226	156.353	28.8097	108.622	124.422	35.4895	158.08	139.481	50.0596	117.518	157.752	35.5872
HVO_0631	126.954	105.554	16.3867	61.7881	71.9938	19.5944	88.8294	75.0363	23.9695	70.3417	90.3928	17.3619
HVO_0632	41.8816	42.6744	48.3452	26.99	33.7052	36.852	35.7974	44.6218	37.4082	30.1571	37.1238	32.754
HVO_0633	49.9177	40.6506	84.2367	37.8698	40.6547	57.2623	45.7017	51.0506	59.2144	42.7538	46.6503	53.7745
HVO_0634	129.746	62.0486	55.457	152.725	76.2962	53.8464	150.312	76.0912	50.3346	151.201	80.8149	40.7374
HVO_0635	47.1015	52.8438	44.2707	50.6075	52.8006	31.0645	36.8159	54.426	35.9347	38.3557	55.8671	28.467
HVO_0636	52.7982	62.0166	36.0445	50.1635	53.4861	28.1618	40.8184	61.359	37.2331	40.0217	60.4187	26.1461
HVO_0637	43.3767	58.9212	23.9696	43.162	44.3411	21.4446	35.7844	52.8416	27.6442	32.4477	49.2787	20.8952
HVO_0638	37.8042	52.5399	22.8648	42.1209	38.2402	19.5595	30.0795	44.1109	22.9165	29.9378	44.3549	16.6503
HVO_0639	56.5878	63.1095	53.6217	47.2533	65.9535	42.745	43.2183	82.7611	56.6113	35.9733	84.7982	52.7656
HVO_0641	11.8241	6.56571	2.54006	12.0417	5.93189	2.08215	12.1066	5.14301	2.20866	12.7419	5.71956	1.64595
HVO_0642	3.16731	5.45852	14.1682	1.9259	8.07182	14.2013	1.96494	11.0278	11.0516	2.5217	8.94427	11.6936
HVO_0643	594.295	436.053	273.513	276.507	479.542	247.919	320.328	726.977	387.111	244.434	583.36	342.087
HVO_0644	28.9252	44.2364	44.6518	31.4689	50.8364	30.5264	27.6741	39.0183	21.3913	22.7446	50.7095	18.6492
HVO_0645	82.3072	130.425	128.359	79.4281	115.576	112.084	81.4377	152.295	129.938	75.0502	149.825	118.48
HVO_0646	33.4582	40.831	59.2854	40.366	44.5065	40.3347	33.1566	46.159	38.0644	32.0617	42.1412	35.6022
HVO_0647	168.905	54.0949	58.0856	267.172	72.5817	73.405	156.557	52.275	94.0905	110.956	54.0029	74.3887
HVO_0648	29.7037	26.1512	24.5522	28.4765	20.284	18.9807	29.588	22.7026	24.6444	26.9775	24.0183	20.1977
HVO_0649	59.8093	27.6025	17.8278	13.0158	24.8053	24.0176	22.6335	23.7006	10.8246	20.1393	23.8082	9.62189
HVO_0650	1031.24	753.196	635.572	1016.09	692.908	562.284	1305.86	744.826	535.892	1098.34	730.196	508.8
HVO_0651	827.471	623.086	616.907	823.774	595.624	459.288	1068.34	593.786	466.778	899.464	600.112	463.327
HVO_0652	98.9653	67.7471	179.648	117.778	68.0947	85.664	100.758	57.5984	85.5693	97.896	60.9064	79.258
HVO_0653	125.853	94.1166	130.304	151.032	97.5425	109.916	128.416	82.012	119.987	139.802	87.8731	100.513
HVO_0654	280.889	243.091	285.466	314.024	234.62	269.449	288.598	186.16	341.182	308.24	211.948	246.243
HVO_0655	27.0666	47.7198	277.397	23.1281	40.0475	173.886	28.0171	39.8719	1008.34	22.3608	41.8547	950.759
HVO_0656	29.6591	19.4541	90.2229	42.4823	20.2312	46.094	35.8548	17.027	40.7468	35.4573	18.2716	35.8509
HVO_0657	17.311	12.2945	14.6659	14.3753	11.6592	10.4376	11.6348	12.3691	16.4051	12.0696	11.2802	14.344
HVO_0658	58.9835	27.8503	29.4505	57.4823	36.0416	18.2486	62.8604	36.3394	23.3992	59.0673	35.8763	21.9899
HVO_0659	39.6388	18.0476	28.9128	39.0733	24.9679	16.8015	46.955	23.259	19.3792	44.8065	23.7435	21.5026
HVO_0660	5.17031	22.5622	8.19964	6.26584	20.2478	6.72243	5.72712	24.3326	10.8032	5.24185	28.4379	8.84484
HVO_0661	26.2212	22.909	23.1856	24.4345	25.287	15.4014	22.6715	29.7971	21.5273	24.4875	30.4529	17.669
HVO_0662	32.0014	23.2862	17.2109	29.6695	27.4879	14.2332	28.5751	28.2367	18.0605	26.6947	26.7398	15.1324
HVO_0663	17.8268	11.1095	8.77907	16.2548	12.0817	8.3089	15.9902	13.6827	9.37858	14.1239	13.6741	7.095
HVO_0664	11.7041	10.9427	15.0786	10.0833	9.59669	10.9482	8.70667	11.2784	11.5755	7.86014	11.2297	8.51143
HVO_0665	15.4889	11.7936	3.81945	8.28594	12.9306	3.75164	12.8751	15.887	7.5758	10.8538	15.4808	5.67927
HVO_0666	146.706	30.5627	5.00633	6.54622	18.6508	10.0009	62.0867	35.0005	9.37048	43.8351	19.4282	6.69737
HVO_0667	229.292	169.44	77.9054	21.1872	90.5527	108.176	108.658	173.503	117.692	83.7119	122.994	101.06
HVO_0668	424.957	326.358	156.43	51.4219	186.662	218.548	222.113	350.632	247.347	163.218	236.684	212.43
HVO_0669	541.944	371.374	193.597	58.583	237.925	296.554	271.755	433.108	307.777	199.515	291.759	263.994
HVO_0670	61.5087	48.469	61.4771	35.5807	53.9906	55.6835	42.1416	79.1266	50.5005	39.5886	64.2263	44.0147
HVO_0672	31.458	31.1538	72.1789	29.7366	39.6233	50.5987	27.9876	36.7096	48.791	30.7953	42.8354	46.179
HVO_0673	37.6001	29.1773	72.1283	34.2936	29.6991	44.9106	33.3909	33.1036	48.0208	32.3532	32.2494	46.5091
HVO_0674	67.5708	35.4381	32.4327	71.2073	35.7004	21.1295	74.7543	29.4553	19.9049	72.5996	31.4913	18.4453
HVO_0675	158.204	106.338	42.4231	171.649	87.6654	35.8677	193.771	84.8816	33.7868	204.004	96.9497	29.361
HVO_0676	18.363	17.4817	40.7723	15.4495	18.2747	28.9849	18.5598	21.1661	28.2792	15.6898	19.4614	25.5394
HVO_0677	967.908	585.158	289.875	1049.54	673.801	212.217	1237.12	640.928	316.822	1165.85	681.288	275.71
HVO_0679	11.4782	10.4074	10.4852	6.57188	10.4524	10.9488	7.06872	15.0385	11.6469	5.25093	11.1105	9.92759
HVO_0680	115.864	52.5582	76.1308	129.224	89.1598	48.4508	127.739	73.6936	58.6146	130.713	78.801	55.8706
HVO_0681	22.7319	25.6353	56.2786	21.6597	35.7152	34.7464	18.4292	31.2639	41.5192	20.9142	33.9501	36.7323
HVO_0682	109.584	98.0877	82.3583	85.0302	117.333	76.8412	85.7922	127.232	94.8872	88.0906	121.116	79.6817
HVO_0683	7.68956	11.6948	8.35993	7.89898	12.2005	7.49567	7.16371	13.995	9.85434	7.41621	14.9234	8.47197
HVO_0684	209.366	108.178	170.698	189.405	170.662	111.446	196.388	168.963	137.503	198.356	167.949	125.37
HVO_0685	55.2765	37.3422	10.8094	29.1107	55.7095	10.9704	35.5386	51.6814	14.4645	20.9035	57.2372	13.5269
HVO_0686	80.5654	60.2314	11.2834	35.7095	70.4035	14.1478	49.2112	69.9381	17.5884	27.2812	74.3422	14.8316
HVO_0687	114.115	104.205	17.2434	63.3516	89.9433	21.892	83.947	101.867	26.851	62.9316	103.165	22.1318
HVO_0688	404.175	243.254	284.243	244.543	265.041	173.272	327.475	351.02	354.088	269.234	312.712	335.19
HVO_0689	244.321	176.854	130.893	180.406	177.873	84.0839	209.353	223.149	133.777	178.784	204.129	108.716
HVO_0690	195.981	195.448	68.9197	160.867	130.485	51.5998	164.458	166.677	89.2011	149.74	145.994	55.06
HVO_0691	69.1988	84.756	39.1517	57.5043	64.2882	35.0112	55.6806	94.9158	53.4784	55.2746	87.973	44.3747
HVO_0692	66.7149	45.3877	38.4544	71.9944	56.6693	28.6494	73.6923	52.7686	46.897	74.4607	56.1949	37.9969
HVO_0693	26.5581	10.0093	5.64262	22.7332	9.16992	5.48961	30.966	11.9069	4.83698	35.0485	12.712	3.95688
HVO_0694	239.443	146.895	75.5468	219.079	132.886	76.8873	284.149	158.352	84.0431	295.742	160.86	71.6799
HVO_0695	12.4263	16.1593	24.117	3.58901	24.1925	26.7264	4.35144	19.3915	17.6286	2.27586	25.3653	16.6972
HVO_0696	14.0663	6.75723	13.8943	12.5551	13.6321	11.6574	12.654	12.9261	12.7586	13.178	11.6548	11.9953
HVO_0697	217.607	117.789	132.196	216.94	127.267	81.4289	260.189	140.983	89.595	247.769	139.624	81.9946
HVO_0698	463.489	376.637	321.203	569.779	331.345	188.346	626.023	302.853	198.922	586.882	293.459	157.404
HVO_0699	754.578	741.119	508.976	800.343	524.107	312.5	1010.99	550.068	372.915	965.055	566.364	286.937
HVO_0700	408.299	401.812	308.768	453.994	310.084	192.726	528.26	300.905	213.96	514.41	325.433	163.352
HVO_0701	602.056	651.991	426.488	587.296	436.909	266.496	751.76	432.482	315.224	707.196	463.734	229.676
HVO_0702	25.8093	24.549	9.89521	32.0705	23.8136	8.20225	23.7144	25.4431	10.8871	24.2702	25.5453	8.25037
HVO_0703	295.887	259.984	406.865	319.748	250.325	224.205	345.196	268.137	289.704	318.339	273.753	272.434
HVO_0704	33.348	20.1941	35.31	40.3754	21.0046	23.0402	36.6441	19.6851	23.659	32.9127	22.5817	18.8117
HVO_0705	41.3157	20.3575	30.5601	42.5728	22.5192	22.2395	43.5218	23.6482	24.3524	37.2839	26.5446	19.2218
HVO_0707	30.8759	18.4782	77.2834	45.6943	22.3151	59.3673	42.2437	19.8232	30.1203	44.6932	20.9061	30.0659
HVO_0708	59.7986	41.556	24.4123	59.216	36.4473	20.5984	53.4994	37.487	19.8872	52.8822	35.8766	19.2249
HVO_0709	68.1401	45.1151	37.4256	65.6246	47.6164	29.7984	59.6649	41.5772	29.5643	59.0434	46.2917	24.9552
HVO_0710	42.9991	25.5012	46.9367	40.7971	27.7034	32.2142	37.1751	25.7895	27.4252	35.248	25.465	25.5871
HVO_0711	176.66	117.764	299.214	113.68	146.095	185.08	137.036	171.222	207.127	114.576	166.658	187.394
HVO_0714	28.0746	10.246	10.0386	35.6831	13.2321	9.14075	26.0387	15.0721	11.0308	28.4944	16.2206	8.7034
HVO_0715	51.5036	30.6934	25.7168	47.8858	29.8987	25.9844	47.8045	37.4803	25.2073	49.3252	35.4199	20.9657
HVO_0716	25.1875	16.3007	11.5977	26.9911	15.6279	8.49454	26.556	14.0246	8.98591	26.3984	15.4145	7.14521
HVO_0717	415.913	296.671	335.579	386.467	421.394	239.018	402.007	442.255	398.35	382.303	404.977	376.396
HVO_0718	70.8559	35.1637	166.47	76.6467	55.4711	107.169	60.7929	52.5297	89.4329	70.9428	50.3555	91.0529
HVO_0719	172.22	84.2937	431.156	165.003	140.507	290.451	188.215	127.119	236.721	174.354	130.124	213.685
HVO_0720	181.01	190.705	183.591	90.2648	125.614	128.806	133.5	250.941	217.687	124.067	240.361	189.645
HVO_0721	227.326	133.147	130.352	271.419	120.41	80.9335	268.687	123.786	109.355	275.68	136.693	91.9223
HVO_0722	28.9508	21.1525	32.0244	23.1852	24.3674	25.3306	21.1534	32.941	29.6996	22.8606	30.6619	26.9244
HVO_0723	24.9572	26.938	32.7445	18.8	25.548	29.7024	20.9269	35.9067	32.7631	17.9342	34.3217	28.5209
HVO_0724	38.6306	25.7094	26.0367	35.8324	31.5239	18.8049	36.7258	34.1493	25.4673	39.0236	34.1839	22.7954
HVO_0725	286.318	230.755	147.029	205.778	185.618	115.756	265.421	280.622	185.215	234.515	247.122	153.586
HVO_0726	53.1643	35.2902	36.9449	57.4092	42.6084	31.9906	52.1393	42.8587	28.4842	48.3548	42.9159	26.2669
HVO_0727	42.218	23.9381	109.212	43.0386	34.3273	76.5186	36.7278	34.4623	58.3031	35.977	32.9089	56.5871
HVO_0728	72.7063	76.9078	772.607	31.5612	102.233	484.782	39.6704	93.6221	397.426	27.674	124.768	341.852
HVO_0729	566.028	315.76	148.083	568.525	381.597	135.298	671.292	390.849	182.947	558.442	399.587	134.803
HVO_0730	1122.82	1640.45	2057.9	1018.56	1645.46	2085.51	1241.92	1802.47	1931.18	1098.23	1920.75	1751.42
HVO_0731	89.8398	68.1886	51.6914	98.2147	62.506	32.8732	99.6017	69.277	45.0512	99.6511	75.3732	40.1838
HVO_0732	40.5547	25.677	18.4554	46.2086	27.4552	11.6814	44.6221	25.9172	14.865	46.4393	26.3354	13.7999
HVO_0733	246.933	195.276	404.594	120.464	244.935	323.618	149.458	317.479	407.617	142.361	278.019	346.693
HVO_0734	97.4645	67.2885	130.265	71.6863	76.9502	99.9243	84.6645	100.117	108.5	79.1221	96.3762	101.435
HVO_0735	31.614	25.0599	33.4011	23.9664	29.0028	22.7409	26.8297	35.9264	26.0021	21.1945	28.2222	24.4193
HVO_0736	235.308	196.9	151.682	157.164	181.894	124.398	213.52	271.961	125.331	189.411	239.268	113.172
HVO_0737	88.18	63.5865	76.4749	86.0988	62.0043	57.477	94.2317	66.2898	58.6022	98.763	64.3422	51.8489
HVO_0738	349.164	296.4	365.18	379.101	324.46	279.937	401.078	334.381	320.081	419.726	346.248	270.928
HVO_0739	222.721	166.986	264.918	167.635	151.28	160.572	179.636	224.045	373.927	141.113	181.96	297.566
HVO_0740	82.1525	69.0528	70.7341	53.8415	63.9978	53.1252	58.1532	89.8574	52.1115	54.8946	76.8956	50.1685
HVO_0741	127.172	121.454	253.737	83.503	120.815	148.748	97.3042	173.771	175.797	87.4581	146.49	163.945
HVO_0742	129.741	113.089	303.121	79.6771	125.811	158.723	94.9499	162.775	207.721	90.414	146.697	191.15
HVO_0743	231.093	181.353	204.449	189.595	214.933	151.594	184.253	231.679	172.425	173.596	210.592	160.99
HVO_0744	15.6141	10.8962	8.25668	4.83872	11.5597	5.78473	6.5834	10.4023	5.32383	4.36062	12.0214	4.93765
HVO_0745	56.4201	68.3042	85.1139	14.5579	61.6939	72.1399	24.9651	96.2114	78.2034	15.2756	96.3939	78.2432
HVO_0746	2.78482	2.3101	1.68647	2.77996	1.92421	1.38458	1.15131	2.60738	1.49109	1.44927	2.76397	1.21508
HVO_0747	1.32647	1.18377	0.433361	1.19546	1.18598	0.56124	1.19027	1.1493	0.66504	1.33282	1.00603	0.758951
HVO_0748	0.725479	0.735675	0.332271	4.35156	2.2321	0.334795	0.541168	0.468237	0.312413	0.887806	0.707657	0.436885
HVO_0749	0.94107	0.894021	0.261937	4.46492	2.26928	0.446834	0.647251	0.725418	0.353927	1.38364	1.0116	0.360593
HVO_0750	2.85976	3.01867	1.03741	13.1955	7.46306	1.49852	2.54269	2.37181	1.38234	3.89652	3.93079	1.5784
HVO_0751	0.772886	0.936201	0.115672	6.14845	3.91191	0.943654	0.504558	0.766291	0.424012	1.3052	0.806529	0.15176
HVO_0752	1.58431	1.60075	0.392888	10.3448	5.7352	1.12876	1.35071	1.42766	0.623529	3.5257	2.22754	0.678867
HVO_0753	10.812	13.7001	9.69081	17.7692	13.5503	7.35495	9.03311	12.5199	9.04336	9.93535	12.7439	7.59807
HVO_0754	46.3741	22.7396	91.6344	59.5129	38.841	35.2981	38.3082	31.8293	47.3196	43.791	30.886	47.2014
HVO_0755	49.9061	26.9904	66.3364	49.2828	33.2628	30.1171	39.1314	32.8539	36.4624	42.0542	32.0809	36.5152
HVO_0756	43.1946	30.8786	61.9043	39.1421	36.0894	39.3067	40.8594	42.1628	48.6883	39.0561	42.8786	47.5521
HVO_0757	30.8262	19.8233	37.2271	31.3583	19.7331	21.2147	30.6663	23.8646	22.4984	31.8881	21.7739	18.5594
HVO_0758	155.48	81.4855	139.288	168.265	126.19	108.169	190.912	116.645	140.743	174.379	111.758	138.73
HVO_0759	30.0414	25.0837	16.3256	23.8238	25.4298	15.628	25.3852	41.9698	18.3676	22.6851	39.0085	14.1203
HVO_0760	47.041	39.0194	36.5516	45.9042	39.9986	24.9714	52.2544	45.3917	26.0786	46.2953	45.1216	24.1927
HVO_0761	63.238	57.8053	37.7779	60.6339	54.5193	26.4128	66.6591	58.1495	29.5854	65.8953	59.3014	25.6629
HVO_0762	89.5246	64.9979	67.578	88.2077	63.824	50.5116	101.053	67.1714	59.8826	96.9413	72.5484	55.8734
HVO_0763	475.602	2166.68	293.648	825.62	961.548	1348.19	1058.9	609.072	5399.98	693.608	682.86	4319.06
HVO_0764	134.063	118.802	284.772	141.655	118.025	160.482	118.311	108.025	116.437	105.871	122.017	117.037
HVO_0765	18.4313	11.4695	17.9411	16.6133	10.7642	11.529	17.4906	12.6181	12.678	18.0874	11.6139	10.7421
HVO_0766	191.82	161.107	308.135	138.101	206.914	210.74	139.381	239.308	227.6	127.44	221.003	209.671
HVO_0767	47.7275	43.3301	80.6397	38.0974	53.1503	64.3487	33.9734	59.0935	57.729	32.8089	62.1358	60.372
HVO_0768	75.4791	51.8789	135.29	95.0797	55.8164	77.7032	86.3513	57.8378	79.2335	90.9351	63.3839	74.765
HVO_0769	1260.84	1248.2	787.875	1018.84	958.522	652.074	1275.07	1319.16	930.527	1208.78	1253.61	777.91
HVO_0770	63.8531	50.7769	159.114	73.1132	36.938	75.7094	67.3555	46.8582	71.037	70.0971	45.6007	67.791
HVO_0771	14.6617	13.9787	167.879	11.3402	11.3718	56.3955	13.3383	14.7859	22.6803	11.3959	14.1364	25.5914
HVO_0772	76.2521	47.0681	743.371	94.972	51.7103	254.118	118.934	40.9545	55.1534	51.7345	68.0701	69.329
HVO_0772A	4.71602	6.78164	12.3715	2.85828	4.09191	8.18301	3.22026	7.45004	10.469	2.08286	6.73062	6.35318
HVO_0773	296.683	164.127	112.675	283.005	140.432	80.3146	316.305	152.92	106.804	329.315	170.61	100.18
HVO_0774	262.671	234.125	351.006	266.955	211.252	299.38	258.437	225.441	377.385	249.603	197.427	333.494
HVO_0775	68.1973	36.7844	13.3542	63.4386	44.9987	13.3121	74.8968	44.4554	19.2268	72.6442	47.2995	16.3918
HVO_0776	5.15106	5.07702	11.0049	4.64097	5.12888	7.52193	4.79016	5.14104	7.12431	4.24177	5.04611	6.03805
HVO_0777	15.7906	16.0725	54.14	13.3107	11.7805	36.5602	11.3542	15.8491	31.0327	9.06481	16.6134	29.9637
HVO_0778	980.041	1073.03	95.9343	792.414	1225.99	127.211	825.093	1495.37	411.705	835.143	1168.85	285.086
HVO_0779	15.3521	14.5882	41.2575	11.9716	19.8159	23.872	10.0776	20.5801	26.003	11.3141	20.8981	24.4165
HVO_0780	50.2314	28.047	11.5527	60.1874	25.5824	8.9536	51.2921	24.9978	9.21858	51.3574	30.1368	7.2951
HVO_0781	94.0971	54.2596	23.9508	114.312	57.5909	18.623	100.119	52.4154	24.5017	98.1208	61.1945	18.0577
HVO_0782	222.293	158.339	55.2206	268.99	159.428	47.9388	253.932	148.893	74.536	264.514	174.385	58.4141
HVO_0783	1052.34	980.698	3836.49	932.177	1099.4	2172.11	857.091	1330.26	2393.02	875.179	1358.72	2376.01
HVO_0784	179.883	138.435	740.143	148.505	181.838	387.881	125.442	232.107	377.806	136.563	243.087	355.562
HVO_0785	52.9548	31.5447	120.277	45.7971	45.6029	72.9105	40.9093	46.9102	54.8573	39.827	43.3969	55.3102
HVO_0786	78.2397	186.489	38.0171	54.5523	55.4887	26.4776	63.3505	160.041	41.0175	58.2046	78.314	34.0066
HVO_0787	216.455	143.995	40.8564	101.541	67.8056	66.3257	152.642	219.559	46.7829	81.4791	68.494	35.7577
HVO_0788	342.589	235.548	39.488	145.897	106.468	78.2677	214.503	376.195	57.4081	107.227	107.403	44.6484
HVO_0789	461.916	381.072	50.1865	192.647	148.382	95.3316	285.646	517.39	79.6149	155.956	169.959	62.2674
HVO_0790	429.223	328.277	82.1435	231.349	168.884	106.863	273.837	442.678	82.5082	170.669	167.494	65.8008
HVO_0791	85.1768	55.1795	57.3964	48.2684	34.1689	48.7248	52.3946	60.7259	44.3703	37.661	35.0265	37.9556
HVO_0792	143.756	76.189	58.5338	132.192	89.3143	45.9576	157.688	97.08	62.5508	153.612	95.4217	57.2742
HVO_0793	92.3748	67.1395	34.7362	76.6117	60.5362	35.8697	94.3114	72.968	43.1912	87.5206	71.3094	39.2304
HVO_0794	153.287	75.1474	38.4897	180.285	81.3204	30.0361	180.349	74.3091	45.6956	170.418	86.6814	38.8579
HVO_0795	416.047	170.808	96.9426	490.681	205.086	67.9031	498.955	181.938	117.253	487.554	219.057	89.3706
HVO_0796	42.5183	38.9549	77.3617	28.9891	33.9801	51.7612	32.6202	45.7527	55.7252	28.4863	42.9517	52.3484
HVO_0797	82.4225	62.6765	73.1582	65.5917	58.1537	54.7641	76.9288	72.0005	64.1085	70.108	68.3272	61.1826
HVO_0798	63.7122	35.5384	53.6735	93.8582	48.7399	33.9847	67.8888	40.3386	36.123	74.967	45.9319	32.7096
HVO_0799	44.991	48.743	150.916	32.0212	47.4639	123.111	30.75	51.6951	48.1766	29.009	58.4568	55.71
HVO_0800	140.856	114.671	565.552	138.705	116.791	325.341	139.578	133.852	291.719	127.967	133.905	294.327
HVO_0801	278.596	418.507	1777.34	205.122	414.257	1023.6	209.836	518.081	1115.21	178.452	458.207	1138.04
HVO_0802	51.9115	42.0722	169.569	160.97	143.028	170.205	40.8165	44.33	73.4485	39.7449	50.0782	84.6556
HVO_0803	57.4464	53.2377	45.1829	414.311	367.433	352.19	51.6769	43.4693	26.714	57.1489	60.6135	32.7287
HVO_0804	30.6657	13.9163	86.3484	637.694	572.066	757.097	20.014	18.0893	36.9755	41.0585	44.8303	59.1459
HVO_0805	347.303	279.169	325.917	321.873	246.735	258.743	341.661	296.246	279.867	309.779	296.384	249.511
HVO_0806	236.168	129.43	117.197	254.504	173.089	86.1426	225.908	159.812	134.24	193.004	158.606	110.847
HVO_0807	82.301	60.0754	77.266	111.621	86.9932	45.8177	85.5877	67.9513	58.0392	83.9	80.343	47.6058
HVO_0808	149.187	133.169	208.686	151.19	122.358	111.797	158.495	118.939	130.244	159.292	125.165	139.693
HVO_0809	338.862	234.69	126.915	272.424	234.236	87.6618	333.136	241.188	109.02	306.37	248.577	94.7613
HVO_0810	31.6047	25.2257	55.6466	38.4904	22.7314	37.6907	30.6872	28.2304	32.566	28.4666	27.6305	26.947
HVO_0811	24.9602	15.1771	54.8916	26.1522	15.986	26.4396	21.8423	16.3979	23.3347	24.3325	17.4037	20.5724
HVO_0812	398.139	269.412	603.939	263.652	361.778	344.617	281.922	358.073	476.104	293.998	330.417	450.415
HVO_0813	22.5599	12.4853	20.1859	19.8534	10.4118	12.8148	20.3868	14.2976	14.522	20.6103	14.6334	14.0183
HVO_0814	29.7265	37.0592	123.064	29.4059	29.8406	78.8622	23.4949	43.4916	80.3669	24.2259	39.5176	68.5437
HVO_0815	137.325	79.7134	116.52	119.606	82.2998	76.1551	140.041	95.2588	97.2355	132.392	97.1486	90.6739
HVO_0816	15.6355	17.3161	29.795	14.4489	13.0001	20.0121	14.75	19.961	20.6387	12.703	19.0617	17.7903
HVO_0817	119.876	101.586	130.977	92.4001	97.6392	86.22	102.248	129.846	113.502	90.9124	118.249	105.157
HVO_0818	72.6526	40.6099	52.8183	68.6841	58.0066	30.3603	76.1946	53.783	38.6651	61.6194	49.9711	37.2057
HVO_0819	104.592	71.3429	628.062	79.7836	56.0557	280.44	84.499	64.1178	366.571	66.3984	60.3381	357.748
HVO_0820	69.266	32.658	458.312	46.1091	26.2163	189.49	48.2668	32.3447	278.015	38.467	27.2025	247.071
HVO_0821	12.669	8.80525	43.9342	12.041	11.1733	26.9718	11.3436	10.2294	19.8258	10.1678	10.0007	20.4179
HVO_0822	37.5782	26.3772	31.8703	34.9275	35.3773	23.2163	33.9566	35.131	25.7266	34.9197	34.1711	23.02
HVO_0823	47.2624	32.5884	80.6053	48.5838	49.4749	50.6982	45.6783	57.36	70.9933	43.6779	52.6918	61.065
HVO_0824	94.215	69.2385	70.0948	114.139	73.8871	53.9596	102.575	76.2695	71.5543	103.329	79.9205	62.801
HVO_0825	334.213	225.091	305.027	304.029	233.951	208.995	337.553	262.756	251.283	334.186	256.349	211.096
HVO_0826	179.903	101.378	133.594	163.783	138.633	87.3646	167.732	136.346	104.225	172.61	127.22	92.4085
HVO_0827	205.912	66.3922	65.6364	192.634	133.481	57.3909	241.839	118.388	68.4376	229.983	105.87	65.0507
HVO_0828	150.56	40.1699	19.7851	124.585	61.9195	22.3348	179.98	64.1181	25.8429	165.585	55.2355	25.4848
HVO_0829	103.523	114.23	157.969	57.449	111.985	104.198	82.0328	139.399	134.821	61.6425	128.664	129.38
HVO_0830	190.363	76.5793	73.5282	69.2134	82.3599	88.5794	134.071	109.279	60.6729	138.285	94.7818	50.9164
HVO_0831	314.418	145.517	83.9017	86.9479	117.908	113.549	221.673	176.578	79.4752	229.611	140.166	69.8772
HVO_0832	109.878	91.8191	221.018	62.5386	73.226	127.401	77.461	105.398	118.309	66.7175	94.6594	111.559
HVO_0833	24.3917	10.9713	62.0811	14.9067	13.678	30.4132	18.41	20.5083	25.4044	14.5744	17.8253	29.5872
HVO_0834	235.876	69.6364	22.7618	56.9802	43.8825	29.9926	168.244	46.2594	21.7559	155.282	38.6213	18.4228
HVO_0835	286.69	71.0802	26.4471	85.4064	57.2715	37.0733	232.207	54.7714	26.8168	200.421	44.4406	19.8196
HVO_0836	354.28	267.357	251.633	223.612	280.147	166.11	283.137	378.497	287.944	240.375	323.813	244.664
HVO_0837	111.735	92.5973	118.517	103.09	60.4579	81.6752	117.762	78.9182	86.5761	110.614	77.2872	79.9089
HVO_0838	158.641	150.217	270.964	158.466	111.58	166.791	169.564	138.337	169.256	142.54	136.725	152.6
HVO_0839	327.466	166.932	684.016	340.575	187.353	325.515	345.607	184.118	283.931	301.899	181.096	267.599
HVO_0840	44.6589	31.394	82.6681	53.2223	25.8605	42.7884	46.2468	29.7855	29.6471	49.3412	35.8268	26.713
HVO_0841	1586.59	1052.88	1186.59	1338.44	967.713	687.93	1553.75	1187.36	824.676	1488.3	1235.52	643.742
HVO_0842	1740.23	1088.78	1505.15	1505.2	1073.79	870.954	1808.91	1317.38	1011.12	1699.45	1315.57	907.015
HVO_0843	1485.2	1007.82	1507.81	1282.69	920.173	844.641	1559.71	1083.54	987.265	1419.24	1104.77	931.688
HVO_0844	1468.37	913.894	1724.36	1281.99	868.15	904.147	1480.23	1025.88	1029.06	1428.17	1055.09	943.198
HVO_0845	156.456	155.921	576.491	149.438	138.384	337.973	151.751	180.701	355.543	149.601	170.314	333.401
HVO_0847	86.8485	63.7465	84.9377	97.6655	60.64	65.4524	90.7149	75.7477	76.1177	95.7333	77.205	66.0992
HVO_0848	67.7609	41.3422	59.5416	71.6931	54.6849	39.2713	69.2431	57.6167	36.0645	71.8966	57.8845	33.5113
HVO_0849	117.343	74.5634	22.4068	79.1438	60.1149	46.6802	118.728	69.8759	31.5137	108.861	65.8872	22.7244
HVO_0850	918.26	603.428	1657.34	738.518	710.381	945.949	801.592	969.339	1255.94	769.992	888.355	1158.47
HVO_0852	349.855	76.9685	5.31367	218.134	38.1125	5.14788	300.081	68.151	4.1072	400.883	16.8995	3.82628
HVO_0852A	162.586	34.4851	2.65767	94.57	17.1375	2.1107	136.988	33.6442	3.17607	181.243	9.63283	2.77998
HVO_0853	142.151	139.332	76.2813	90.624	120.812	53.5147	96.9597	200.255	75.0746	92.253	155.23	62.4179
HVO_0854	250.596	284.103	87.1703	155.492	211.789	66.2551	165.239	379.735	95.5215	151.843	277.037	77.0497
HVO_0855	35.9003	25.5643	45.7827	38.9958	24.1709	25.7577	37.297	28.0003	28.3807	34.2508	28.7572	28.1581
HVO_0856	42.5403	36.6678	24.3657	51.4317	28.9496	22.9623	51.2827	33.466	22.0561	53.2093	39.9821	20.3597
HVO_0857	133.687	101.566	130.443	34.3398	88.8555	101.048	52.9388	79.5866	61.8267	21.7449	104.679	65.7578
HVO_0858	109.583	67.9195	50.5696	97.7993	79.4131	39.5539	108.806	77.5279	44.7654	107.058	78.7828	39.6823
HVO_0859	1558.56	1204.37	1379.75	1166.76	902.029	746.67	1638.22	1097.45	1301.99	1549.98	1139.26	1142.68
HVO_0860	1700.52	1418.42	1397.14	1268.34	994.763	734.645	1811.72	1290.3	1363.07	1712.5	1303.51	1168.07
HVO_0861	1542.11	1428.32	1211.33	1187.63	905.076	656.566	1682.77	1209.99	1241.77	1547.76	1202.29	1040.26
HVO_0862	329.892	165.758	384.288	279.581	209.02	207.963	339.669	240.874	241.278	330.026	241.947	229.584
HVO_0863	396.963	179.398	378.393	330.623	254.612	217.876	392.363	309.238	262.269	369.349	312.732	244.407
HVO_0864	2.05041	2.0993	1.63783	2.02293	1.61335	1.44153	2.12724	1.68796	1.83248	1.83263	1.69003	1.63926
HVO_0865	86.0647	214.641	359.039	69.5066	160.436	268.927	74.2539	275.646	346.193	68.7056	261.338	294.059
HVO_0866	13.6052	10.3729	5.02133	7.18072	12.2641	4.86657	7.57079	17.0656	7.01692	8.53922	16.291	3.98105
HVO_0867	126.356	98.2057	337.36	119.94	125.84	286.631	122.821	136.197	235.628	126.892	149.715	265.353
HVO_0868	61.4808	52.4349	78.7705	60.9655	57.4925	46.6059	75.216	58.9104	41.3647	67.3615	61.6768	40.056
HVO_0869	118.149	42.9801	265.33	146.536	31.1938	70.3079	200.323	30.1386	24.1231	110.837	46.3248	30.0158
HVO_0870	198.275	101.037	106.991	193.192	123.161	64.7603	239.78	126.737	82.0382	232.511	132.482	69.993
HVO_0873	18.0186	25.8702	33.1713	12.6539	21.6595	26.1162	17.5238	30.0663	32.0847	15.6178	27.0438	31.8339
HVO_0874	92.4043	46.7802	232.003	101.118	57.1294	147.199	85.4606	53.1315	88.7167	82.8642	57.5644	85.8306
HVO_0875	14.0034	16.9875	32.0157	11.5999	19.8619	28.263	11.1214	24.1213	15.2164	11.673	22.019	15.4984
HVO_0876	182.9	76.5227	156.416	98.5692	151.754	143.437	119.118	165.868	152.441	114.291	143.261	130.329
HVO_0877	21.2069	10.0967	23.1239	40.0405	32.5085	43.3422	14.6573	12.8411	10.8921	16.1648	15.7368	20.1154
HVO_0878	48.9239	34.8269	69.3687	41.018	35.7138	34.3743	43.4545	46.4841	42.3875	40.7476	41.524	41.6502
HVO_0879	40.0622	25.8579	34.4481	45.4581	26.0611	19.8304	43.6661	27.8117	26.9475	45.4235	27.9179	27.6906
HVO_0880	3689.75	3599.64	3083.74	3733.68	2714.17	2602.21	5048.18	3619.57	2394.75	4467.27	3725.04	2073.07
HVO_0881	68.1682	50.7823	177.691	55.6036	58.8615	117.97	62.159	65.8372	91.221	53.0424	62.0061	94.2476
HVO_0882	83.4851	54.9094	71.8611	66.4962	57.3378	60.0982	76.2318	71.7808	59.557	70.8269	65.0753	54.0828
HVO_0883	86.8146	83.9298	537.149	110.636	105.644	280.76	77.7175	109.543	219.857	87.2541	97.058	228.405
HVO_0884	60.8198	56.3521	105.709	75.5404	68.3454	64.7871	64.2123	68.4528	72.7323	66.1684	65.0422	69.9197
HVO_0885	34.0131	20.904	25.3785	5.4361	20.833	17.6841	14.5206	19.0045	23.8396	5.62079	25.1305	21.2132
HVO_0886	32.1412	21.7743	25.3845	8.18059	19.7621	19.3893	11.771	14.1438	21.2111	7.35245	23.4082	19.9348
HVO_0887	1867.26	1285.62	887.238	1416.63	1491.27	604.153	1854.57	1612.93	796.023	1777.15	1625.44	655.657
HVO_0888	1124.21	632.478	340.162	896.557	804.619	281.691	1164.01	795.713	347.229	1129.16	821.873	278.252
HVO_0889	139.584	129.64	118.675	142.987	127.181	78.585	142.589	128.278	97.23	129.312	133.737	82.0676
HVO_0890	96.2442	109.133	145.987	74.5583	98.3041	97.5536	54.7136	103.105	140.972	62.5874	97.5092	101.539
HVO_0891	110.053	121.085	201.698	82.3887	120.886	119.755	65.2645	120.668	163.959	73.7904	119.726	142.364
HVO_0892	79.8389	76.2894	260.81	63.4476	93.1995	124.739	52.0808	92.1429	180.463	55.6821	96.5299	169.508
HVO_0893	371.966	92.6391	25.8339	83.4366	72.8194	45.4036	234.28	104.079	33.5177	192.504	73.9636	25.0162
HVO_0894	1202.81	255.057	47.1679	118.594	206.716	68.3528	548.806	343.068	78.7858	435.364	254.827	63.1698
HVO_0895	9.99648	9.44348	31.5378	4.54089	10.4444	18.3375	5.5172	12.9881	27.7782	4.7144	11.2022	29.6871
HVO_0896	298.064	50.1783	8.53778	19.3624	35.3961	12.254	115.674	62.9721	12.5937	68.748	48.2339	9.01159
HVO_0897	12.5835	5.46503	3.39732	11.4394	6.10698	3.22544	17.2721	6.27546	3.84781	9.18894	7.17525	3.64741
HVO_0898	35.3984	8.33078	1.2514	23.9968	3.86443	1.34965	53.5224	3.84983	1.32219	19.9495	3.4708	0.763707
HVO_0899	227.124	20.574	19.5565	11.5198	15.4991	23.0199	74.5551	19.5757	35.8592	44.054	17.9553	32.7126
HVO_0900	98.1297	9.19746	2.60624	6.00825	7.34694	3.55719	36.634	9.31774	2.80029	24.7639	7.41711	2.23098
HVO_0901	98.1967	8.56757	1.89206	5.36093	5.82448	3.02951	40.2107	9.9219	2.35444	26.6477	8.28762	1.68955
HVO_0902	134.665	15.0052	2.75974	6.87005	12.1744	4.17789	61.015	15.2167	4.38298	40.1109	12.0328	2.95049
HVO_0903	134.818	17.6024	3.02245	7.22211	10.5544	4.72334	62.9778	15.9552	4.38151	44.163	12.871	3.13596
HVO_0904	399.867	56.7082	31.8988	52.755	39.5185	31.2949	194.459	46.6185	23.1785	137.254	40.8979	18.5063
HVO_0905	115.626	20.9877	3.25661	8.3543	9.57835	4.85905	62.2713	16.2228	6.0846	42.5597	15.0884	3.89407
HVO_0906	74.6245	41.6803	141.302	80.4078	36.217	79.4949	76.0504	54.9483	68.0324	78.3991	47.4846	60.7523
HVO_0906A	37.6711	25.3477	50.6416	23.6513	19.8562	34.4183	32.5869	16.4418	29.8284	24.9651	17.5039	30.5218
HVO_0907	320.848	238.772	701.894	321.173	275.013	410.375	316.802	298.19	427.29	281.88	307.292	377.105
HVO_0908	410.67	190.808	331.23	405.645	286.838	165.2	398.279	282.724	189.689	373.647	294.192	159.966
HVO_0909	48.036	33.4477	129.88	53.4284	36.5238	55.4979	54.761	43.7699	56.7178	50.5688	45.001	58.5896
HVO_0910	12.2869	11.3844	3.80137	15.3334	11.4122	3.16798	13.7587	12.4713	4.55914	17.8423	14.6394	4.18712
HVO_0911	176.56	110.197	76.597	208.222	104.953	58.4969	208.832	118.484	75.2245	231.381	133.77	66.084
HVO_0912	72.9946	39.3469	25.0135	90.363	39.6439	19.9818	83.6185	43.82	21.016	96.115	45.6474	18.839
HVO_0913	16.0296	15.3593	9.58127	25.5567	16.6056	8.15223	18.0137	16.149	9.15206	21.0246	18.4343	8.15841
HVO_0914	279.459	260.014	218.385	276.079	284.644	168.107	287.832	359.816	209.66	275.738	362.663	191.436
HVO_0915	38.9958	18.2593	26.4999	47.8427	22.5035	16.8168	37.9869	22.2399	16.9052	36.6433	24.9595	13.4996
HVO_0916	33.3423	26.4908	52.1054	36.0823	32.5776	29.0306	40.523	33.2631	40.5216	39.2068	32.9273	35.826
HVO_0917	48.5507	65.5297	141.263	12.4728	36.7297	111.604	32.5907	54.7375	340.873	15.9958	70.8715	311.733
HVO_0918	57.4679	65.6402	75.2975	47.0152	39.0005	69.8157	50.2731	46.7708	100.719	39.8777	47.9507	89.3921
HVO_0919	45.6866	40.2185	47.1883	42.1614	24.0121	38.2852	39.8681	32.9601	46.4813	47.813	33.2691	37.8679
HVO_0920	61.0481	41.3187	50.3776	57.9982	47.2821	31.819	52.0565	48.6121	32.4152	52.3261	53.6635	29.5593
HVO_0921	11.5753	13.4905	43.0148	11.8404	10.5907	28.4674	9.28545	14.5546	28.4473	9.17563	14.7515	27.1979
HVO_0924	0.726887	0.33677	0.115342	0.66624	0.349957	0.26711	0.900751	0.316605	0.0601574	0.729367	0.659394	0.0745336
HVO_0926	0	0	0.0190447	0.0117638	0.0137108	0.01523	0.0375251	0	0.0112417	0	0.0121903	0.0226854
HVO_0929	30.5235	15.9476	8.81461	31.4182	15.2937	9.93744	33.8212	17.1848	15.1378	32.6367	17.902	10.7309
HVO_0930	59.4015	174.795	132.285	60.8593	62.7873	103.36	62.1813	78.8186	415.307	55.7234	89.0385	340.805
HVO_0931	26.9142	50.565	100.698	16.0576	25.093	64.6089	24.077	37.4571	72.9908	18.1497	34.9921	64.5137
HVO_0932	78.3194	42.2225	9.04151	14.4951	18.4649	15.8229	44.5388	22.4185	11.614	35.1121	15.665	8.57837
HVO_0933	34.3871	67.0388	63.8298	23.7037	52.0574	59.8552	30.5934	67.924	231.251	25.5876	67.1681	190.295
HVO_0934	30.1536	41.6708	53.25	23.9576	30.6032	43.9032	25.4969	55.1093	48.8022	23.4112	47.456	42.9926
HVO_0935	30.4449	44.5634	72.5502	9.71417	27.8783	58.4968	14.8845	42.7896	135.331	9.87828	49.6494	127.688
HVO_0936	26.2418	38.7163	55.7559	6.96147	19.9675	44.9122	12.0381	34.7154	89.4578	7.56119	39.2808	89.3092
HVO_0937	51.9062	99.1432	118.025	44.2999	63.6108	89.2548	53.6033	89.5927	102.893	44.5368	83.8728	93.7581
HVO_0938	62.0996	43.7178	60.5534	60.4224	36.2152	52.8346	73.5998	43.7744	49.8265	66.2029	38.7691	41.8416
HVO_0939	164.769	233.134	98.5665	174.643	133.363	132.126	196.718	152.887	216.764	199.647	174.027	181.906
HVO_0940	172.371	249.645	143.444	176.077	214.896	131.018	172.371	213.028	590.067	148.265	255.997	470.293
HVO_0941	166.79	223.796	222.787	171.542	227.162	212.544	175.619	228.615	1020.9	137.784	287.716	912.225
HVO_0942	277.528	335.93	419.876	276.6	434.203	393.097	267.375	369.274	1868.43	232.831	492.185	1619.75
HVO_0943	309.154	450.661	307.681	351.84	374.794	305.258	349.865	321.674	1361.71	264.184	407.062	1251.27
HVO_0944	436.194	457.269	402.373	452.884	596.505	415.932	529.153	507.161	2094.44	402.838	652.406	1912.38
HVO_0945	384.273	498.61	321.259	367.224	540.589	358.256	426.178	527.935	1824.19	357.563	607.079	1550.4
HVO_0946	288.399	434.011	231.825	255.663	407.525	300.821	315.452	424.396	1361.07	250.888	468.578	1031.5
HVO_0947	292.746	942.496	598.394	314.815	402.297	1653.85	366.69	444.007	2832.14	227.683	544.695	2417.03
HVO_0948	73.2987	200.277	108.342	83.5123	68.5013	255.712	111.234	74.0057	656.5	69.177	110.359	612.045
HVO_0949	19.1052	44.8132	49.1351	13.0824	27.4541	43.1693	15.2297	49.1474	74.8844	13.0053	45.3304	66.2071
HVO_0950	154.538	110.483	24.5957	125.402	117.821	56.0751	144.805	136.648	106.771	126.905	132.272	70.8294
HVO_0951	59.7407	29.0763	27.58	20.71	48.4147	28.8538	29.594	37.9838	17.8738	16.1653	50.0162	19.5235
HVO_0952	77.4119	58.819	49.1417	61.7763	52.7505	31.7279	63.4048	64.6985	40.7619	54.9163	58.289	33.5353
HVO_0953	93.868	64.9543	22.5469	63.0992	67.5503	18.6699	62.6199	82.2237	28.1775	57.6922	74.8783	22.2153
HVO_0954	68.5551	43.174	32.4822	47.9327	46.2908	22.0597	46.8884	65.6921	39.6222	44.6193	60.6898	32.8515
HVO_0955	5.76556	4.17293	9.57616	6.19941	4.52928	6.03022	4.56776	4.48129	5.40748	4.31225	4.36687	6.05893
HVO_0956	8.96643	7.81693	21.3716	9.0237	7.58873	11.2929	8.33971	9.36604	10.863	6.928	9.41319	14.8071
HVO_0957	4.33183	3.02769	15.5185	5.40868	2.30595	5.20858	5.53055	3.63459	7.05338	4.51829	4.67318	6.83312
HVO_0958	31.6587	15.7648	45.9255	34.8372	21.8281	20.0061	31.5172	21.505	25.2881	31.9774	22.3471	22.3226
HVO_0959	10.1496	9.71029	41.5022	8.10693	10.8284	21.3766	7.50116	13.2164	21.5559	6.61072	11.4364	20.989
HVO_0960	43.2958	65.4307	154.456	30.3697	52.084	75.7651	29.8736	70.365	89.4969	28.6653	66.4397	75.6732
HVO_0961	52.2168	94.0852	161.949	38.7967	55.8311	79.8329	37.8528	78.4196	99.7845	36.5928	68.7424	85.8864
HVO_0962	191.221	129.743	183.261	203.52	135.669	100.258	190.901	149.025	128.896	194.35	154.306	107.508
HVO_0963	264.786	160.787	210.981	292.975	188.266	122.368	296.522	194.308	151.22	285.751	209.259	133.492
HVO_0964	53.7617	81.8131	85.9835	52.7287	82.8987	49.1803	47.9536	98.9585	88.2147	42.6695	102.455	84.5483
HVO_0965	53.1656	77.7046	65.4641	57.3027	60.4182	62.4041	78.4268	57.6959	537.732	52.7652	80.1695	441.784
HVO_0966	62.8458	69.0167	190.614	41.432	55.7252	97.6815	52.0135	72.8007	199.807	41.7303	72.9894	189.198
HVO_0967	21.9393	21.3468	9.95415	16.6176	17.6147	6.58822	18.0013	21.3592	12.1268	16.143	21.3585	9.99997
HVO_0968	4.11099	3.20672	14.7618	3.53459	2.73268	9.77296	2.50096	3.47614	8.34615	3.15877	3.20547	6.67035
HVO_0969	7.43061	6.35769	7.8573	23.5492	21.9012	21.6455	5.83243	5.6976	5.51439	6.04997	5.71394	4.87508
HVO_0970	122.83	157.056	542.368	58.0265	124.705	441.477	67.2155	192.064	486.945	52.05	149.975	501.009
HVO_0971	63.7132	61.8766	114.51	45.8987	57.6273	82.3076	49.2967	86.8309	91.7208	44.2049	75.6116	80.0934
HVO_0972	1854.88	3093.86	3130.96	913.067	2679.81	2200.92	1961.16	4825.89	4490.37	1765.75	3991.15	3811.57
HVO_0973	456.782	312.145	270.987	456.1	386.412	169.453	467.178	391.812	282.061	441.653	377.999	236.981
HVO_0974	169.564	109.609	114.386	208.376	156.799	68.4548	185.441	127.572	111.576	179.999	138.015	99.3958
HVO_0975	19.5333	16.7676	10.5847	21.0343	19.485	8.62064	16.5629	21.9053	12.8471	15.34	20.3669	10.4268
HVO_0976	391.096	90.0214	54.4368	747.715	125.632	95.4819	390.873	80.1381	168.543	273.069	82.2039	136.068
HVO_0977	505.118	116.361	45.2549	1008.91	164.264	99.2309	548.825	116.077	185.015	356.876	116.393	151.016
HVO_0978	1254.5	951.589	842.918	1087.22	815.085	545.912	1266.64	914.672	761.955	1277.61	888.693	613.427
HVO_0979	1150.58	876.057	776.312	950.517	781.594	504.527	1183.29	923.099	729.165	1166.63	874.287	588.115
HVO_0980	1223.33	962.839	725.246	968.253	841.395	491.073	1213.36	1004.64	761.004	1180.69	938.961	572.217
HVO_0981	658.912	514.242	339.07	510.125	417.732	246.644	595.882	526.91	401.033	590.012	486.107	276.092
HVO_0982	1187.44	924.34	537.219	895.351	781.61	405.066	1113.37	928.757	686.235	1096.05	856.123	500.402
HVO_0983	606.914	486.989	280.589	482.98	377.433	214.275	537.72	467.574	339.346	545.588	415.674	261.44
HVO_0984	718.137	604.549	326.295	573.2	478.427	251.768	650.586	534.133	392.242	643.557	493.066	299.372
HVO_0985	494.34	417.612	239.361	397.613	322.448	165.372	467.305	374.381	288.252	455.716	342.56	206.954
HVO_0986	739.631	555.595	335.892	588.956	488.91	250.674	660.326	584.105	443.953	642.809	524.094	329.458
HVO_0987	697.01	530.098	299.653	555.996	461.234	232.139	627.502	551.357	440.123	611.686	500.562	318.129
HVO_0988	752.344	640.995	318.279	640.977	506.351	252.647	708.217	598.889	478.156	681.915	549.127	359.584
HVO_0989	149.753	114.107	172.236	21.9971	104.698	156.72	51.9697	155.27	121.922	20.2949	177.867	134.409
HVO_0990	110.583	70.827	112.283	104.08	68.4328	79.253	106.541	84.0691	81.402	105.427	86.5861	76.4175
HVO_0991	166.524	118.264	209.78	142.879	118.357	176.285	157.649	164.914	214.549	151.993	160.075	195.753
HVO_0992	40.1487	22.4799	38.4625	31.4196	19.3722	36.2272	39.5478	28.8737	32.66	42.432	26.5988	26.7562
HVO_0993	5.35664	4.7246	11.6407	2.21541	3.92852	11.3102	2.13944	8.3705	9.68706	4.56972	8.75789	9.87053
HVO_0994	20.7168	11.9654	10.2219	20.6351	11.7694	7.35359	21.7054	13.3917	8.50696	21.809	12.8447	6.56865
HVO_0995	59.908	81.5242	319.396	47.1719	100.465	184.157	44.2317	154.997	242.679	41.9976	124.263	214.1
HVO_0996	34.1012	29.058	40.6556	28.6905	28.3592	27.3292	27.7946	35.8713	32.0932	27.5319	36.5154	26.1101
HVO_0997	85.2335	77.4618	82.9645	70.4345	64.0098	49.6261	88.697	84.7249	77.0225	79.2251	76.0453	69.4835
HVO_0998	61.525	63.835	170.356	54.4446	56.8068	118.734	52.3701	72.0464	107.543	49.423	69.4333	97.3008
HVO_0999	282.216	152.813	463.495	393.257	168.198	222.007	298.486	187.245	293.257	304.862	171.273	270.369
HVO_1000	207.797	76.1479	332.807	339.294	112.15	122.676	227.701	105.5	185.313	263.796	103.9	182.123
HVO_1001	5.47595	5.61888	5.88602	4.01051	9.17802	6.30387	3.82967	10.2624	5.96541	2.13534	10.1077	7.17646
HVO_1002	1.78825	1.25087	2.09155	1.56146	0.95142	1.11475	1.91191	1.67633	1.63259	1.69438	1.73181	1.24744
HVO_1003	38.0478	14.0582	5.44614	16.5153	11.3015	2.86103	26.9913	6.28616	3.62347	18.7595	11.2676	3.33881
HVO_1004	250.087	183.767	292.177	235.036	183.192	153.982	265.432	225.191	184.574	261.081	214.469	176.58
HVO_1005	73.8536	37.1853	25.4707	79.7882	42.8849	15.7715	70.5341	39.2561	26.3452	78.8618	44.4975	21.8719
HVO_1006	57.7516	29.4813	26.1587	64.6903	33.628	15.4086	56.9802	30.432	23.1911	63.626	34.3967	21.786
HVO_1007	25.9992	32.4291	82.5429	20.5187	30.3068	42.9592	22.323	43.7139	50.6107	20.3691	39.7664	51.2921
HVO_1008	19.9289	29.2517	90.9759	9.73125	23.8333	55.2974	12.4173	34.9559	58.2572	9.18222	33.7728	55.4773
HVO_1009	206.64	203.236	182.314	150.273	221.156	126.936	193.782	278.114	184.719	159.741	254.562	168.705
HVO_1010	25.2291	25.8622	64.5751	19.1173	19.9457	41.3753	19.145	32.6039	41.4115	17.6888	28.9003	36.3519
HVO_1011	19.868	15.2677	48.11	18.3826	14.6697	31.7937	16.426	21.7182	27.3535	15.2953	15.8702	23.9794
HVO_1012	67.8552	31.118	138.731	85.8517	39.9167	61.2704	67.1626	39.0724	52.2232	73.232	44.1242	45.4562
HVO_1013	112.692	66.6342	223.491	131.89	70.2477	109.132	115.808	70.4217	105.07	120.531	76.1531	88.7116
HVO_1014	150.591	74.1673	214.97	163.522	93.9508	124.936	175.542	101.532	105.453	175.492	99.3824	93.3902
HVO_1015	120.843	76.583	341.769	135.81	84.141	156.54	127.828	110.858	173.066	137.963	112.615	168.209
HVO_1016	103.371	69.1032	259.358	119.519	62.193	116.264	112.598	80.4451	123.709	114.677	83.0057	124.962
HVO_1017	21.2725	11.5439	20.6436	24.4641	11.1268	11.1612	20.9632	9.89257	11.6335	22.1826	11.4331	9.96328
HVO_1018	166.453	55.588	117.684	224.52	92.9749	58.1903	184.198	71.1639	64.0782	188.138	84.2079	57.6762
HVO_1019	3.30452	2.20567	8.52545	5.51532	2.3888	4.33655	3.25442	1.74934	3.72798	3.41284	2.10924	3.39305
HVO_1020	430.628	188.675	410.568	374.918	238.036	201.155	481.147	262.691	280.505	448.942	261.9	240.205
HVO_1021	14.4645	7.37881	7.28995	13.28	5.72298	4.69816	11.8074	7.75887	5.64029	12.1555	8.59822	4.40542
HVO_1022	40.375	44.0185	20.5502	41.6625	49.1762	21.0287	33.5234	49.5986	27.2389	37.2102	53.2728	21.6806
HVO_1023	80.8942	76.217	167.46	54.2676	71.8316	93.8176	62.7187	93.3805	106.455	56.4904	86.639	100.04
HVO_1024	162.966	83.3449	49.8863	122.956	91.4767	42.5293	159.757	98.2465	53.9208	137.501	104.071	46.0356
HVO_1025	142.533	57.7011	58.2002	111.982	78.6814	39.8098	128.311	81.7099	53.288	123.66	85.4388	47.0098
HVO_1026	37.4336	18.6911	20.0818	44.2972	20.1612	16.7192	44.9559	22.5601	15.2852	44.2448	25.8819	13.8967
HVO_1027	219.26	206.643	528.178	213.358	173.859	398.523	248.099	219.553	344.591	216.738	197.309	367.502
HVO_1028	6.25233	8.11488	27.1659	6.80733	6.24783	18.9294	4.98166	7.85235	15.8316	6.22341	8.45882	13.0606
HVO_1030	33.9011	29.5942	71.591	30.6643	25.5633	29.1845	34.2114	32.3159	31.42	33.3626	33.2883	32.3045
HVO_1031	132.546	94.3023	551.695	120.222	96.3835	153.837	148.441	128.294	193.114	141.204	115.886	215.149
HVO_1032	22.987	18.2549	27.351	24.0041	17.8298	18.6972	22.9169	22.2841	17.3115	24.1982	20.5015	16.4568
HVO_1033	27.6096	21.5753	52.8277	24.2087	22.9859	34.1693	22.2208	24.0659	30.862	20.9564	21.3629	25.2063
HVO_1034	38.9285	29.3662	116.505	35.0919	33.989	61.0476	35.7335	37.573	56.8226	35.0025	32.5116	47.1027
HVO_1035	55.9125	41.7967	40.371	44.4169	43.8882	34.9776	46.3052	60.7118	39.8325	44.6554	55.3327	37.2359
HVO_1036	43.4149	52.9355	45.1569	34.5653	52.0586	35.688	40.7211	70.4146	46.8919	33.402	68.4049	42.3674
HVO_1037	239.157	198.225	773.964	241.02	203.619	431.316	201.459	269.354	423.643	199.754	257.13	377.776
HVO_1038	88.124	66.3072	261.29	118.014	84.4762	140.587	95.6864	97.1518	153.636	97.1844	105.571	147.73
HVO_1040	189.403	92.8242	152.739	144.149	115.555	103.841	150.787	145.663	128.545	148.503	131.215	111.361
HVO_1041	36.6494	13.2096	14.4663	21.6129	19.3454	13.0207	32.221	18.1932	9.72208	31.5468	17.6938	7.59932
HVO_1042	157.695	102.276	195.095	158.147	118.457	119.938	155.38	115.05	123.6	149.253	122.058	106.901
HVO_1043	40.143	47.0209	349.186	32.9775	40.6277	140.952	37.5175	63.3857	122.051	33.6345	53.6469	130.878
HVO_1044	71.0139	35.7604	135.399	67.04	50.8464	64.738	62.7231	52.6835	77.4714	62.4888	52.9447	67.1729
HVO_1045	18.7263	24.7077	27.7209	10.3183	14.3541	18.6774	9.63899	29.4722	29.6265	11.4637	22.1702	21.1091
HVO_1046	198.629	130.845	104.385	207.627	134.985	91.9999	214.962	174.469	109.153	223.144	158.629	87.0463
HVO_1047	24.1768	20.4119	22.8008	27.1926	23.2172	15.6637	22.9614	24.6184	16.7519	23.2332	24.5747	13.9774
HVO_1048	277.589	92.7831	40.0833	484.442	116.178	60.2949	287.863	84.3367	114.14	199.954	90.0599	94.8272
HVO_1049	124.971	48.2741	66.6636	141.468	51.5158	41.5343	134.276	57.6665	50.1817	145.635	60.5386	42.6131
HVO_1050	116.881	44.2566	29.094	141.812	51.2185	22.2823	128.66	54.7562	24.7249	131.245	54.0587	21.1908
HVO_1051	31.3462	20.8132	54.482	40.7718	31.4715	47.2095	32.5788	29.375	23.738	34.7379	31.7714	21.6868
HVO_1052	69.8538	168.356	727.705	79.9711	177.691	510.92	44.0763	237.552	405.766	46.8925	231.977	367.621
HVO_1053	95.9259	51.7784	83.6263	117.924	72.6038	42.5261	102.642	58.6438	59.1082	114.778	71.3831	56.248
HVO_1054	188.237	115.388	141.495	229.371	141.603	75.4782	207.775	134.409	111.49	208.207	143.889	102.672
HVO_1055	91.3332	57.4216	47.1578	102.807	65.9977	31.9854	91.6798	66.5503	45.0741	97.9968	72.2385	40.356
HVO_1056	34.3064	21.0686	13.3716	38.6172	23.544	9.71191	31.7293	23.6089	13.5798	31.6803	24.9743	11.3799
HVO_1057	47.8566	32.1618	13.3353	48.1813	42.6568	16.3919	50.887	55.7334	18.7862	48.5715	48.4904	16.3954
HVO_1058	155.422	101.038	112.311	152.771	115.638	92.7866	151.733	142.198	104.351	150.039	136.425	90.2393
HVO_1059	120.48	108.872	284.783	122.052	120.053	198.685	108.948	161.836	207.444	96.6936	150.188	188.984
HVO_1060	9.47069	6.21889	5.99384	10.4287	3.6173	3.93759	10.7009	4.33646	3.72564	12.4157	5.5271	4.05886
HVO_1061	94.168	77.6045	57.4602	107.42	73.9646	40.4614	102.026	80.9638	46.5946	94.2067	89.448	41.7565
HVO_1062	88.1145	64.4258	64.6867	74.9796	53.2744	42.5133	78.4757	69.21	51.0761	74.384	72.9177	46.2518
HVO_1063	128.816	112.4	22.6653	140.336	92.7885	21.7969	142.719	103.098	36.3601	139.224	100.658	27.2436
HVO_1064	84.4618	65.6522	14.4861	78.0559	52.2774	16.1286	86.1092	65.433	24.072	80.6118	64.2889	17.3427
HVO_1065	142.375	120.635	23.9226	136.676	97.5747	26.2132	145.809	110.802	41.2336	142.178	103.14	28.544
HVO_1066	73.5037	61.0837	15.5284	72.4281	47.8701	12.7022	72.0457	53.7548	23.2411	68.1599	51.5726	14.2667
HVO_1067	61.7779	42.0553	15.7476	62.6763	46.8898	12.4957	59.4107	48.486	21.7034	59.5249	44.9634	11.945
HVO_1068	52.4763	43.3165	15.4742	55.1724	45.2215	14.9714	57.5676	46.5712	24.6916	53.5736	46.9975	15.7696
HVO_1069	73.1397	48.1058	37.4371	75.1266	65.4043	30.3149	75.8045	66.7536	53.3966	74.4642	65.3967	39.2697
HVO_1070	43.7563	32.0947	77.9656	57.5223	39.269	45.3545	51.8093	40.3103	48.3329	49.5202	48.4108	52.9794
HVO_1071	127.013	86.6762	224.501	155.981	79.9506	128.191	142.153	89.299	373.469	126.791	91.536	385.855
HVO_1072	425.388	192.575	75.2872	571.194	237.61	71.5392	523.497	233.605	106.05	471.756	226.029	91.2261
HVO_1073	176.653	138.509	109.919	152.93	142.271	91.5318	155.165	172.978	101.658	156.96	176.198	91.7479
HVO_1074	60.0547	42.5128	28.8615	57.0577	45.1263	28.2503	58.801	57.014	32.9561	59.045	54.8089	26.399
HVO_1075	32.7906	18.9339	70.4922	26.6904	26.5879	32.8525	24.8966	31.6896	44.5744	20.4981	28.0051	38.9413
HVO_1076	242.531	158.58	190.54	155.902	193.79	136.049	200.287	281.448	214.268	180.509	270.595	198.031
HVO_1077	38.2351	22.7325	61.8832	42.1779	34.7228	29.9772	36.9975	33.8384	35.4013	35.2732	31.8752	33.717
HVO_1079	59.9693	112.78	43.1333	68.2194	74.9145	35.0007	87.2163	101.882	124.49	98.1608	95.3157	78.4089
HVO_1080	811.642	888.873	1222.91	712.934	720.102	789.459	905.696	1128.9	929.192	854.974	1064.17	818.702
HVO_1081	180.167	165.884	512.881	145.235	152.572	258.707	142.723	211.604	301.842	123.285	193.186	296.185
HVO_1082	297.471	186.867	308.879	218.143	158.951	173.921	266.183	222.742	217.467	197.463	211.572	208.759
HVO_1083	182.718	105.823	2.71747	120.808	49.5179	12.2467	149.773	53.3525	25.9151	104.897	61.2326	16.1605
HVO_1084	131.909	25.7499	8.57848	253.51	39.4942	11.5289	115.415	25.613	23.4812	84.4958	28.1282	20.459
HVO_1085	263.822	63.5031	106.794	508.578	86.8047	88.8526	231.062	72.166	202.395	153.431	69.1453	175.174
HVO_1086	22.8275	9.84633	11.3765	49.0692	12.9568	9.38469	21.0704	14.8108	14.7051	14.0229	16.0433	14.0088
HVO_1087	139.716	658.294	350.117	145.85	271.048	435.411	210.998	295.018	1936.96	156.946	343.832	1759.08
HVO_1088	107.33	104.477	119.16	116.411	74.3551	79.023	106.893	73.1254	211.869	109.238	77.9702	192.954
HVO_1089	31.7027	20.3675	50.4627	29.5664	15.763	26.273	26.5802	20.9584	27.5735	29.2112	21.3269	27.263
HVO_1090	293.367	166.681	505.59	305.095	207.88	326.791	321.551	207.991	350.833	322.748	220.176	331.989
HVO_1091	571.654	412.655	529.6	415.8	492.851	345.806	496.04	570.724	388.707	464.565	579.296	364.832
HVO_1092	77.1591	61.2397	80.5105	56.6966	56.1955	41.9125	70.5867	68.6873	60.3852	65.8197	61.2823	54.2551
HVO_1093	67.0846	40.2623	84.7267	49.3505	47.0067	41.9615	57.0404	53.2974	65.8017	60.6972	56.9377	55.2605
HVO_1094	23.5921	30.9051	76.9726	30.3636	24.6227	45.3627	27.0189	35.5971	49.2281	27.9635	34.8425	41.5423
HVO_1095	47.5554	233.362	279.428	48.7944	172.485	213.305	44.7216	284.552	307.201	41.3243	286.862	259.832
HVO_1096	40.0483	37.3627	53.9941	37.7652	39.475	36.1454	36.175	37.1379	44.779	31.2695	44.9605	34.9884
HVO_1097	45.9569	50.2361	70.6608	40.9211	46.5349	42.6098	40.1345	49.9862	58.3611	33.4302	51.32	47.5688
HVO_1098	53.8803	55.6314	98.4892	47.4515	53.7426	55.3951	46.8418	51.4844	70.5827	38.3515	55.2601	59.9972
HVO_1099	57.4361	49.9986	129.772	49.6661	57.4124	63.4625	46.9145	53.3634	68.0167	41.3465	58.8971	67.5052
HVO_1100	35.8015	33.2402	145.196	35.0155	41.7177	65.9597	31.7005	37.9672	68.1582	25.3157	41.3928	60.738
HVO_1101	55.6982	41.138	283.318	57.1847	64.0109	137.9	49.8051	54.7767	121.068	41.4332	59.5516	118.903
HVO_1102	54.6417	31.9579	57.6403	45.8885	34.0785	35.9614	47.6837	42.9053	42.7446	46.0271	42.8754	42.7319
HVO_1103	41.6466	56.5143	62.7529	27.1185	57.5797	53.7272	31.1216	97.8384	77.089	31.3633	83.2178	62.9634
HVO_1104	37.8287	21.4311	40.6976	69.7294	26.7222	23.7844	65.0799	23.2034	33.1714	70.5613	22.6672	25.4184
HVO_1105	30.6851	15.8775	43.5513	43.0373	19.0011	16.9147	40.8667	15.3096	23.9404	45.1592	16.0011	19.3889
HVO_1106	0.0831687	0.135831	0.0149983	0.164071	0.0695764	0.0457296	0.120554	0.0579191	0.0161785	0.0433334	0.150411	0.0401893
HVO_1107	24.4199	13.1351	29.3199	25.3906	14.6232	19.4276	22.9133	15.841	18.8796	20.7001	16.2914	16.2826
HVO_1108	61.0699	32.8627	114.863	75.5422	43.0483	63.579	63.489	43.0486	58.0173	64.608	35.8659	52.3388
HVO_1109	77.7727	36.4253	108.223	100.18	52.0086	67.3977	77.3967	47.2844	63.7427	88.0952	47.4361	57.6923
HVO_1110	271.355	117.046	90.9765	312.262	172.634	60.7975	281.823	141.536	97.4706	288.454	174.923	89.297
HVO_1111	22.9945	12.9619	27.7751	32.6213	19.5361	17.0254	23.8018	16.9664	20.2042	25.3157	16.1658	16.5076
HVO_1112	37.0135	28.3248	21.3283	49.0841	30.4479	17.0481	37.7931	27.6635	20.1002	37.6208	29.0565	15.7891
HVO_1113	26.5983	34.8502	133.376	23.2487	24.3836	64.0693	21.1512	35.1536	88.0515	21.3583	29.6481	85.0166
HVO_1114	36.0308	39.1859	156.916	14.6584	34.446	88.8329	17.4903	52.2616	77.6415	13.4698	51.817	77.1226
HVO_1115	198.913	452.059	598.078	199.749	185.817	869.403	284.873	140.588	3652.91	193.729	188.96	3258.92
HVO_1116	117.743	325.217	361.598	124.332	153.717	533.551	164.714	109.283	1870.8	105.355	131.284	1682.72
HVO_1117	381.546	670.719	1851.75	370.61	442.011	1426.82	529.442	347.026	4292.47	357.227	406.694	4102.38
HVO_1118	783.967	1238.77	3892.07	760.052	819.119	2353.22	1007.6	617.788	9513.85	772.363	791.958	8778.87
HVO_1119	78.2446	97.0424	161.545	105.448	81.3959	120.368	94.9053	78.8169	343.793	75.8559	96.421	307.653
HVO_1120	110.913	177.839	144.972	102.726	152.988	177.892	118.25	148.639	911.136	87.9721	199.416	874.997
HVO_1121	262.345	439.628	248.082	244.935	428.129	293.533	285.242	387.273	2212.63	237.235	523.718	1977.81
HVO_1122	62.7152	93.9559	145.017	57.2082	84.6774	123.795	62.8732	71.1933	635.408	49.8271	102.045	613.797
HVO_1123	192.654	123.704	1266.39	184.775	138.513	400.047	199.834	177.485	561.694	199.641	154.48	638.501
HVO_1124	25.8012	18.8204	31.2967	22.8516	19.5166	19.6447	26.2315	23.5325	21.7838	21.7107	20.8135	21.3743
HVO_1125	100.387	59.1796	68.9218	251.078	278.791	211.715	98.5353	66.9702	51.9215	103.049	73.2816	48.1822
HVO_1126	17.3706	13.359	10.8887	450.869	628.045	704.07	11.3397	15.1648	8.97296	17.9703	24.6166	15.6714
HVO_1127	15.519	17.6108	17.3878	14.0421	14.0701	14.3259	14.0833	20.347	15.4646	12.9275	17.3252	12.1301
HVO_1128	60.4817	43.363	72.7062	61.6198	58.0627	44.7584	61.6855	46.9365	54.9141	59.4729	48.1759	52.7917
HVO_1129	55.449	41.2458	71.38	58.725	52.3039	43.8188	57.8762	45.7807	53.6855	57.1443	44.839	52.502
HVO_1130	860.565	1125.01	572.311	593.502	905.668	712.74	751.87	1382.52	850.256	682.298	1217.15	716.4
HVO_1131	448.508	232.78	353.845	522.013	288.654	270.568	513.742	329.719	300.998	447.628	349.882	271.095
HVO_1132	399.217	143.77	97.8303	546.485	189.503	87.33	406.808	182.148	156.472	366.976	181.409	126.083
HVO_1133	3111.24	2390.39	981.421	2422.31	2322.73	983.599	2773.76	3437.34	1034.42	2394.61	3661.88	982.654
HVO_1134	244.881	164.719	259.759	318.204	263.46	203.248	230.003	228.96	218.102	237.019	215.668	213.262
HVO_1135	78.8205	73.5893	64.336	64.2362	72.6518	63.0038	65.5924	105.24	85.4704	60.3462	94.3531	74.5018
HVO_1136	14.7873	14.7574	31.4989	6.48709	13.7754	19.3854	7.95736	19.4713	24.0292	5.19132	19.4836	23.1646
HVO_1137	13.6441	9.74093	18.2305	13.7521	11.252	10.4137	12.2783	11.9335	13.1261	11.1471	11.7298	11.0228
HVO_1138	368.342	169.552	382.272	379.988	261.37	215.678	358.008	238.635	262.058	365.079	267.248	240.363
HVO_1139	367.806	275.021	507.015	324.031	281.514	354.146	314.029	369.301	414.282	297.121	350.23	319.172
HVO_1140	513.705	184.88	59.5576	127.756	145.902	87.1529	311.712	219.597	72.8325	290.42	154.497	55.3773
HVO_1141	19.9404	13.1776	12.2752	22.2905	14.2558	9.07256	21.3905	12.871	10.4258	20.2703	13.8607	8.93002
HVO_1142	25.8473	12.1395	28.4991	25.9937	22.278	18.4745	24.2957	18.9183	18.1304	23.8506	20.6997	17.5341
HVO_1143	44.5703	23.193	11.1649	60.1917	24.5177	9.44217	51.3865	22.396	12.3173	53.4865	24.1739	9.21636
HVO_1144	219.222	185.916	966.446	207.569	230.023	363.676	168.941	272.045	499.889	154.182	265.578	501.197
HVO_1145	1106.96	827.862	88.7453	1197.67	624.727	104.573	1241.39	560.462	134.321	1199.7	681.731	97.5144
HVO_1146	1049.83	827.897	84.9656	1132.58	595.805	96.5326	1192.54	540.373	118.226	1153.74	624.261	88.2495
HVO_1147	635.371	554.254	58.1631	683.62	329.215	70.3821	750.971	322.556	83.0961	682.061	366.551	64.6908
HVO_1148	1880.36	1414.98	201.432	2122.63	995.283	212.62	2399.02	906.882	211.643	2374.46	1085.04	162.595
HVO_1150	1156.33	1217.36	664.341	1071.17	984.837	609.606	1292.54	1293.51	768.296	1163.13	1227.34	768.782
HVO_1153	87.957	48.1457	100.774	86.8002	52.1176	66.6353	82.1671	59.6238	66.5513	84.8441	54.8646	60.813
HVO_1154	11.0451	10.6312	2.95934	18.3322	9.25532	3.16131	12.7322	9.25295	3.92715	12.9015	8.98768	2.77884
HVO_1155	9.99224	10.0223	2.11216	16.9141	7.35516	2.06144	11.0362	7.46369	2.86277	10.739	8.24039	2.18974
HVO_1156	9.1824	7.55058	2.05736	16.0266	7.34293	2.14068	9.52711	7.17399	2.57262	11.4016	6.23506	1.81401
HVO_1157	12.0694	9.5056	3.24609	21.6097	9.75113	3.08337	13.2155	8.44658	3.54255	12.0807	8.57382	2.68529
HVO_1158	14.7831	12.0802	3.37897	21.9434	11.4643	5.06018	13.9175	12.8875	4.48207	14.4647	11.632	3.58492
HVO_1159	17.4413	13.5462	6.69463	27.9385	14.8371	6.58441	17.2391	13.6279	8.04993	17.5888	12.9054	5.67795
HVO_1160	16.7683	9.68208	14.6369	28.0796	13.9742	12.2253	15.8948	12.0345	10.1345	17.7279	12.0698	9.52113
HVO_1162	920.726	843.113	1676.79	895.322	887.841	1343.42	999.447	1043.57	796.519	822.513	1112.31	916.651
HVO_1163	86.37	76.7236	47.331	71.7342	114.91	33.4026	64.0158	115.875	50.5626	54.7911	115.704	46.5387
HVO_1164	134.257	90.7069	160.746	134.527	122.705	113.565	126.106	154.331	164.447	119.98	136.584	153.914
HVO_1165	282.318	264.189	311.419	297.252	267.149	282.889	306.518	348.249	250.612	276.556	336.873	218.492
HVO_1166	198.221	194.129	294.022	197.019	187.813	237.723	204.328	243.006	204.036	190.872	238.59	193.319
HVO_1167	28.6434	15.1509	21.6003	35.6552	13.3556	17.2666	37.7449	18.6994	16.1512	39.3562	16.3509	13.1152
HVO_1168	113.221	61.9492	51.5933	136.815	69.7192	36.3658	116.435	76.884	48.8701	119.832	81.6306	42.425
HVO_1169	55.3736	23.0738	18.6319	64.1934	24.6836	13.0406	62.6072	24.3066	16.0276	63.907	26.0241	13.0722
HVO_1170	361.716	268.278	301.669	280.538	264.885	210.023	353.555	331.448	270.235	326.898	304.221	236.498
HVO_1171	107.454	55.8952	95.9869	109.895	61.5534	59.1951	111.602	70.2367	66.2717	116.805	73.8487	58.1506
HVO_1172	203.962	115.912	68.6026	158.747	175.226	56.4277	183.424	207.467	83.1709	170.379	197.534	73.1046
HVO_1173	59.1712	28.2553	25.4235	65.3535	32.5824	15.7321	68.4562	34.6587	21.0611	61.7828	33.8852	18.7386
HVO_1174	231.971	101.983	152.003	249.689	144.272	104.565	256.77	153.088	104.334	231.393	162.569	99.8478
HVO_1175	165.857	88.9507	105.122	168.264	102.98	71.8729	176.211	121.919	73.1852	158.873	120.055	68.782
HVO_1176	244.562	161.748	126.706	258.979	155.301	90.796	256.666	199.558	90.496	226.155	203.131	81.7526
HVO_1177	40.797	23.8344	42.5463	40.0333	26.5495	27.5042	37.6816	26.2793	26.0904	35.1476	25.8419	27.2035
HVO_1178	14.3442	10.8109	17.3606	12.4014	9.45031	10.6981	8.64501	7.40422	9.88632	13.6681	10.8254	5.97782
HVO_1179	53.883	31.8072	39.9204	48.7069	25.4423	24.3502	52.635	31.8792	29.6504	51.2238	32.1807	24.9403
HVO_1180	12.4325	11.2859	9.67332	9.32906	10.3056	10.3046	10.4751	13.6016	13.1299	8.67463	11.0627	10.5236
HVO_1181	341.186	116.765	56.7823	296.082	112.346	45.1902	358.16	138.01	50.5229	242.094	147.005	42.875
HVO_1182	38.5375	15.767	8.5556	32.4645	13.0399	6.17231	40.8346	15.9251	8.61818	28.1886	20.1408	5.95486
HVO_1183	13.4266	7.3587	48.4833	15.9501	11.7904	33.5058	14.4955	7.1377	15.8369	12.5169	9.3473	21.2573
HVO_1184	24.5876	13.1116	33.0584	23.3536	17.105	26.5625	27.3033	19.8633	27.1011	26.9566	19.1202	29.2813
HVO_1185	224.605	161.439	449.581	261.23	199.697	246.917	205.879	179.379	271.881	215.527	191.958	283.261
HVO_1186	709.342	764.021	2016.95	1025.69	928.611	1842.06	665.785	745.994	2062.51	890.191	1106.27	2532.58
HVO_1187	255.659	209.183	751.751	360.579	268.499	556.338	247.586	231.466	583.645	312.66	300.626	736.762
HVO_1188	35.4627	23.8486	183.507	41.1322	23.9036	115.604	32.9931	28.0829	57.9607	34.0705	26.1003	64.5261
HVO_1189	743.944	1214.59	472.342	590.31	1846.53	876.415	775.681	1670.68	1676.8	705.799	2248.52	1309.64
HVO_1190	104.97	86.5771	199.097	88.0504	90.1807	116.922	92.2369	98.9366	122.875	84.7874	99.0906	121.081
HVO_1191	295.907	475.555	298.706	181.902	859.984	362.778	236.728	664.412	955.618	212.231	946.464	715.469
HVO_1194	12.2597	11.177	1.5527	4.22408	21.0177	2.43444	7.52487	12.2595	4.03936	3.43729	16.5397	2.90512
HVO_1195	13.0693	16.3361	2.56781	7.76099	21.4367	3.37948	10.3726	13.3694	4.8019	7.94509	17.3607	3.65437
HVO_1196	14.532	15.689	3.82754	8.85452	18.2904	4.64179	12.2239	12.0352	5.56361	8.5753	14.2405	5.00929
HVO_1197	171.224	372.834	255.573	234.396	207.823	234.44	240.498	191.41	1085.24	185.963	277.111	942.004
HVO_1198	174.651	537.118	172.621	246.127	277.634	237.016	304.63	203.575	1585.01	202.488	343.201	1357.55
HVO_1199	705.899	94.4944	16.7429	135.31	67.2064	22.0197	460.333	71.8824	22.086	420.306	64.1537	15.4869
HVO_1200	162.192	126.664	176.387	268.964	205.191	247.803	154.271	136.027	173.652	199.054	269.533	265.284
HVO_1201	8.05609	6.59926	3.02028	338.536	292.054	327.772	6.56442	6.53675	4.22459	22.1501	32.1258	20.283
HVO_1202	9.45571	8.26047	4.09111	589.742	511.472	646.782	6.25034	7.92772	4.67194	87.1132	131.155	54.5425
HVO_1203	41.7723	47.5343	23.1708	2862.79	3030.34	3655.37	27.2188	45.8383	29.0352	509.891	942.061	496.016
HVO_1205	8.33474	3.16016	1.15644	622.076	405.101	481.323	4.95325	2.63441	1.01676	12.7983	9.21062	5.4418
HVO_1206	22.1252	8.96137	5.42661	1049.26	817.756	1135.88	16.0279	10.8228	4.61684	32.7631	25.5344	14.2654
HVO_1207	39.3816	19.2032	23.7058	872.908	666.396	978.941	34.3552	26.4061	19.276	60.8419	55.7251	41.4798
HVO_1208	217.16	275.421	114.238	312.086	337.893	241.071	226.368	282.813	153.208	321.524	431.403	229.105
HVO_1209	22.0909	33.4931	40.8279	26.3517	40.7257	105.765	15.3985	26.435	28.8844	0	0.031503	0
HVO_1210	58.5559	19.4285	15.2377	12030.6	18846.4	16188.1	20.6658	16.796	10.8002	173.241	312.813	145.244
HVO_1211	61.649	20.8143	14.5136	12726.1	19736.1	16399	18.7076	18.4515	10.0624	174.154	322.704	134.334
HVO_1212	104.463	89.5591	157.98	0.76888	0	0.113593	84.6911	140.067	152.584	56.3242	106.762	100.854
HVO_1213	6.82339	2.60477	1.7888	477.271	505.744	631.571	4.42842	2.66431	1.56018	48.1583	25.8827	13.3224
HVO_1214	8.69402	5.20637	2.53211	512.225	566.685	506.091	6.31697	4.91121	2.86133	52.9186	31.0614	9.67446
HVO_1215	3.75675	2.1235	1.9631	386.384	380.442	326.064	2.89616	2.5007	1.47304	40.7097	22.527	7.16583
HVO_1216	3.64678	1.8261	0.721767	268.357	222.024	183.052	2.29273	1.58156	1.38336	30.2641	14.4019	4.42021
HVO_1217	6.62684	5.21928	3.9487	375.729	307.415	223.492	5.5978	5.11616	4.41124	41.3749	23.2798	7.58931
HVO_1218	5.00939	3.38901	1.43183	281.243	207.162	142.718	4.46663	3.33325	1.31215	31.3202	16.5053	3.66174
HVO_1219	6.91171	4.83747	2.87321	277.646	188.675	128.309	6.74856	4.95263	3.10932	30.9343	16.9916	4.80843
HVO_1220	2.9097	2.08483	1.86625	66.6346	33.4915	22.3937	3.28103	2.69481	2.17765	9.12088	4.75158	2.28754
HVO_1221	5.91966	3.88106	1.11728	254.071	201.987	87.4361	4.94405	4.04426	1.81985	15.0354	17.4952	3.93914
HVO_1222	12.1874	7.87728	2.27503	376.334	330.618	161.5	10.689	7.52186	3.03341	24.6067	27.9444	7.1242
HVO_1223	12.2553	9.59086	3.11781	412.6	375.716	192.916	9.88679	10.2758	4.41699	26.4161	33.2289	10.6091
HVO_1224	5.95895	4.10252	3.02764	306.324	228.926	196.068	4.76373	5.17744	3.91341	15.7644	16.828	11.466
HVO_1225	19.9518	18.7517	12.7263	953.293	925.636	992.681	18.9188	19.6369	12.2745	35.8092	38.6137	27.5235
HVO_1226	3.38524	6.06524	4.10706	5.12036	5.54936	5.68973	3.51222	6.69901	4.58907	2.61442	6.37307	4.0365
HVO_1227	18.1013	7.44349	5.98484	37.9744	24.4149	10.082	26.0758	9.93656	5.71469	27.8467	11.1444	4.50235
HVO_1228	153.897	1281.51	658.714	515.981	1142.44	671.212	338.664	1541.01	680.904	528.374	1108.39	595.469
HVO_1229	31.0899	98.9374	68.2502	53.3775	100.096	59.6427	25.9099	133.277	66.0146	41.0486	111.344	57.6222
HVO_1231	17.7269	17.4589	73.4262	22.104	21.5408	38.5652	15.3793	24.4027	42.1443	15.8748	24.495	39.6664
HVO_1232	189.263	24.7063	30.1048	36.1117	23.8834	25.2364	136.862	34.7651	23.7509	85.5673	28.3725	22.8433
HVO_1233	263.59	159.497	409.867	50.1105	125.65	417.882	135.238	173.364	290.458	78.1644	184.093	281.574
HVO_1234	34.0676	32.8341	72.2722	28.4539	39.7852	36.2638	27.6861	52.436	46.3131	23.8278	48.941	44.5039
HVO_1235	102.886	74.3629	38.4801	53.5529	83.0716	29.7654	61.4933	96.2231	41.9716	57.0817	95.4636	39.0383
HVO_1236	306.626	53.6558	7.53055	23.4547	40.6812	16.1305	111.675	79.5066	16.604	80.1533	45.6795	11.3987
HVO_1237	1.82842	6.63778	1.64165	1.14051	3.22234	3.81233	1.68415	3.67854	24.2543	1.32504	3.77109	17.9749
HVO_1238	94.5482	80.6016	97.6465	76.3976	87.7435	62.5056	80.9451	108.834	85.0049	71.856	101.965	74.3745
HVO_1238A	74.3798	52.9753	55.8685	68.1375	49.2059	34.0921	67.9453	69.9489	50.077	62.4852	56.6019	44.4807
HVO_1239	38.2503	29.0236	61.4451	45.4519	31.2549	32.2042	33.5025	33.8163	38.9231	39.2348	32.8984	36.2433
HVO_1240	150.883	93.0915	390.913	180.081	135.205	182.719	138.638	146.316	294.087	157.823	140.062	284.76
HVO_1241	152.284	100.401	998.391	212.914	166.915	368.419	175.878	162.442	582.13	209.738	156.565	592.959
HVO_1242	108.902	98.1658	641.166	114.267	115.855	248.259	84.4697	131.003	358.297	88.4446	132.58	351.619
HVO_1243	54.7682	37.197	215.644	67.8406	40.6545	66.7978	43.8678	38.4831	89.3561	47.7822	36.5986	93.7296
HVO_1244	80.2096	61.9764	405.338	103.339	62.3861	110.674	73.7531	60.3901	137.28	74.1092	62.0217	145.797
HVO_1245	152.561	121.534	227.734	192.135	141.623	122.192	152.759	132.148	143.784	141.762	141.349	140.249
HVO_1246	155.859	201.283	160.189	123.208	140.854	136.8	133.178	193.074	150.072	122.09	194.777	139.727
HVO_1247	56.4823	51.7728	105.711	58.989	39.7696	64.9524	52.4331	52.3942	70.5225	56.2213	53.0993	61.8891
HVO_1248	583.296	296.727	533.84	740.489	319.295	228.301	798.176	285.807	301.409	774.113	312.903	276.978
HVO_1249	606.862	313.436	599.468	829.951	315.175	249.75	836.746	292.905	298.265	823.083	326.649	283.399
HVO_1250	102.914	102.047	318.697	74.5016	108.071	153.834	75.9622	156.114	174.393	61.7834	140.726	172.739
HVO_1251	16.4409	6.31061	18.8996	20.6904	6.42564	7.20947	15.9199	7.21919	6.83549	17.3645	7.15133	5.67202
HVO_1252	383.693	177.469	1725.38	115.551	190.543	524.85	151.329	226.441	617.951	99.102	212.696	862.816
HVO_1254	30.5206	52.0176	79.8856	19.6894	40.3747	60.277	18.8858	77.4815	69.5941	21.3213	70.8414	67.4654
HVO_1255	15.3939	14.7009	27.9742	13.6644	13.3201	15.3981	10.7692	19.1799	18.8218	10.816	18.4523	14.1267
HVO_1256	28.3304	57.189	42.3648	22.1321	42.4322	37.8008	20.826	69.1927	54.4119	20.5656	63.2953	43.2778
HVO_1257	49.2338	99.8138	73.4741	35.2569	78.0018	61.8054	40.3135	120.608	96.7084	37.0017	105.235	77.5377
HVO_1258	35.2101	69.337	63.5514	23.7365	53.4487	52.4718	26.4097	88.9148	74.3462	23.9545	76.5977	62.2071
HVO_1259	49.4505	95.5308	104.629	34.7265	92.3976	77.9885	38.0038	136.247	116.067	33.4994	121.043	102.139
HVO_1260	13.4303	30.1587	7.7194	10.7275	21.2891	7.94548	10.7398	29.2069	12.0744	10.2226	25.4868	7.29651
HVO_1261	6.95803	16.6332	6.72168	5.21273	12.5819	6.1249	5.97007	17.0318	8.10433	5.15763	14.5945	5.9489
HVO_1262	118.936	4.57278	0.433011	78.607	2.44076	0.514021	112.679	3.50688	0.373976	133.368	1.27713	0.46616
HVO_1263	41.818	40.3431	24.4546	31.541	39.3815	25.9933	36.4695	55.3919	30.1852	35.9719	42.7744	26.5208
HVO_1264	45.2855	34.8332	27.3286	33.787	45.3069	30.3022	39.1095	55.8082	37.4372	38.3782	43.7409	32.6847
HVO_1265	313.252	76.3698	74.5106	142.671	100.648	64.2383	198.534	107.517	93.1638	173.113	101.876	86.3097
HVO_1266	480.789	99.8218	68.3438	206.486	134.979	62.0236	280.445	144.665	89.817	227.292	131.37	83.7576
HVO_1267	31.4573	13.226	17.1747	15.9199	15.3531	12.0071	18.577	13.2175	9.67148	15.26	14.2769	10.715
HVO_1268	306.465	214.31	332.744	273.597	213.11	264.202	308.553	281.365	293.427	278.584	271.606	267.024
HVO_1270	95.4203	171.884	593.394	59.0803	223.518	1155.32	69.8928	274.974	652.739	39.1746	278.008	642.665
HVO_1271	1041.06	828.241	1786.07	919.621	830.486	1384.41	1092.82	1074.68	1408.61	984.369	1064.54	1352.43
HVO_1272	252.941	157.821	50.0352	133.04	129.605	75.2835	219.409	202.181	83.7993	211.982	178.094	66.4547
HVO_1273	311.993	108.051	73.9605	581.326	158.326	74.687	310.301	150.709	105.25	233.188	128.718	87.7145
HVO_1273A	1537.16	580.671	471.135	1135.92	519.001	557.415	1223.97	613.477	553.52	1271.46	469.805	481.759
HVO_1274	1376.13	377.271	391.053	916.848	377.618	390.776	967.562	416.287	397.801	915.736	267.043	348.959
HVO_1275	184.492	43.3142	54.9547	109.827	50.0132	55.2504	101.691	53.6929	40.8314	89.4176	39.9787	36.969
HVO_1276	115.188	63.4546	138.473	88.9799	109.737	81.7957	117.756	133.93	124.21	111.543	122.169	119.462
HVO_1278	36.4101	8.09561	24.3804	45.2049	8.32573	14.271	43.482	7.08518	6.15326	42.7872	9.80041	5.89492
HVO_1279	67.0261	67.2139	67.0632	52.3795	51.3574	56.3405	62.195	81.8268	61.3352	57.4947	70.3343	53.1342
HVO_1280	20.7638	20.3622	17.3663	16.749	20.4223	15.9703	18.4031	28.079	18.612	16.0602	26.1424	15.1212
HVO_1281	37.4027	23.7906	18.3815	31.5877	23.3345	13.3163	31.6157	32.0146	16.9981	29.0858	29.4472	15.8473
HVO_1282	55.5205	39.8342	57.2468	53.4447	43.7607	37.8927	53.0523	49.3915	44.6473	54.3306	51.9638	47.5131
HVO_1283	155.709	115.238	54.308	144.147	95.4662	48.3825	125.345	121.657	47.0993	116.667	122.179	39.6989
HVO_1284	202.31	129.293	175.585	180.023	139.861	144.111	163.609	185.998	134.37	143.276	186.526	115.433
HVO_1285	38.213	39.4937	47.0126	10.2653	30.3469	70.0083	14.1551	54.8602	43.124	7.11884	50.5111	37.231
HVO_1286	147.525	164.493	212.166	62.9003	117.019	164.562	102.463	171.969	220.155	89.7627	181.308	221.896
HVO_1287	796.959	1804.81	1486.97	188.636	889.312	1654.88	636.89	1896.22	2664.52	571.3	1345.97	2467.69
HVO_1288	294.083	255.55	327.432	83.8062	208.729	257.711	138.355	284.269	288.08	86.8024	300.835	276.129
HVO_1289	1417.33	1162.95	1011.31	1142.02	1139.41	569.731	1406.93	1699.75	792.25	1280.77	1667.42	765.186
HVO_1290	615.355	888.809	824.047	407.161	769.326	483.874	536.497	1345.01	820.392	454.002	1186.31	676.678
HVO_1291	150.066	133.101	42.0189	131.589	164.483	31.127	165.905	202.457	55.9748	149.12	199.351	51.5148
HVO_1292	10.3759	7.62434	12.8031	8.11604	10.3202	8.41804	10.2511	10.9175	9.12745	9.07341	11.2287	7.36862
HVO_1293	30.3782	35.6343	85.3187	53.1682	38.2811	47.4375	40.6819	48.4856	48.09	52.3501	45.153	43.8244
HVO_1294	49.8346	58.723	67.4787	82.802	62.5127	44.8624	62.6215	80.0811	48.3275	80.1608	69.9993	39.9027
HVO_1295	60.0308	26.2485	50.4957	61.1815	33.9227	26.5652	62.3046	33.9029	35.5479	62.3564	33.1048	35.6121
HVO_1296	58.3791	26.7495	39.9566	53.3136	34.0126	20.8424	61.1179	33.6987	26.859	56.1167	31.3588	26.7769
HVO_1297	54.7495	21.2248	25.9662	59.6429	25.6741	16.1886	52.2507	29.9425	19.9837	49.5743	27.714	19.3985
HVO_1297A	23.6087	7.92343	14.8054	19.2827	16.2295	7.6512	14.863	9.21266	7.66792	16.3645	8.88161	7.82631
HVO_1298	20.656	9.21988	6.66567	18.0278	11.0631	4.21125	14.8514	8.77965	4.09399	14.4509	8.9488	3.99402
HVO_1299	572.149	493.269	1377.8	542.519	482.84	841.104	505.367	643.76	960.722	474.943	571.889	925.457
HVO_1300	189.585	159.902	300.984	179.592	148.737	183.051	161.326	174.036	193.95	141.141	151.504	169.302
HVO_1301	141.097	97.3449	59.9706	104.614	109.357	59.0797	115.728	139.728	70.944	126.765	127.462	59.902
HVO_1302	37.111	41.973	96.6761	41.9304	29.6845	57.3476	38.6559	39.403	60.0614	37.189	38.1522	55.7996
HVO_1303	56.4508	52.0148	156.003	79.2239	56.2337	113.82	68.4428	53.1016	98.3765	68.288	62.8644	91.182
HVO_1304	1911.35	2073.69	1701.45	1932.11	2344.97	1881.9	2051.92	2625.53	2879.29	1943.17	2702.96	2388.86
HVO_1305	1783.52	1960.14	1828.88	1825.76	2240.3	1814.29	1884.1	2460.34	2792.24	1816.42	2525.03	2379.8
HVO_1306	54.5801	36.3452	62.0914	62.1642	59.559	35.8476	66.75	58.6088	45.1245	60.5681	58.9073	44.398
HVO_1307	28.406	37.0943	114.998	23.8269	37.1395	71.5276	20.02	65.8816	90.779	20.343	53.5515	84.8143
HVO_1307A	15.3884	15.0916	20.3807	20.7587	18.6674	13.1222	15.2807	19.3833	13.5672	15.2278	20.021	12.9743
HVO_1308	87.3831	100.118	96.7637	97.704	105.294	54.5256	88.9756	114.71	66.8952	80.3868	115.548	59.2379
HVO_1309	158.24	269.41	306.84	136.093	209.215	236.715	137.159	316.568	283.528	124.185	274.343	229.482
HVO_1310	551.889	429.639	1127.63	611.095	523.73	832.727	520.045	655.665	952.651	448.683	666.057	1005.23
HVO_1311	517.094	146.915	12.2923	181.208	110.254	25.8149	389.562	105.391	20.2988	354.103	75.9644	13.7686
HVO_1312	48.6351	33.4228	29.6377	54.5426	35.2754	18.5829	46.2729	35.533	21.6695	49.8516	38.4804	17.8235
HVO_1313	33.1958	20.9962	16.2462	41.1593	23.3742	10.5481	37.2134	22.0516	11.9866	38.0435	24.5233	9.97712
HVO_1314	64.2028	64.4495	67.8811	51.7873	66.4385	44.5108	61.2246	89.057	63.4006	50.1557	80.625	60.3159
HVO_1316	30.0579	20.8497	17.3298	29.6535	23.0597	14.5374	35.5856	39.086	12.0187	27.4784	29.5165	12.5794
HVO_1317	19.0969	29.0254	16.8262	20.9555	27.5977	13.9435	20.7661	33.3488	19.5627	19.1675	34.3798	17.2765
HVO_1318	28.2208	40.1545	30.6569	23.9139	34.597	22.6044	25.0631	50.4371	36.1655	22.6612	48.6903	34.078
HVO_1319	27.5355	30.324	76.3192	4.34135	18.5008	61.801	11.5651	29.8564	57.1505	6.25043	32.9586	59.4558
HVO_1320	6.4972	5.90667	8.48685	6.01919	3.30724	4.03687	5.01652	5.20568	3.87231	4.98652	5.0046	3.58965
HVO_1322	70.5551	38.6384	97.7377	85.2322	55.5982	35.1716	66.8909	45.9281	39.0046	65.3534	52.8518	40.0514
HVO_1323	50.3605	35.892	111.401	54.58	36.1469	35.248	45.858	32.3534	37.2906	40.622	36.5838	35.1276
HVO_1324	56.1883	38.3731	72.6154	55.6081	44.0937	42.4865	59.3902	48.8198	51.4645	55.3778	51.286	45.5401
HVO_1325	76.7644	50.0497	82.5708	69.3184	48.9838	52.6706	73.669	66.7092	62.1544	70.7163	62.896	56.9973
HVO_1326	87.9902	111.012	572.11	31.345	101.18	285.539	40.7906	141.587	252.882	28.0686	148.058	292.168
HVO_1327	95.2103	91.8042	106.327	63.986	90.267	77.5207	71.224	117.468	105.137	61.3892	97.14	97.2027
HVO_1328	65.614	69.1491	62.7739	39.9595	55.0667	47.9549	44.9559	86.4939	53.1217	37.4994	75.3212	49.5085
HVO_1329	7.86117	7.46077	3.40218	7.33282	6.58251	2.81476	5.21577	8.0836	4.00133	6.00922	8.0899	3.12923
HVO_1330	9.92417	6.68225	2.25632	15.1452	8.23402	2.08197	9.81677	7.58921	3.69048	8.47937	7.33514	3.06659
HVO_1331	87.0692	116.961	107.174	88.838	95.9665	77.4601	84.9281	119.333	104.793	79.3765	118.406	99.9239
HVO_1332	110.429	86.5053	111	98.4041	124.011	78.4671	99.015	135.794	86.2713	85.6503	135.738	79.6969
HVO_1333	40.485	39.7297	71.4615	42.3011	41.0463	38.9473	34.0045	45.9725	40.0095	37.8244	45.1508	36.293
HVO_1334	19.9345	34.2965	32.9897	16.1915	36.1404	24.1093	22.1862	40.0241	31.706	19.335	41.2997	29.9569
HVO_1335	24.1885	44.6126	24.5987	20.389	33.4293	19.9217	19.0696	47.9888	28.1413	16.4488	49.2718	22.5533
HVO_1336	185.302	172.978	68.4723	137.704	117.152	50.0584	155.236	166.442	57.0439	138.056	142.702	44.0383
HVO_1337	310.886	315.887	181.753	223.919	265.073	128.855	270.404	328.954	157.258	236.743	291.312	137.158
HVO_1338	263.999	233.019	200.381	192.037	221.422	129.637	226.374	270.927	160.36	204.234	243.907	147.607
HVO_1339	83.0535	76.9572	95.6721	61.1868	101.637	82.5478	63.7334	113.307	107.779	60.3247	103.698	107.01
HVO_1340	133.216	69.6589	99.8445	63.4607	94.1956	62.7354	77.9263	118.121	87.0379	63.1597	117.539	82.4985
HVO_1341	28.3048	19.7843	27.4453	28.4948	19.7742	18.4145	28.4807	25.6817	22.67	26.6269	25.0085	20.6898
HVO_1342	179.387	203.042	2448.59	176.936	242.118	695.268	152.73	272.289	703.905	135.275	262.891	838.624
HVO_1343	273.313	334.403	1066.44	214.912	342.279	493.366	234.534	424.577	635.631	199.851	373.087	634.088
HVO_1344	275.862	291.233	491.443	206.189	258.364	264.799	245.863	316.91	368.685	225.66	283.803	357.93
HVO_1345	113.995	94.4065	117.569	104.783	131.815	94.874	97.712	149.168	100.692	77.3966	133.809	100.137
HVO_1346	300.966	317.815	950.034	279.514	384.4	652.218	253.846	430.152	716.826	249.947	387.462	640.592
HVO_1347	95.7369	100.612	130.016	56.4334	84.0768	77.5296	76.309	116.284	106.279	59.8042	104.233	90.0767
HVO_1348	44.9677	48.5621	71.0558	29.4572	39.3591	38.1265	33.119	50.1846	49.1921	28.141	45.1171	43.7125
HVO_1349	8.76325	4.58157	3.43799	10.7367	4.25263	2.10309	10.47	4.80119	1.89537	10.2892	4.98577	1.35484
HVO_1350	170.191	420.539	395.699	130.88	308.017	261.011	161.846	505.803	478.303	135.647	479.179	408.186
HVO_1351	93.2058	82.9612	49.6591	86.7458	75.3679	37.4478	93.3468	97.137	56.1326	87.4566	96.3112	46.8131
HVO_1352	28.9266	23.6248	24.9254	28.3595	23.6061	15.7151	34.5255	20.54	14.1743	29.012	26.0086	16.6072
HVO_1353	356.041	426.788	554.759	262.409	282.554	387.663	270.072	407.056	488.098	252.333	376.61	483.698
HVO_1354	54.7178	38.8199	110.284	45.8731	43.8922	57.374	50.5281	46.9216	36.8592	44.9867	42.551	35.3988
HVO_1355	13.785	21.9283	650.155	20.5023	17.7115	284.493	12.9221	21.6444	148.398	10.5901	23.0102	159.157
HVO_1356	70.3349	40.7693	39.2404	66.6211	50.6935	28.4785	65.8273	54.7367	38.1453	66.2627	52.3715	35.9463
HVO_1357	184.524	164.957	97.149	174.566	140.239	92.4933	185.887	194.279	130.89	175.449	191.154	114.038
HVO_1358	327.755	339.419	5863.07	335.904	292.51	2281.63	169.652	551.88	3197.13	147.978	518.936	3220.41
HVO_1359	141.129	186.677	2743.04	145.2	135.844	987.678	79.2419	243.822	1435.7	67.2622	239.349	1421.77
HVO_1360	83.5096	80.3366	308.094	99.6799	77.9397	160.1	85.4928	75.0799	111.56	80.5933	75.5464	123.951
HVO_1361	7.09767	16.2851	3.33018	6.2198	9.27027	3.22245	6.86567	15.7135	5.36114	5.26564	15.9806	5.00224
HVO_1362	0	0.106632	0.306375	0.381343	0.214587	0.165686	0.770544	0.574056	0.0879718	0.291712	0.489423	0
HVO_1363	5.95175	5.45881	0.884239	4.27175	3.74768	1.19787	4.38396	4.14138	1.81594	3.81955	4.749	1.20744
HVO_1364	8.11095	6.73082	2.28974	7.03137	7.50718	2.16005	8.33369	7.16461	3.03905	8.33135	9.17701	2.31261
HVO_1365	7.4652	6.02503	4.12213	6.30132	5.99894	3.25677	5.30941	7.6853	3.1395	5.70757	6.40119	2.58687
HVO_1366	1.55942	3.84396	0.994718	1.12502	2.11627	0.922594	1.44014	2.4756	0.924883	0.944684	2.71015	0.750293
HVO_1367	3.60074	5.56221	3.28502	3.20135	4.52334	2.53529	3.50667	5.02026	2.24978	2.91601	5.44025	1.90871
HVO_1368	132.066	256.374	2851.85	138.179	309.055	1278.23	100.565	376.167	1125.25	78.4777	349.484	1200.02
HVO_1369	206.511	216.441	199.131	169.431	211.776	151.496	174.14	317.365	203.001	144.385	279.333	174.138
HVO_1370	223.063	183.427	98.9831	208.537	148.41	70.7309	222.571	199.633	96.4566	204.296	201.431	82.2483
HVO_1371	108.013	71.2158	43.5113	96.4747	70.8338	26.0008	108.259	86.7975	38.0772	99.4915	84.8689	34.4487
HVO_1372	172.95	69.1525	51.4187	109.153	78.772	30.8971	144.46	73.792	41.3453	138.942	67.9038	34.8206
HVO_1373	537.942	171.85	15.1475	193.794	202.192	32.8985	384.346	102.738	25.5681	351.745	88.6015	18.8441
HVO_1374	864.487	194.558	23.6672	114.999	148.424	45.2554	419.54	182.414	33.0838	333.975	163.84	26.2325
HVO_1375	128.526	72.5746	48.3752	102.383	76.4029	39.6843	121.083	90.9851	44.7015	112.889	86.8866	39.2239
HVO_1376	80.2448	48.4402	55.9447	72.9875	53.2228	37.8544	86.5261	57.2369	46.1641	84.8773	58.0194	42.506
HVO_1377	84.2555	110.677	191.166	46.8122	99.3293	112.325	58.6471	137.44	142.947	48.4925	124.214	122.948
HVO_1378	223.197	253.717	427.85	131.559	231.11	260.533	168.548	324.994	312.059	139.511	281.759	293.209
HVO_1379	13.2755	21.8861	39.3565	10.7117	20.7768	24.9498	8.16033	24.2896	26.4962	7.00315	24.4059	19.6061
HVO_1380	139.643	68.789	54.6117	66.5422	73.157	53.2459	111.407	91.8821	56.3978	96.9921	73.1425	44.9345
HVO_1381	68.4211	74.5483	137.874	46.6382	66.6738	74.3119	53.6666	91.8112	101.97	43.862	80.1237	104.201
HVO_1382	303.274	175.109	278.741	278.018	191.569	160.703	326.8	248.156	209.95	303.215	233.878	195.673
HVO_1383	269.332	153.131	141.831	250.547	147.664	82.6151	284.928	183.928	109.854	272.335	177.935	100.217
HVO_1384	64.3936	32.4765	24.6706	70.8666	35.5764	22.7182	79.2096	35.8357	28.0703	72.2994	37.2293	23.3605
HVO_1385	173.439	94.7495	65.1664	224.682	138.572	39.9362	218.221	94.4494	58.8322	194.486	114.613	55.2192
HVO_1386	203.253	91.3318	13.1043	63.2666	54.6625	67.2065	145.026	70.9063	27.936	107.298	51.7946	20.5562
HVO_1387	260.601	164.341	34.9583	92.3585	106.62	59.6753	230.111	174.441	70.0303	207.973	130.778	52.7659
HVO_1388	106.982	93.7556	95.977	123.9	115.916	64.2694	104.576	129.806	131.036	94.9481	119.626	110.524
HVO_1389	184.229	195.875	362.651	148.9	126.57	157.124	173.465	176.43	197.643	156.716	152.96	192.64
HVO_1390	166.495	122.51	45.2078	136.823	99.6293	41.0695	157.828	132.718	59.9447	149.302	126.24	51.7354
HVO_1391	150.735	54.5316	137.384	223.005	84.0682	89.137	186.984	63.2104	88.2399	180.459	68.8587	92.5515
HVO_1392	27.9766	40.4953	31.6967	29.7448	24.028	28.1378	26.8373	31.0692	26.1164	30.253	27.4056	16.5576
HVO_1393	231.305	136.752	8.81107	184.564	100.602	16.0545	236.558	110.517	19.5832	208.178	132.231	18.2871
HVO_1394	179.69	96.1995	11.1252	147.861	82.5861	14.3252	183.28	85.0426	21.171	167.199	104.588	17.213
HVO_1395	104.091	69.8577	82.4689	77.335	81.8668	55.3201	85.8972	95.2642	76.8521	75.3704	80.8826	75.5923
HVO_1396	345.06	198.977	88.3437	368.223	287.939	76.6163	382.141	311.46	122.82	369.91	313.163	116.059
HVO_1397	82.849	80.4484	121.88	82.7269	86.3198	97.382	73.3205	109.643	101.905	67.9258	110.403	91.8397
HVO_1398	56.735	37.3394	6.64602	51.4925	36.9546	9.37656	55.981	37.976	11.04	61.8602	38.9582	6.52159
HVO_1399	71.2544	43.7335	9.73164	66.0926	50.3411	13.0969	76.1409	46.0558	14.1402	76.2771	53.1988	10.8506
HVO_1400	116.78	71.674	21.4349	107.588	81.99	24.5898	134.163	76.2211	26.7667	138.423	84.4401	22.0337
HVO_1401	1358.23	501.652	203.321	1372.46	590.535	148.378	1536.28	489.599	251.374	1436.08	546.257	207.07
HVO_1402	141.105	77.2641	81.9082	152.057	67.8368	48.1455	144.552	78.1042	70.0043	147.949	74.9776	64.3446
HVO_1403	75.6531	74.9183	119.026	62.8082	55.613	71.9041	69.8587	75.8269	84.533	65.0725	65.6424	80.4453
HVO_1404	43.285	32.8716	66.1213	50.1654	29.5452	39.5069	42.4734	31.8938	39.6888	37.1711	32.9985	36.5305
HVO_1405	32.0678	32.2635	248.595	38.1539	31.6264	110.09	26.3071	40.4658	91.4042	23.9835	40.9756	89.3427
HVO_1406	16.2345	15.996	31.2713	14.2268	13.6358	19.0747	14.8657	16.5903	19.2288	13.7556	15.3124	18.3961
HVO_1407	125.944	202.033	224.755	85.1771	146.911	162.706	101.625	209.015	235.247	79.8808	194.046	208.868
HVO_1408	6.49052	7.13798	3.65241	5.73416	5.23002	2.59464	5.99837	10.0584	3.68859	5.22076	9.22744	3.33592
HVO_1409	19.8509	17.0828	17.0743	16.6479	17.9045	12.731	17.4928	23.8144	16.8211	15.1392	21.4831	14.7077
HVO_1410	7.24753	4.78456	6.29629	88.4108	55.0286	95.0097	5.30441	5.05787	6.04947	27.3138	27.2561	34.8562
HVO_1411	16.2566	8.50076	2.35099	10.0545	6.03257	2.34304	17.6223	6.82203	2.83903	14.1615	7.46736	2.4906
HVO_1412	242.641	100.395	75.9922	283.294	152.177	47.1793	285.281	131.666	72.4457	257.843	141.472	57.8294
HVO_1413	108.765	102.775	175.214	86.8108	85.698	111.604	92.4465	137.494	124.93	84.2282	122.859	112.175
HVO_1414	62.4621	48.8421	43.0621	73.1925	78.209	75.0963	55.5119	56.5024	44.2113	82.197	91.8493	79.1838
HVO_1415	86.1608	94.7115	105.792	74.5731	61.3975	74.4195	68.462	91.7125	81.52	71.3035	86.7286	72.563
HVO_1416	44.8659	39.1117	53.8616	37.2504	30.4734	37.8264	35.9385	41.958	47.4617	32.897	39.3972	40.8393
HVO_1417	12.6819	11.2776	26.137	10.0366	11.6378	18.757	9.55145	14.9628	16.669	10.3784	15.0458	13.9082
HVO_1419	40.7366	29.1934	25.4765	35.7856	37.5644	28.5581	26.8725	48.4885	34.0678	33.7169	55.3952	39.949
HVO_1422	561.816	123.655	39.8728	461.649	153.82	68.083	485.231	139.868	76.7825	680.912	107.022	59.422
HVO_1422A	58.9676	4.76537	4.45596	35.6783	10.9198	7.24439	43.968	10.1775	8.39652	64.0059	6.30419	4.25003
HVO_1423	19.2766	8.99888	23.412	18.8383	15.8759	19.4897	24.8089	16.0487	17.327	24.6972	15.4835	16.9159
HVO_1424	76.1166	28.1046	62.8345	62.985	97.7775	84.0998	73.4175	74.3099	73.3529	76.9515	81.1403	72.3741
HVO_1425	55.2912	43.2022	16.0083	43.4021	60.6913	15.424	51.2141	84.3311	30.6985	49.7055	75.9871	24.0417
HVO_1426	9.64209	7.72023	3.92343	8.1559	6.07063	1.67774	9.84048	7.48007	4.09718	52.2522	5.69296	2.34429
HVO_1427	6.86671	2.92197	2.11089	5.43015	4.17868	0.847887	6.30625	4.56139	2.81884	50.386	3.4886	0.901065
HVO_1428	6.22679	4.64369	2.77376	5.99557	3.86831	0.910763	7.03069	5.00456	2.45942	51.1123	3.66916	1.26907
HVO_1429	8.50034	5.7973	3.32644	8.75383	4.6652	1.41954	10.6733	6.39364	3.688	68.4532	3.74164	1.12025
HVO_1430	256.166	225.94	60.7205	204.941	119.333	22.2493	324.803	198.675	93.1742	1748.6	128.294	43.2513
HVO_1431	211.441	160.744	58.2945	195.243	105.102	22.4156	257.429	161.253	74.0192	1585.11	109.944	38.0102
HVO_1432	412.901	344.817	107.37	440.335	217.623	40.4459	588.238	316.234	132.201	3046.87	213.681	65.8975
HVO_1433	380.079	289.137	99.482	406.556	192.322	37.7979	532.178	278.41	110.709	2743.21	203.554	62.0092
HVO_1434	18.8693	7.01805	6.86974	17.1171	6.82391	4.85308	22.5346	6.82448	5.22758	84.0613	6.15299	3.49288
HVO_1434A	26.0334	10.4678	31.9309	24.1884	9.41837	21.2166	27.1832	11.2276	10.1072	91.0227	8.71736	8.66419
HVO_1436	37.4322	20.1146	7.73908	43.0508	18.8661	5.69436	41.0646	18.7239	10.7585	41.5494	21.3088	8.68092
HVO_1436A	14.2368	5.05919	3.92188	17.7646	6.72555	2.10901	16.7107	3.9169	2.50784	17.3062	7.27113	2.73329
HVO_1437	423.988	231.525	178.255	484.808	261.906	176.946	505.317	302.824	212.996	500.717	326.285	212.639
HVO_1438	70.609	59.3397	340.609	77.2258	56.6101	120.426	68.2863	65.9826	120.321	72.0975	64.3865	145.569
HVO_1439	142.082	94.4943	53.5982	136.984	95.5725	41.215	139.121	106.525	57.6817	138.535	108.332	49.839
HVO_1440	331.332	268.312	283.687	319.031	324.714	232.538	324.271	372.454	225.867	293.264	348.273	224.303
HVO_1441	37.6484	37.9116	18.4573	97.2656	87.0036	61.2512	24.1275	40.0659	18.0033	32.4518	54.2271	17.3591
HVO_1442	31.0629	26.0681	23.6232	71.0325	73.1303	68.5958	18.6069	32.5931	21.1213	23.806	40.3845	29.5075
HVO_1443	32.9005	23.1565	40.847	64.9414	65.9216	85.6235	22.6231	30.7904	31.7515	28.7617	40.9646	44.2682
HVO_1444	667.779	358.392	241.782	243.394	339.941	167.68	500.524	533.619	351.708	433.336	477.448	300.951
HVO_1445	164.728	104.865	71.5199	163.915	166.298	69.6876	128.784	147.838	82.505	145.746	141.874	72.7554
HVO_1446	605.981	462.789	1827.55	522.678	620.608	931.868	608.321	689.103	1273.19	558.248	623.282	1275.67
HVO_1447	290.273	50.4836	34.835	74.1899	42.9561	25.4697	185.867	49.1466	15.6636	173.174	40.2472	14.3385
HVO_1448	179.976	20.2991	11.8825	62.4591	27.0618	8.76235	147.994	24.7149	9.31808	143.079	20.4655	7.23223
HVO_1449	57.7002	8.95267	4.29532	15.5694	7.56485	3.86868	32.3735	8.66447	2.49236	32.611	7.39503	1.6213
HVO_1450	395.774	38.8038	7.99881	160.225	67.2932	11.4967	380.507	51.3741	13.1588	342.171	45.5355	9.88644
HVO_1451	1683.16	342.579	11.9611	369.139	211.092	31.7432	1132.88	301.816	30.3551	1137.37	226.729	17.9326
HVO_1452	672.615	162.881	21.3781	109.62	94.97	25.2541	360.164	152.52	30.1414	410.456	112.874	22.0188
HVO_1453	196.539	127.856	210.116	129.302	152.529	146.162	138.518	213.859	199.356	133.489	178.077	167.244
HVO_1454	319.416	133.104	66.273	450.652	201.446	85.5926	345.93	201.949	108.456	336.604	194.271	98.4246
HVO_1455	335.06	144.439	52.9275	458.217	218.67	78.8389	373.621	210.39	104.788	355.816	211.741	89.1692
HVO_1456	40.4277	19.2589	11.4677	31.1333	24.6171	11.0123	31.2325	23.3494	12.5602	28.502	24.1039	10.564
HVO_1457	51.8246	53.2004	304.131	50.364	44.1228	107.79	53.2791	60.2308	101.891	46.9037	51.538	111.447
HVO_1458	158.304	121.475	54.1471	162.357	132.858	42.3497	177.261	167.87	54.0483	168.728	163.772	57.0714
HVO_1459	239.178	155.811	27.1077	174.265	161.275	37.2297	233.275	174.26	51.0071	202.401	169.1	40.7028
HVO_1460	121.45	43.7439	5.42912	44.8063	41.7073	13.2503	93.3906	36.6885	5.97028	82.7623	27.1602	5.16948
HVO_1461	18.1779	9.58984	12.8394	19.9996	11.389	7.90516	15.5968	11.6341	8.04597	17.1186	11.8092	6.1979
HVO_1462	31.4757	54.7607	35.593	56.2443	92.0234	29.6548	37.69	102.933	29.2046	64.2359	76.8356	22.8885
HVO_1463	35.7117	249.308	54.8428	131.701	442.044	106.478	77.4105	444.594	91.6767	179.206	322.966	69.1988
HVO_1464	33.0704	182.367	85.0115	123.134	464.893	109.146	73.8697	419.195	118.302	185.783	301.846	95.7888
HVO_1465	124.012	93.0052	59.0668	102.541	94.2944	42.6287	108.73	122.807	58.7163	102.605	115.171	50.1596
HVO_1466	24.076	54.0324	85.6073	16.1467	32.8959	48.045	16.1967	59.5209	67.7924	12.5439	51.7932	60.2978
HVO_1467	25.1506	50.9402	103.692	14.7226	37.179	56.7538	14.8846	59.1764	75.1252	13.9153	51.1016	60.7887
HVO_1468	79.0068	49.8154	30.9555	63.1746	49.5082	21.9003	69.4214	51.8905	28.0322	70.5844	51.8165	23.0473
HVO_1469	61.8057	33.3594	51.0836	69.4238	39.5681	21.2702	53.6069	37.5348	22.816	59.7246	39.1635	20.2215
HVO_1470	81.4345	50.5211	121.816	99.5796	54.0437	48.0285	82.0176	53.2967	52.2868	84.0431	54.965	49.4
HVO_1471	77.2287	63.0522	166.6	92.5587	69.6076	82.357	84.3472	82.2122	90.5701	75.0939	78.4136	89.978
HVO_1472	258.922	144.19	299.956	302.842	250.824	195.231	208.244	259.537	277.018	220.497	255.423	227.938
HVO_1473	322.097	208.394	709.631	387.952	376.003	518.122	280.714	412.699	532.427	301.296	388.217	486.679
HVO_1474	25.9638	17.2779	27.846	30.3869	21.2377	16.2249	23.8087	21.7431	14.979	27.3421	21.6506	13.9777
HVO_1475	221.099	59.8092	34.5238	126.569	30.442	17.179	196.465	57.5337	19.6084	201.782	24.9848	17.8687
HVO_1476	173.312	37.9968	1.97024	86.8322	14.8616	1.59887	131.267	32.9729	1.06079	141.659	5.87018	1.21893
HVO_1477	42.8103	27.8235	32.7924	26.5007	22.6015	21.1451	30.0639	27.8397	24.0462	22.6803	26.5078	22.6514
HVO_1478	899.504	410.958	1157.52	567.384	534.947	776.976	633.22	689.683	1016.82	570.232	581.43	950.359
HVO_1479	26.1074	17.7363	10.6095	23.8011	17.4472	7.93507	22.3657	16.4949	10.0111	21.3163	16.8722	7.85154
HVO_1480	23.4264	12.8266	24.6013	24.8291	17.0022	11.3859	22.4224	14.6909	12.6731	21.0386	15.2141	12.0665
HVO_1481	960.099	2252.35	1994.41	768.965	1078.71	1694.07	1061.2	1492.87	6033.03	793.375	1488.77	5389.1
HVO_1482	565.819	698.95	949.895	542.076	493.009	547.417	562.106	611.97	1604.7	526.201	565.96	1479.29
HVO_1484	7.54083	6.96482	4.08784	166.796	154.443	50.0983	6.15226	6.69234	4.15861	11.3146	10.9181	7.75354
HVO_1485	63.1114	96.2395	215.313	52.6377	64.3515	111.326	53.0882	86.0105	143.002	48.458	75.1491	132.371
HVO_1486	28.3174	22.9333	66.272	18.0217	21.7126	36.8664	19.3455	30.7444	41.8938	16.598	26.011	41.459
HVO_1487	34.2764	26.979	51.7029	21.7029	29.244	34.5203	24.9151	38.9025	41.8681	21.5622	32.3752	38.8037
HVO_1488	1912.57	1444.43	46.376	1257.93	932.625	117.836	1880.01	1166.91	263.59	1418.69	1077.74	162.918
HVO_1489	5.08978	6.51746	36.1977	4.68786	4.79148	16.5757	3.50021	6.84591	14.8921	3.61544	6.20044	14.8516
HVO_1490	3.7092	4.31942	1.96381	2.73097	3.09041	2.2231	3.33092	3.80945	3.13716	2.89282	4.34014	2.62103
HVO_1491	112.093	65.7086	87.3081	90.7647	87.4841	55.7468	100.952	96.686	78.2051	89.814	87.5438	72.9452
HVO_1492	196.475	134.802	333.478	122.926	159.851	170.711	140.791	194.915	194.651	123.506	190.856	195.05
HVO_1493	244.888	303.961	598.106	164.102	257.519	408.658	202.516	341.811	412.484	176.316	295.176	408.013
HVO_1494	654.677	576.427	986.685	285.366	540.666	543.606	430.5	752.505	883.997	355.584	636.086	813.412
HVO_1495	270.949	285.622	658.452	188.903	245.898	346.552	223.762	305.484	447.783	192.881	277.907	453.109
HVO_1496	157.728	169.287	232.51	107.396	133.929	124.954	126.186	165.522	181.175	113.716	155.449	178.285
HVO_1497	61.6484	46.5882	33.0506	35.2687	41.2899	32.1641	41.0055	51.7271	43.4789	37.7171	48.6766	39.9725
HVO_1498	72.6083	49.0952	35.6336	46.6899	48.8894	34.0791	48.2442	60.7648	53.2128	50.4901	62.3769	43.8622
HVO_1499	190.013	243.767	65.1241	117.41	162.66	84.0129	138.183	247.799	149.265	132.227	237.992	127.529
HVO_1500	18.902	14.0875	12.403	13.4439	12.2677	9.05402	15.5186	13.3776	8.61759	14.8184	13.1232	7.63377
HVO_1501	24.679	14.7893	22.9031	17.1566	14.5748	14.3169	23.2529	14.3166	13.0695	20.8645	18.4484	9.1192
HVO_1502	136.667	129.768	179.48	121.136	88.1186	88.3156	85.608	107.621	69.717	79.3682	124.079	63.7395
HVO_1503	192.869	168.603	269.34	166.588	133.429	129.55	124.177	154.145	113.699	113.951	179.317	104.841
HVO_1504	161.476	143.158	226.648	143.535	111.56	104.072	103.331	121.456	94.5841	98.7019	138.231	79.8935
HVO_1505	172.725	151.864	239.644	133.662	121.191	111.926	105.077	133.46	106.078	94.6064	148.306	91.9138
HVO_1506	182.983	165.282	259.096	150.736	130.931	122.035	108.964	146.58	112.687	98.0003	165.322	98.9082
HVO_1507	147.852	125.93	224.443	121.968	111.468	104.446	92.2673	117.304	91.6896	78.6024	133.289	90.6714
HVO_1508	163.438	135.301	313.771	140.025	129.362	147.734	101.122	130.435	119.092	90.2012	147.508	119.502
HVO_1509	332.847	232.17	1031.13	347.143	289.407	755.759	267.838	279.287	410.071	223.304	322.272	429.141
HVO_1510	28.7434	40.9343	38.6634	43.0507	55.8414	24.3568	38.4754	32.7077	18.9434	26.1542	55.8426	19.0796
HVO_1512	37.2109	27.6273	40.5156	31.8441	37.6575	27.0563	27.2473	40.0983	33.0322	29.5388	41.9559	26.3682
HVO_1513	85.7517	96.2357	164.012	62.7389	95.8882	95.8855	67.5707	123.529	121.375	57.8494	108.355	108.887
HVO_1514	76.6482	89.9276	130.99	53.3086	84.0265	81.4252	56.5111	117.977	97.3683	48.2048	101.456	93.3557
HVO_1515	73.7894	45.6454	73.2131	63.8055	62.5725	42.7165	60.1785	66.6158	56.8748	55.6089	68.7402	47.9918
HVO_1516	65.6404	75.5292	73.3484	65.9356	59.1278	56.4501	58.5715	78.4499	58.8281	60.8366	76.345	55.0203
HVO_1517	28.4702	17.0822	19.5753	34.6057	23.3761	15.797	28.6101	19.2237	30.0776	30.2284	22.9251	24.9349
HVO_1519	3.72958	2.37127	1.45965	3.54278	1.96409	0.854063	3.42633	2.25651	0.814265	3.82557	2.735	0.677489
HVO_1522	172.414	64.842	80.0036	186.34	109.511	61.5941	192.219	103.065	72.792	183.094	120.037	69.713
HVO_1523	91.3518	35.3181	24.2566	88.5758	67.5271	22.3919	94.809	71.2601	26.0812	94.5427	73.4758	24.277
HVO_1523A	38.4125	13.0767	18.7272	46.6521	23.1636	13.9708	42.7082	19.8363	13.3698	43.7072	21.9638	11.6805
HVO_1524	6.24371	3.94548	5.84223	5.90527	5.23312	5.38961	4.97991	5.83476	6.18141	5.40198	5.84273	5.30422
HVO_1525	0.011825	0.0140165	0	0.0471265	0.0302906	0.0582419	0.0103893	0.0380361	0.0196208	0.015349	0.0459108	0
HVO_1526	12.208	7.57044	16.57	18.0126	16.217	15.739	12.5615	12.2181	15.1185	14.4045	12.7077	12.5988
HVO_1527	136.353	68.8808	29.4691	135.438	123.654	35.4007	149.896	114.723	48.741	131.566	113.242	35.5806
HVO_1528	85.2044	40.6324	15.3058	86.4845	48.5428	16.5055	97.1165	57.5462	19.2106	89.1409	61.8447	18.2206
HVO_1529	66.2407	30.3062	46.6357	74.2021	52.6377	31.59	75.5445	49.0726	42.2276	74.8689	54.3014	36.25
HVO_1530	249.246	184.764	18.7214	295.629	219.879	19.846	284.493	218.485	28.5207	267.777	236.198	23.8974
HVO_1531	54.3643	34.9382	45.8731	48.5811	39.8284	26.3207	55.1865	46.3441	33.1372	50.75	45.9992	30.7898
HVO_1532	62.9572	55.0963	26.1761	57.8141	43.1177	23.7389	61.6044	53.2443	35.8529	60.1616	51.9984	25.1196
HVO_1533	35.8872	21.756	408.202	26.3981	25.4383	97.9555	27.1072	21.4461	30.7319	21.2376	22.4071	46.2884
HVO_1534	34.1872	40.6975	31.1292	32.7621	34.4687	19.7273	29.5552	38.2916	29.2694	35.0735	38.4799	19.4003
HVO_1535	78.6355	63.8051	164.78	62.4322	80.8038	91.113	60.8881	102.694	103.94	46.0149	85.7963	105.788
HVO_1536	86.8315	86.5522	106.013	84.8854	75.078	61.4593	75.2998	90.9238	77.5391	69.6768	87.7506	76.8206
HVO_1537	51.3665	37.6914	53.1367	48.016	27.4877	25.355	49.2686	33.2103	32.3954	49.7566	30.1973	25.1595
HVO_1538	141.99	49.6757	19.7242	67.2774	38.8381	16.6706	98.0783	50.2314	28.3025	116.827	48.4192	23.5504
HVO_1539	117.446	46.5931	12.2459	51.8185	28.9227	10.608	81.2532	39.4817	19.7433	97.7159	36.6937	14.1647
HVO_1540	184.354	91.6732	16.4742	91.8127	58.2531	15.647	129.778	79.911	30.8036	178.233	76.5921	20.9014
HVO_1541	897.403	531.066	171.595	349.982	443.6	216.154	674.904	593.966	369.907	995.895	454.117	276.927
HVO_1542	550.2	279.731	96.5739	176.325	252.149	103.375	383.316	357.773	213.649	607.513	267.624	151.818
HVO_1543	184.78	148.403	140.709	179.66	141.22	74.7188	183.517	149.109	101.899	180.659	146.761	84.5063
HVO_1544	585.435	604.854	546.056	407.699	534.946	322.416	449.525	702.96	498.664	403.776	619.559	445.754
HVO_1545	579.537	587.535	500.233	383.206	541.606	298.986	429.55	697.316	456.651	389.464	626.703	408.239
HVO_1546	1780.37	2034.24	414.955	799.598	1841.59	511.24	1316.82	2592.92	1055.68	1165.81	2002.44	842.736
HVO_1547	339.315	220.17	164.89	356.336	224.992	101.585	373.321	233.661	149.421	336.018	236.557	133.882
HVO_1548	51.4602	80.6861	81.7891	41.965	55.8873	64.0507	39.6298	102.297	70.6384	37.9577	86.0839	63.4045
HVO_1549	64.3535	67.0568	147.723	52.4361	61.5551	80.0937	50.2065	84.8608	84.1188	47.512	76.4834	73.0941
HVO_1550	104.821	86.5077	105.603	69.0361	84.3228	65.173	85.831	127.914	77.7421	66.1292	111.369	63.9359
HVO_1551	76.9756	78.8296	166.193	55.4211	67.0646	89.6422	47.0579	104.731	102.19	43.7425	87.8521	94.8206
HVO_1552	78.3839	87.7629	175.253	76.3517	71.9073	99.9814	59.3892	106.315	109.784	55.075	87.7055	96.307
HVO_1553	30.1872	22.6491	15.2977	25.0981	26.4029	12.6185	23.8568	30.5745	14.8619	21.6353	27.2144	14.522
HVO_1554	39.8853	28.8127	54.2159	38.1162	32.9756	27.5519	33.5653	41.2397	38.6825	36.2829	40.1571	33.8647
HVO_1555	34.0259	25.3175	25.3957	30.2221	26.4174	14.5572	27.3054	30.2794	21.7429	31.8292	32.6535	15.4112
HVO_1556	121.546	136.214	153.044	303.554	302.546	218.998	106.688	182.393	162.479	119.576	136.309	127.625
HVO_1557	183.112	51.6014	34.4408	387.687	85.3676	46.2468	171.051	47.0063	93.5411	131.054	50.4	85.4862
HVO_1558	69.9442	33.5253	25.8271	89.255	40.2442	17.743	54.9896	46.4723	32.8406	44.5029	43.4308	31.3206
HVO_1559	96.8138	54.6572	102.516	97.333	80.754	68.2209	100.801	75.112	84.7812	95.377	75.2045	83.2304
HVO_1560	432.208	328.618	225.809	566.157	248.22	140.537	633.212	246.541	185.717	606.835	254.734	166.664
HVO_1561	153.745	218.135	2064.67	179.825	183.121	1262.4	77.4374	378.204	1062.36	82.1942	307.451	938.065
HVO_1562	561.62	346.719	704.57	561.489	444.195	408.111	551.723	510.764	527.997	525.277	511.647	479.079
HVO_1563	165.398	632.224	968.21	95.4405	457.845	628.564	126.878	748.921	896.021	103.272	637.058	861.094
HVO_1564	54.896	50.8711	288.395	71.192	77.2819	139.645	51.074	78.9967	162.508	52.3738	72.6618	141.781
HVO_1565	51.2951	30.4187	20.2363	51.3242	30.073	13.6238	43.6317	31.013	20.3854	46.6489	32.4963	17.5136
HVO_1566	79.0785	51.6708	69.0511	87.335	64.2675	51.6481	66.6071	68.7435	52.8284	74.957	73.4642	46.2676
HVO_1567	75.2729	64.7134	58.5352	51.6439	74.5776	43.7386	64.8593	107.668	63.1976	58.161	99.3285	52.0399
HVO_1568	116.406	142.377	263.9	87.7087	109.481	161.86	87.6017	175.261	191.499	72.7619	146.442	188.194
HVO_1569	85.7541	86.3597	202.288	67.477	73.6435	122.075	64.1912	128.408	139.734	52.8213	111.89	140.322
HVO_1570	459.501	369.925	95.6303	364.841	430.104	87.9598	300.065	560.842	129.181	309.083	464.496	95.2752
HVO_1571	346.723	233.582	115.392	287.677	328.178	85.8042	231.945	381.715	127.988	252.32	316.519	109.675
HVO_1572	532.242	223.641	174.308	473.649	389.575	112.909	492.177	454.408	210.174	461.449	439.803	183.739
HVO_1573	571.787	392.242	112.969	493.454	442.682	84.9732	541.333	571.945	131.156	510.605	525.272	99.4113
HVO_1573A	96.6856	88.0247	88.8556	108.829	84.2026	58.808	83.0869	99.6125	83.6814	79.1657	92.1816	76.1793
HVO_1574	367.719	229.188	313.868	204.14	241.96	217.536	277.446	397.112	298.087	248.278	321.142	255.904
HVO_1575	233.459	145.046	258.354	141.264	139.143	168.334	182.803	225.783	217.464	163.432	176.089	189.42
HVO_1576	52.4965	30.0548	72.3855	66.5099	33.723	31.2108	58.3613	38.2979	35.8158	57.494	42.3022	35.9288
HVO_1577	349.993	411.135	772.006	314.206	287.308	528.293	283.246	382.859	473.127	233.061	322.712	431.645
HVO_1578	338.192	179.482	129.397	414.319	234.397	89.3442	420.483	226.696	125.827	443.815	245.978	105.886
HVO_1579	188.253	98.8624	55.0964	187.485	129.061	45.9298	186.512	128.678	55.5589	177.103	127.383	44.5792
HVO_1580	100.885	61.4343	58.7779	101.48	85.6667	36.9657	88.4759	79.6177	51.5674	86.6035	82.3261	44.4955
HVO_1581	93.4654	47.3913	138.784	99.2102	86.7164	69.9056	86.5842	84.4057	95.2476	85.8257	85.9515	90.8298
HVO_1582	17.4636	14.2358	44.6065	19.9231	14.1221	27.491	11.3257	21.3918	25.3215	10.7525	18.6354	21.156
HVO_1583	38.2672	29.442	138.301	55.0056	35.3391	68.7451	35.8618	44.113	62.3148	37.5052	41.6114	55.3161
HVO_1584	66.0761	54.6441	232.294	56.6525	56.0395	98.3267	45.694	68.5435	102.679	40.6437	72.3305	101.077
HVO_1585	214.155	66.8272	18.7462	55.4964	50.3658	23.5963	124.422	63.627	24.1526	120.664	52.7599	17.4643
HVO_1586	9.88988	6.78942	5.05265	4.80294	7.38782	3.96481	5.89616	7.37029	3.88146	4.84534	9.16614	3.49492
HVO_1587	62.8798	51.2696	75.28	62.8172	50.5564	47.9051	55.8743	56.2962	80.81	56.1586	59.521	74.9064
HVO_1588	219.611	188.965	196.48	178.42	207.839	139.624	191.865	247.516	141.665	177.427	238.663	131.692
HVO_1589	165.482	87.0937	226.557	155.428	106.136	105.161	146.566	118.445	121.706	154.542	111.448	108.168
HVO_1590	901.828	516.459	487.009	696.725	597.481	297.919	883.693	800.13	488.822	859.726	674.121	417.885
HVO_1591	92.6148	86.7886	191.762	79.743	86.2962	109.395	77.2463	120.613	132.198	68.9635	104.271	128.022
HVO_1592	285.79	236.313	317.782	237.228	199.257	166.153	252.171	269.144	198.017	233.551	251.196	194.386
HVO_1593	229.635	304.276	649.671	141.398	190.315	333.055	153.769	314.103	386.916	120.314	265.778	376.703
HVO_1594	94.0939	79.8031	102.513	101.726	74.5519	62.1552	95.8766	83.6552	76.493	89.397	79.0603	69.2972
HVO_1595	135.922	123.075	131.72	139.409	104.316	77.0014	144.14	130.857	100.46	131.648	123.307	97.1505
HVO_1596	105.799	79.0122	87.2578	94.3312	65.1819	50.3667	91.5167	89.1874	63.0774	88.6967	82.1122	58.4976
HVO_1597	107.116	80.1955	32.2597	123.799	78.7394	24.9132	115.405	87.3535	36.1566	107.429	92.7852	29.0455
HVO_1598	67.835	70.108	66.0137	77.8882	65.6551	50.206	63.1956	90.4848	62.7607	60.2475	85.0944	55.6508
HVO_1599	90.4899	64.6178	75.8216	114.324	110.778	44.8986	87.6426	84.0124	55.5501	66.6706	96.8066	55.6744
HVO_1600	24.3385	26.461	34.6848	22.2964	39.5279	18.6497	20.832	45.9813	38.4916	19.8366	48.8906	32.9784
HVO_1601	77.4644	55.4846	17.5432	76.4148	43.7853	12.7752	73.2652	59.5266	19.9308	69.2228	50.9415	16.8963
HVO_1602	63.5246	33.3544	22.1861	59.9195	39.1062	12.4818	57.1036	52.3346	23.5676	60.6215	40.5895	17.7461
HVO_1603	85.6924	47.3814	38.8178	79.2604	60.5645	23.5794	81.7799	71.9858	39.1823	81.4552	61.2195	35.4446
HVO_1604	157.114	131.5	59.9624	105.811	136.731	42.1631	141.984	161.802	73.0534	116.406	148.744	63.0245
HVO_1605	76.7936	28.0811	10.3192	78.8771	28.5974	6.5333	50.4803	24.262	12.2862	62.4929	29.6116	10.0487
HVO_1606	28.6092	60.6355	62.9237	14.6127	30.1898	41.8726	17.5407	57.2178	67.9172	14.987	52.3572	50.6299
HVO_1607	71.2885	374.841	408.651	45.6218	271.852	237.603	72.1931	585.24	366.148	55.7177	568.439	311.677
HVO_1608	76.5757	96.9608	48.4734	54.087	73.3827	48.7605	61.2076	109.446	65.7094	54.5581	94.9731	56.7644
HVO_1609	82.306	149.851	65.0988	50.4919	107.059	79.8893	70.2614	175.172	91.1559	58.7049	149.262	84.092
HVO_1610	341.937	278.812	76.612	221.011	165.49	58.0734	281.693	296.41	143.204	238.174	295.312	112.472
HVO_1611	192.717	160.107	179.101	199.469	118.495	110.484	183.065	163.131	179.325	179.422	134.228	147.013
HVO_1612	18.2532	37.1361	18.4768	43.959	45.19	12.9949	26.7322	55.3077	20.0716	41.7414	44.6415	17.0641
HVO_1613	36.336	54.7829	44.5939	77.4364	84.0769	28.8895	51.6556	84.2029	41.6494	75.0058	80.4932	32.4354
HVO_1614	53.9175	38.5163	16.5306	62.015	52.7124	11.1193	63.017	50.1546	19.5232	56.089	52.5165	15.1716
HVO_1615	36.9939	19.094	23.3019	36.2214	24.3622	12.365	31.6852	25.2342	17.3699	28.0484	24.9717	15.5568
HVO_1616	31.2076	42.525	164.648	26.2602	31.4242	76.7523	21.4973	50.7417	80.3462	21.7746	44.7035	72.1816
HVO_1617	20.0802	20.8786	110.336	15.6255	15.1988	54.9207	14.2834	27.794	42.1321	12.1658	25.2094	44.3652
HVO_1618	11.6716	12.4853	42.0914	10.6151	8.01215	21.8003	10.1625	17.251	15.1243	8.94536	14.6598	14.5542
HVO_1619	22.1801	21.7619	30.4013	19.6531	27.0535	19.7742	16.6666	31.966	33.917	15.6538	31.2463	33.8292
HVO_1620	26.7978	23.5749	24.137	25.9697	30.4111	16.4827	20.1745	37.168	30.7305	20.7919	34.4246	28.3709
HVO_1621	9.93909	17.6501	153.524	10.5485	11.8195	27.2856	10.9981	17.9237	83.1839	11.1781	21.0113	94.1393
HVO_1622	9.33118	7.18856	4.37923	7.3883	7.41889	3.49234	6.46981	9.36613	3.88532	6.97995	9.68493	3.51637
HVO_1623	134.162	115.165	93.914	149.243	105.073	60.8373	152.748	131.52	74.0357	153.673	137.854	68.3247
HVO_1624	14.9588	15.9659	7.536	11.2231	12.6775	6.80082	11.4879	17.5444	10.5432	10.325	15.1074	7.62464
HVO_1625	139.885	105.923	175.037	180.531	251.439	117.864	113.81	174.874	169.711	119.738	161.591	168.538
HVO_1626	298.183	202.173	125.582	245.644	230.771	88.379	310.883	324.721	142.402	277.374	296.46	126.687
HVO_1627	8.50465	3.58764	27.3142	2.52484	3.91195	8.84059	1.89033	2.53156	10.3682	1.08985	2.33809	10.6716
HVO_1628	19.0415	15.111	14.2849	16.5259	17.9115	9.11814	15.2832	17.963	14.5312	14.0088	18.9948	10.8154
HVO_1629	97.0208	60.6253	86.5533	99.6598	65.0397	51.7381	93.8653	70.6996	65.6696	90.8337	64.3821	58.9649
HVO_1630	13.2414	16.9585	30.8728	14.2377	11.7581	24.1482	10.9499	27.973	23.6671	11.7838	22.727	19.8219
HVO_1631	113.266	64.3127	161.838	139.17	73.3894	75.1613	122.759	71.4683	78.1999	129.427	71.3045	70.9186
HVO_1632	20.0162	18.1242	24.0638	14.055	22.1117	15.4351	16.1596	32.4785	17.7166	14.3704	27.908	15.2967
HVO_1633	214.561	170.764	412.841	240.855	234.246	234.274	197.625	241.387	228.249	179.749	245.875	230.466
HVO_1634	39.7995	36.4382	77.0131	47.8669	41.3695	46.3782	30.5605	41.1984	40.2881	30.6816	37.6588	40.1848
HVO_1635	78.0389	26.2115	120.123	75.2359	37.4384	66.0762	75.1109	36.971	66.3913	68.3064	34.429	59.389
HVO_1636	129.565	41.4467	31.7452	178.597	54.1965	15.5177	157.987	49.2713	18.6324	166.021	50.035	15.3427
HVO_1637	1989.06	858.593	312.213	2093.34	981.846	196.626	2378.91	970.499	328.912	2267.71	1052.35	284.993
HVO_1638	45.015	16.0389	2.4871	4.58366	16.4846	4.35243	7.82577	10.1865	2.03459	6.42711	12.9613	3.14804
HVO_1640A	4.52977	1.1351	0.532985	1.02967	1.40255	0.936342	1.63688	0.925468	0.523182	0.780193	0.937514	0.337588
HVO_1641	4.27509	5.12005	7.57508	3.28174	3.59466	5.45323	2.1149	6.55111	3.89637	2.438	5.63182	3.14963
HVO_1642	6.59221	7.28801	4.29447	7.51491	7.81321	3.89479	4.91638	10.2552	4.08551	4.99612	9.56083	3.10077
HVO_1643	13.2168	3.29715	1.39077	3.0896	2.49463	1.79453	7.70818	3.67853	2.15673	7.59667	1.79913	1.65998
HVO_1644	19.7099	5.4927	1.82449	5.08018	5.62076	2.18875	11.4583	5.30677	2.38081	10.3597	5.10292	2.17856
HVO_1645	30.8796	10.1139	2.80172	7.28578	7.85546	3.89978	17.0373	10.0786	4.76806	15.8489	8.92445	3.54817
HVO_1646	146.397	48.7829	6.60593	23.8361	24.5988	10.0549	79.9728	40.3595	11.4607	69.8737	33.2327	9.29977
HVO_1647	74.2271	53.933	3.14163	24.7641	16.8081	20.2718	42.9134	23.9919	7.49665	34.9816	17.4429	5.73291
HVO_1648	27.6436	14.9048	7.63842	27.6356	17.0279	5.77707	29.2908	17.4582	9.22525	29.3935	20.1769	7.64333
HVO_1649	378.337	123.316	10.8834	444.629	136.006	18.9025	462.799	231.005	22.4338	470.744	110.414	16.6342
HVO_1650	61.1093	73.3744	106.402	50.4867	62.8073	54.853	48.4604	86.7387	78.0079	43.1464	84.5394	70.2971
HVO_1651	182.854	210.762	26.0583	153.789	136.982	27.9658	152.63	174.347	54.7768	161.94	180.223	40.4576
HVO_1652	108.899	35.423	2109.99	216.927	70.7662	273.66	85.5959	51.6945	564.762	73.634	55.8089	827.56
HVO_1653	121.267	50.1046	466.572	146.324	67.7928	79.8875	113.943	63.3263	134.561	113.364	68.0523	182.203
HVO_1654	80.5819	56.4036	27.2643	83.0101	59.4828	20.334	71.2035	56.1758	26.0785	70.2239	62.4306	22.2006
HVO_1655	189.12	131.985	159.036	199.286	146.719	87.929	162.208	149.577	99.6259	161.215	152.132	89.601
HVO_1656	36.0899	27.5517	27.0681	30.5429	28.6031	14.6841	27.2776	35.2016	20.5099	29.4801	30.4491	16.269
HVO_1657	275.866	83.6913	39.9873	584.502	152.546	73.4614	269.113	99.9193	126.698	194.709	106.943	108.319
HVO_1658	144.511	76.1816	73.6649	219.726	87.4495	68.4361	127.43	92.0268	93.2714	103.363	91.5318	76.7581
HVO_1659	66.354	49.2999	89.4991	49.7077	47.4319	55.3409	47.53	69.8868	90.7205	45.782	64.6504	78.0639
HVO_1660	100.817	90.6609	160.437	80.1724	75.5518	87.7251	83.2524	100.612	142.571	72.8144	91.3924	120.148
HVO_1661	15.1985	8.84263	5.82318	11.371	12.5801	8.00162	14.0251	10.7664	29.9668	10.1233	10.5557	25.7579
HVO_1662	3.54599	3.93316	3.79768	3.04278	3.6935	3.46869	3.21338	4.34263	4.63797	1.29701	4.96265	3.33991
HVO_1664	82.8711	104.657	309.164	71.8898	101.126	173.72	67.8126	125.869	185.581	61.7009	111.113	179.901
HVO_1665	51.004	26.9292	69.2403	55.8511	27.8724	40.5205	43.4524	36.6114	42.9553	45.6492	33.4788	38.2741
HVO_1666	205.262	155.796	122.301	245.895	124.298	78.3851	224.273	157.295	116.364	236.578	155.994	104.756
HVO_1667	143.739	138.808	154.228	150.246	132.118	103.461	136.177	157.488	178.771	141.566	165.961	162.934
HVO_1668	39.7244	25.4864	19.4352	40.3767	27.4176	15.2282	32.887	25.6995	15.5671	34.906	29.3956	13.304
HVO_1669	75.952	44.1448	29.7412	66.8165	42.0926	18.0822	66.0164	46.1689	26.8074	57.8556	43.4751	22.1203
HVO_1670	67.5559	34.4245	34.9877	63.1431	39.7539	19.5984	60.0281	41.2498	27.8149	57.4443	38.7013	25.982
HVO_1670A	5.04036	5.73258	4.42238	1.84664	3.22097	2.74961	0.559687	3.75132	1.7026	0.606524	6.50647	1.90877
HVO_1671	66.0796	63.5779	50.5371	16.1364	66.4539	50.9389	25.4444	66.5913	26.8422	12.5898	90.3593	27.6377
HVO_1672	40.1803	23.7861	33.1907	32.7524	26.4161	27.4534	32.8869	29.4593	20.8019	29.1707	30.1543	24.6283
HVO_1673	170.656	148.733	258.248	191.536	166.041	161.552	142.639	196.295	189.716	113.433	190.529	177.913
HVO_1674	58.18	54.1799	111.343	64.6311	53.8588	58.3252	51.3654	63.8447	66.5967	39.8459	63.4046	67.5354
HVO_1675	45.2437	36.4699	27.6369	35.2078	41.3505	20.1001	32.1747	52.4173	25.5499	27.5549	48.9285	23.1906
HVO_1676	319.895	364.735	949.725	234.537	294.959	554.69	237.206	522.337	735.335	212.548	385.701	684.302
HVO_1677	315.079	469.537	942.315	204.747	376.913	655.285	178.83	677.827	794.092	146.673	636.023	828.355
HVO_1678	78.7955	78.4403	118.145	81.4691	85.6017	57.3319	78.0364	76.9305	83.7925	74.779	86.2036	80.1338
HVO_1679	2887.3	3009.11	4680.94	2712.28	4852.61	3710.82	3309.29	6036.77	6900.16	3383.3	5429.88	6390.51
HVO_1680	368.848	685.586	1556.96	254.869	410.314	937.669	251.327	596.122	898.253	181.152	579.306	832.824
HVO_1681	56.4436	43.0045	23.7254	64.9168	45.7365	16.2992	65.443	51.5864	23.3946	68.6812	52.8735	20.7336
HVO_1682	9.75637	10.4297	6.07	8.7585	9.14404	4.4687	8.18706	14.5034	6.27644	7.93547	14.6704	5.75052
HVO_1683	46.2503	36.5734	23.6331	33.3987	44.0916	16.7473	32.9833	59.6198	27.7995	26.2603	50.2422	23.2353
HVO_1684	303.745	159.049	148.886	342.132	236.825	84.3697	305.33	233.52	133.341	298.263	240.481	131.723
HVO_1685	38.1115	111.41	142.383	23.8054	67.3497	86.9718	29.9096	93.9771	250.014	22.5956	85.3607	225.33
HVO_1686	22.8438	30.1347	6.02647	20.0613	20.735	6.34449	18.6947	28.5012	8.86416	16.107	26.2299	6.55509
HVO_1687	15.9853	20.3325	41.5135	4.6626	12.0116	29.887	7.98907	17.0561	32.7905	3.96773	24.7332	34.5653
HVO_1688	14.8709	12.1078	51.2965	17.4769	8.32292	37.1638	11.4181	5.7597	18.8657	12.8672	11.4304	18.6232
HVO_1690	279.41	157.124	125.247	267.472	199.454	104.843	301.197	247.339	146.404	324.671	243.593	125.32
HVO_1691	596.628	316.807	357.55	450.5	430.249	259.118	503.729	569.557	389.383	414.59	500.929	375.678
HVO_1692	210.711	177.331	302.506	207.282	210.024	170.224	174.504	248.481	236.734	183.199	242.19	205.148
HVO_1693	134.004	108.452	233.045	140.688	135.181	134.427	115.443	144.993	168.1	118.486	149.161	160.618
HVO_1694	49.8848	38.4623	22.7811	53.8266	45.1831	17.8156	46.1465	47.7281	33.2872	43.7126	48.1866	27.1811
HVO_1695	37.1431	39.8066	43.5786	51.3749	37.8095	25.0674	45.6341	39.4787	40.4064	43.6628	41.6287	36.7978
HVO_1696	649.267	386.765	27.844	630.013	225.475	89.0555	636.281	196.233	136.102	1079.87	585.931	80.9274
HVO_1697	625.247	368.719	59.1461	545.587	226.05	76.2771	583.574	220.276	123.164	909.098	483.348	86.7033
HVO_1698	213.348	132.566	120.265	179.324	100.051	67.7804	157.259	111.125	92.1941	229.159	164.456	85.7721
HVO_1699	49.9361	24.7036	24.4305	41.414	31.3287	16.7523	42.4062	35.1213	21.8043	40.9698	32.6595	19.0188
HVO_1700	76.4167	47.3188	42.0564	70.2694	56.0192	34.0091	67.8916	57.7479	46.4375	66.6437	50.4237	41.5772
HVO_1701	19.0176	21.1696	135.745	17.603	18.0863	61.1198	13.8582	23.3496	79.75	12.7452	20.1352	70.9974
HVO_1702	6.19706	15.8442	168.862	8.17726	14.293	70.6848	5.0248	13.671	83.576	4.32991	15.7169	76.8483
HVO_1703	107.767	95.3447	81.0982	77.739	93.4732	54.4749	77.76	135.895	72.4185	83.8338	104.29	58.6857
HVO_1704	45.1407	99.4441	53.2584	106.478	105.173	49.3659	77.8519	170.271	68.79	104.78	131.805	55.4739
HVO_1705	289.095	574.818	493.728	637.621	756.851	375.469	477.572	915.068	482.781	592.616	748.152	444.073
HVO_1706	181.531	238.434	202.95	280.119	259.609	149.076	204.149	342.699	195.277	245.666	264.614	163.592
HVO_1707	157.191	197.088	130.921	207.133	201.556	110.486	158.469	264.901	139.704	186.787	213.07	101.267
HVO_1708	71.2011	72.8768	27.1972	86.7327	66.3612	28.2726	65.2111	89.2759	31.1503	75.7875	74.9291	21.8081
HVO_1710	362.754	412.074	318.559	170.311	348.348	232.241	260.024	593.531	409.694	199.378	506.417	378.984
HVO_1711	235.502	183.484	85.3331	132.837	194.023	68.687	148.984	230.66	114.956	127.457	200.403	99.935
HVO_1712	68.7732	75.3653	118.483	47.5053	50.0413	66.0478	51.4613	80.2966	69.0324	45.2605	76.3797	69.4917
HVO_1713	4.72236	2.88209	2.06911	679.543	386.438	365.408	2.99889	2.67127	1.16074	39.404	29.0978	19.1104
HVO_1714	19.5471	17.5917	9.43968	18.9231	13.1936	7.18667	15.9129	21.736	12.2499	14.4028	19.9707	9.05025
HVO_1715	15.2513	15.4019	8.10251	15.4424	13.4304	8.10677	13.7176	15.6723	7.78518	12.9609	15.4055	7.64097
HVO_1716	29.1374	23.3403	4.75048	36.0055	25.0201	11.5707	29.1892	27.1489	5.29887	27.4665	29.7983	4.02974
HVO_1717	30.8609	29.5191	7.93224	41.2909	26.8534	17.5932	33.8253	28.8582	8.16109	33.3932	30.8087	6.7348
HVO_1718	65.4565	50.2727	19.3179	72.4476	52.1428	33.0541	65.067	56.1857	18.9354	61.4281	58.283	16.4451
HVO_1719	54.337	54.0237	60.0903	63.4871	54.5617	32.5272	61.4708	61.8084	43.2689	59.315	61.6884	39.4378
HVO_1720	15.4907	32.9726	52.0552	13.2338	21.9484	27.0073	13.1622	31.2419	36.3901	12.787	29.2636	37.3286
HVO_1721	4.56195	6.8081	5.14621	3.0108	4.01793	4.72292	3.2021	9.37651	6.27479	3.94634	7.52525	5.59374
HVO_1723	86.4999	68.3412	113.657	73.4626	60.1174	69.033	77.3327	77.4396	81.9576	81.4815	75.1297	76.4688
HVO_1724	11.1216	25.8275	24.4183	9.4996	9.73613	17.1039	11.9736	15.6535	18.3691	9.09297	15.0037	14.7447
HVO_1725	37.4643	18.9567	8.59887	42.4524	28.2161	7.74467	38.7952	24.2268	10.5103	37.2257	25.8354	10.0509
HVO_1726	73.2752	61.1638	128.012	63.1202	50.5896	44.4832	62.2311	81.6293	89.7494	59.9579	76.3191	69.3721
HVO_1727	941.805	501.012	254.475	707.659	496.435	229.549	910.184	612.55	304.275	800.073	552.03	246.635
HVO_1733	290.244	206.205	200.312	380.583	196.892	135.352	353.441	215.249	162.315	323.716	227.798	152.035
HVO_1734	246.974	141.249	133.14	342.385	132.12	96.637	291.744	145.342	102.444	286.969	155.349	99.0749
HVO_1734A	20.7926	14.5869	29.1873	22.1043	17.3328	22.2945	17.4266	18.3642	26.1337	16.4994	18.0824	28.94
HVO_1735	23.493	19.1467	16.8574	25.4741	22.9186	10.4148	20.5838	23.6204	14.7815	22.489	23.6342	14.374
HVO_1736	162.715	140.132	229.989	165.672	150.259	148.13	146.163	213.148	177.004	146.323	188.668	144.782
HVO_1737	149.561	153.907	137.915	150.533	135.682	96.2172	126.723	186.079	115.809	129.972	165.172	89.7036
HVO_1738	122.926	76.9432	41.3237	103.004	96.5683	41.6469	87.194	140.916	54.3309	82.5997	125.345	39.3149
HVO_1739	113.66	80.7595	59.9384	96.5802	100.911	57.3528	78.7817	139.461	66.3797	74.9378	121.21	54.6415
HVO_1740	158.364	93.86	109.11	134.64	121.67	101.319	115.194	180.717	106.993	107.725	168.366	97.3598
HVO_1741	173.39	164.04	173.459	135.943	161.294	141.827	158.998	258.265	172.974	137.703	235.401	158.909
HVO_1742	127.687	123.056	160.655	79.4067	137.552	113.9	102.853	195.881	133.801	95.3615	174.899	122.28
HVO_1743	48.2643	37.2953	47.2558	45.1592	37.7726	25.7392	47.4242	44.5177	32.3889	42.4615	39.5113	29.8892
HVO_1744	73.7155	46.6853	39.1549	59.9437	54.7953	36.0924	62.4726	71.8478	42.2236	63.8362	63.2574	36.4292
HVO_1745	609.102	335.824	171.674	845.501	294.618	122.693	730.502	295.971	141.096	748.948	345.283	121.953
HVO_1746	59.4893	58.249	103.532	46.0841	72.0425	62.7819	43.4783	103.179	90.7983	47.829	94.3378	78.2645
HVO_1749	92.3639	60.4574	77.5729	109.28	56.8584	41.0969	96.5238	59.6593	50.9406	89.4929	67.3846	41.8529
HVO_1750	14.9691	14.6335	45.6814	13.4964	14.7272	33.5732	10.7257	23.074	27.2304	9.98607	19.0875	28.0049
HVO_1751	42.6979	52.3147	99.3627	29.3003	35.9478	61.5615	30.8522	53.509	66.1696	30.4695	45.7523	63.4058
HVO_1752	54.7384	62.8495	83.2829	39.1212	45.9847	56.1552	42.4307	64.8879	55.7719	35.4778	52.7363	55.482
HVO_1753	32.2599	37.0591	64.436	29.5416	26.9672	33.8738	29.2652	33.5524	47.0965	22.5868	32.6655	42.1504
HVO_1754	132.094	148.425	654.479	162.37	131.869	256.322	128.263	156.723	300.816	118.201	138.782	282.518
HVO_1755	169.576	158.065	421.263	138.226	129.081	181.385	130.364	186.678	199.543	131.215	174.58	191.707
HVO_1756	73.3783	212.512	27.5299	117.76	118.517	58.2603	127.99	111.029	677.823	82.7323	157.338	536.059
HVO_1757	298.875	1370.35	147.395	353.896	615.91	372.44	436.728	484.068	1044.27	296.966	504.31	747.273
HVO_1758	130.609	329.489	359.223	312.35	393.722	278.312	208.134	461.821	391.075	287.707	356.446	344.587
HVO_1759	103.351	247.005	210.681	277.435	306.236	192.674	170.806	397.871	251.85	254.012	287.515	215.627
HVO_1760	134.799	351.196	200.13	362.839	378.885	200.61	240.108	479.54	277.267	346.071	361.417	207.093
HVO_1761	110.138	87.956	73.1926	99.9652	94.7553	43.4907	85.4945	95.1069	59.5239	84.2618	105.042	54.6009
HVO_1762	225.584	249.774	266.619	194.948	241.714	152.987	180.861	277.906	226.739	168.195	291.128	209.375
HVO_1763	43.5766	24.4418	13.9267	52.0165	22.4191	9.056	43.904	23.2017	12.2183	45.897	25.8134	10.4735
HVO_1764	46.6338	402.082	373.408	110.74	442.256	285.843	88.0863	669.919	358.406	139.019	519.214	316.355
HVO_1766	20.585	11.2662	21.2973	15.4009	16.2908	11.2755	18.2851	18.5127	12.9399	15.1375	16.6324	12.2337
HVO_1767	5.17884	2.79881	2.69174	3.66516	3.43962	1.40332	3.95688	4.63057	2.47742	4.08625	3.34433	1.71281
HVO_1768	5.50241	4.11567	0.881653	4.30552	4.03205	0.699501	4.07822	4.77712	1.03878	4.66743	4.13489	0.742054
HVO_1769	4.33117	3.54639	1.2077	3.55801	2.84429	0.773003	3.59016	3.67385	1.30373	3.67177	3.34509	0.979387
HVO_1770	1.99475	2.07707	0.547473	1.60652	1.60689	0.301296	1.79253	2.22577	0.5988	2.31893	1.80537	0.500714
HVO_1771	4.81472	5.86949	2.17936	3.80412	4.37322	1.69116	4.20489	4.72066	2.26184	4.03125	4.55688	1.78981
HVO_1772	3.69229	3.37537	0.730379	2.8642	2.63477	0.671293	3.17081	3.20859	1.17462	3.32248	2.85714	0.402971
HVO_1773	5.25474	5.38265	1.72553	5.28253	4.32736	1.39195	4.77703	5.44416	2.16831	5.83765	5.9546	1.74124
HVO_1774	7.29298	7.29127	2.0121	5.93246	6.51633	1.64102	6.83026	7.42463	2.47228	6.65389	6.02933	2.26157
HVO_1775	7.6119	6.52011	1.35353	5.60794	5.70847	1.39382	6.53839	7.36937	2.43574	6.12572	6.8792	1.89092
HVO_1776	6.79291	7.6741	1.5203	5.17545	4.31564	1.2523	6.62873	6.22314	1.84354	6.2238	6.05446	1.57597
HVO_1778	342.609	255.792	399.057	235.223	262.041	182.247	299.819	306.685	563.867	282.855	313.023	512.855
HVO_1779	13.1371	11.1667	7.71409	55.9092	40.1935	23.7606	11.0888	13.4307	6.94408	12.4333	13.2871	6.99414
HVO_1780	62.173	88.2986	67.1652	47.993	83.7416	52.4644	53.215	107.322	72.3683	47.0206	97.1914	76.1253
HVO_1781	50.5455	44.5564	40.4773	41.1949	52.2624	30.7044	48.7252	70.8457	42.8153	45.5477	63.7438	46.4825
HVO_1782	2.12444	1.59122	0.256571	2.46055	1.00878	0.522462	2.43959	1.22222	0.304367	1.84616	1.69041	0.326947
HVO_1783	67.4864	51.217	166.68	52.5935	65.4167	75.6115	57.0458	80.6606	83.5766	53.7859	67.7969	78.9927
HVO_1784	108.186	90.8408	124.53	89.553	83.4392	77.2483	78.9023	107.171	109.524	76.6687	90.1318	85.7513
HVO_1785	210.793	375.801	355.312	127.531	311.819	183.687	276.701	476.039	210.808	177.3	436.846	231.116
HVO_1786	0	0.99938	0.423827	0.569944	1.27144	0.319908	0.349649	1.26124	0.522322	0.132527	0.650919	0.0817403
HVO_1787	27.0508	23.6146	22.4439	21.8759	18.5046	14.318	36.3638	20.292	15.3002	31.5024	21.4612	13.8524
HVO_1788	114.334	125.568	103.166	67.0941	156.584	48.8449	155.584	175.039	72.3208	118.568	169.552	70.3582
HVO_1789	91.86	74.1486	126.467	58.5785	86.779	69.1114	90.147	103.055	69.1686	74.5248	94.3174	64.3088
HVO_1790	120.48	14.1769	38.7176	39.8712	12.4582	12.9957	48.9146	14.0827	16.7718	39.3702	9.6924	15.9816
HVO_1791	14.1902	29.8342	5.5862	21.4673	23.2551	7.62032	19.3956	45.4238	6.7917	19.6774	17.3343	6.76971
HVO_1792	44.6241	25.1561	45.8931	52.1928	34.0254	25.6433	54.0485	29.6238	23.7904	49.1648	33.1067	25.5882
HVO_1792A	45.9454	63.9808	59.7597	52.0983	41.7999	44.5446	58.5034	45.6853	116.864	46.3497	44.0978	108.675
HVO_1796	51.4519	956.107	1274.91	119.665	699.144	969.399	84.0428	851.275	956.293	101.009	746.761	1040.41
HVO_1797	28.3214	19.5804	25.6623	28.4921	17.3668	16.5753	28.0837	21.0197	18.1064	28.3457	21.7664	15.2797
HVO_1798	10.7181	13.318	29.204	9.2057	14.8294	11.6078	8.85963	21.8755	12.2692	10.0473	17.1693	10.3102
HVO_1799	50.2343	32.6588	68.0376	46.9028	35.0894	37.4811	40.7811	39.8874	30.0606	43.1149	38.393	25.8914
HVO_1801	195.925	351.768	1239.78	189.493	200.391	771.712	179.209	285.8	609.095	147.813	265.641	622.501
HVO_1802	77.8913	45.8741	101.672	78.1219	59.2312	57.6992	66.9041	64.4214	66.5431	70.5863	59.5601	58.4141
HVO_1803	423.059	150.095	214.801	390.107	256.128	186.29	367.675	268.619	199.054	364.147	236.406	190.009
HVO_1804	40.1784	33.4872	20.2345	40.2995	36.7302	15.6045	45.8949	37.1356	21.4204	42.7296	39.6697	18.7773
HVO_1805	28.3933	24.8669	31.8586	24.0174	23.6134	21.5243	20.0856	31.0772	26.5277	18.4213	28.0016	21.7925
HVO_1806	30.882	28.4866	47.2382	26.2367	25.6654	28.7625	24.6516	36.2426	32.028	21.3665	30.8584	27.3804
HVO_1807	20.669	17.8174	29.7075	23.3397	19.9355	15.025	15.7469	22.4266	23.852	14.3531	19.7724	19.5419
HVO_1808	119.937	94.6965	279.602	98.5184	123.362	138.408	85.3502	151.066	253.472	82.0415	137.97	237.835
HVO_1809	81.6195	64.376	139.293	54.3695	66.3162	64.7587	54.0803	89.6579	89.681	49.835	77.5857	83.6939
HVO_1810	78.1288	73.1372	20.0208	48.9912	58.9499	22.463	66.1922	79.2742	26.0529	59.4456	80.7583	22.3642
HVO_1811	37.1167	29.0062	22.9412	34.7818	26.6304	16.6479	29.1292	33.2707	22.8868	29.2941	29.9141	18.0769
HVO_1812	8.50968	8.82061	8.52985	8.61783	7.8051	4.46738	7.54851	10.152	6.02461	6.68908	9.63815	5.81812
HVO_1813	79.793	65.7563	228.077	44.5119	38.8781	111.815	46.9211	58.5293	161.335	37.5934	53.4521	169.348
HVO_1814	11.4624	8.54492	11.8693	10.4035	8.0054	8.81951	8.88078	9.92844	8.74031	7.9733	9.25301	7.43022
HVO_1815	58.1124	53.1485	51.2002	52.9013	35.9384	35.3083	53.3667	51.7807	45.9473	50.2748	46.0757	43.4485
HVO_1816	141.382	92.2864	68.1853	117.875	103.911	46.8335	136.838	117.896	76.4953	122.794	113.915	68.8967
HVO_1817	61.0208	104.43	33.3388	45.0711	82.9964	40.8512	50.6568	128.238	56.677	41.9017	113.997	45.0337
HVO_1818	102.521	77.677	66.9709	90.5597	73.3981	38.4049	81.0654	75.9622	43.2913	75.3223	89.1821	44.1822
HVO_1819	56.7681	29.8755	24.7148	49.8897	43.6795	13.8483	52.3686	43.414	25.1175	51.5311	42.3999	23.1228
HVO_1820	106.868	61.5353	64.4161	58.567	80.5735	49.164	68.3215	92.2243	66.2765	54.1364	85.2792	57.5851
HVO_1821	163.425	98.8542	90.0795	81.5837	122.563	68.5051	99.3537	142.048	92.2423	87.6867	124.728	81.7221
HVO_1822	79.2689	125.401	85.75	68.2882	83.6933	102.607	65.5277	125.202	437.643	58.2827	113.094	336.15
HVO_1823	90.701	140.875	91.8959	63.1701	83.2351	77.2164	74.0217	116.975	228.134	61.3584	109.365	183.687
HVO_1824	175.247	137.358	130.075	148.102	110.547	82.9061	174.812	142.378	127.645	152.049	130.345	115.483
HVO_1825	93.7938	38.0873	118.533	135.569	62.173	55.1932	105.749	45.7635	58.2305	103.684	49.5892	57.6289
HVO_1826	112.481	35.6257	49.4882	170.324	54.817	31.4563	113.808	40.8019	24.8345	121.479	52.4481	18.773
HVO_1827	442.697	196.414	85.2179	511.102	220.841	67.0387	502.78	202.484	91.9014	445.816	217.549	72.8764
HVO_1828	152.125	233.352	198.545	57.0582	159.886	156.96	80.7933	210.167	139.447	46.6208	255.336	145.925
HVO_1829	231.533	205.364	267.59	177.763	182.755	149.753	182.447	274.829	224.806	152.127	236.462	198.271
HVO_1830	148.833	75.719	47.7737	171.622	105.276	33.9117	164.184	97.9744	51.0781	154.072	95.2978	41.0821
HVO_1831	997.341	596.391	759.049	1214.23	769.969	445.939	1097.82	691.761	551.452	1113.59	782.691	524.576
HVO_1832	24.7059	16.3494	18.8457	23.9659	19.4924	13.8014	22.6072	27.3746	15.7153	23.2058	26.3016	12.1541
HVO_1832A	8.38249	5.92375	2.15531	6.78233	5.64659	3.20645	8.33379	6.99333	3.21003	7.29049	6.16302	3.37656
HVO_1835	0.523344	0.3825	0.0601032	0.502783	0.338401	0.0613572	0.643845	0.433956	0.21059	0.485837	0.289928	0.0195645
HVO_1839	14.9818	18.7042	6.39691	14.0629	13.4975	6.91505	15.1622	17.525	9.5675	15.319	16.6755	7.80507
HVO_1840	0.451761	0.366777	0.130615	0.198186	0.0686126	0.235207	0	0.351331	0.145539	0.21947	0.329535	0.111387
HVO_1841	2.87524	2.98395	0.518259	2.68374	2.44986	0.707591	3.21474	2.58443	0.835637	2.54888	3.0862	0.624356
HVO_1841A	40.0023	20.6843	16.8076	43.9087	25.9302	16.9831	45.738	31.5118	19.589	40.1831	34.2042	15.6928
HVO_1842	0.754976	1.4109	3.58888	0.729239	1.21813	2.74008	0.200168	1.27367	1.91179	0.445687	2.09917	1.52092
HVO_1843	26.3334	14.2494	77.5634	22.0651	18.9261	39.5025	20.1917	19.7421	22.6018	19.9194	18.1798	25.7155
HVO_1844	120.853	130.118	198.518	145.264	132.043	185.369	146.978	165.466	232.13	116.293	150.963	198.682
HVO_1845	2.24099	1.36742	0.940023	2.71245	1.20117	1.04361	2.4869	1.57929	0.763684	2.24824	1.35733	0.707422
HVO_1847	105.808	177.905	152.128	76.7097	148.522	97.5761	70.8345	211.133	156.323	63.9419	204.008	124.372
HVO_1848A	646.414	2673.66	1860.92	496.741	1808.55	1256.31	560.126	2818.84	2531.04	476.321	2705.69	1921.3
HVO_1849	62.443	60.6466	30.2919	37.6063	54.8179	26.9314	44.4089	80.0701	39.8875	38.6658	69.2584	32.0716
HVO_1850	56.3243	45.3576	68.3738	66.5396	51.1234	37.8793	61.9834	55.8368	44.2269	58.2177	54.1404	44.5347
HVO_1851	58.1111	71.2977	110.978	56.8504	60.9069	64.319	59.0861	80.363	80.2559	56.2851	71.3953	77.5946
HVO_1852	68.8641	55.7971	64.8666	67.7792	57.4073	42.7675	64.6756	63.5368	151.017	59.6268	66.7067	123.507
HVO_1853	52.5243	61.4214	80.3031	45.7193	51.7592	56.8289	45.9444	56.7391	224.843	37.4962	61.1323	194.472
HVO_1854	37.492	28.7241	37.3593	34.2163	26.7332	19.8149	33.7439	32.1002	22.9107	32.292	32.5646	18.1034
HVO_1855	29.162	15.3534	22.9057	32.1619	18.7087	15.8461	26.5725	20.5051	14.6865	26.3029	21.7039	11.463
HVO_1856	217.019	197.848	444.914	180.228	159.67	266.67	177.121	205.985	251.75	156.105	190.313	242.269
HVO_1857	398.437	435.172	1152.59	345.502	393.923	618.722	367.898	487.039	700.37	351.257	468.034	678.384
HVO_1858	1103.45	652.448	513.128	1173.35	753.09	345.26	1311.82	687.516	473.05	1131.29	730.409	398.879
HVO_1859	69.0275	47.5219	40.9286	83.4568	61.3906	31.8271	76.9545	53.6509	35.8493	77.5613	58.7479	29.6713
HVO_1861	84.5332	52.2899	47.188	93.2229	44.3577	26.5739	89.6784	50.5412	38.164	89.0559	49.8144	32.6685
HVO_1862	96.0535	70.6118	320.818	92.8182	90.1129	197.76	80.2978	115.413	181.785	81.7731	105.173	168.687
HVO_1863	69.7754	91.76	130.818	170.403	161.822	169.456	69.0718	109.881	92.9022	98.1193	69.2333	74.0518
HVO_1864	93.7774	98.2722	146.193	84.5361	74.1752	88.4375	82.9596	105.427	120.115	76.0432	91.6851	110.319
HVO_1865	37.9679	30.0732	25.271	51.3954	21.6185	15.1916	43.0037	22.6956	20.6918	35.7308	24.9973	18.347
HVO_1866	81.4345	34.7303	30.8425	93.337	68.6069	22.6639	78.5516	57.5726	31.2121	85.4235	59.2917	29.8409
HVO_1867	162.646	85.5213	37.5174	188.75	135.282	33.6175	162.816	113.249	45.3661	176.834	126.545	44.8681
HVO_1868	124.319	108.032	69.3143	104.525	134.404	52.4977	97.3717	179.381	79.7623	89.001	158.599	75.0712
HVO_1869	363.893	629.931	1391.71	324.344	412.786	790.753	314.569	604.443	792.64	278.836	513.051	740.737
HVO_1870	61.5777	59.3768	189.445	53.9224	48.088	88.3388	48.0248	69.3794	91.6125	46.6945	57.8781	79.1409
HVO_1871	330.073	297.941	262.532	284.886	233.8	161.115	319.461	264.382	854.118	268.307	318.674	768.36
HVO_1872	110.503	92.4011	114.904	95.3166	75.3738	72.8274	99.3239	85.2348	359.727	94.6798	108.599	332.525
HVO_1873	333.335	412.07	406.236	275.211	308.824	319.671	321.07	355.643	2028.83	277.939	442.376	1795.2
HVO_1874	305.931	351.43	425.702	273.247	289.127	364.977	334.264	319.863	2043.59	275.655	399.897	1741.98
HVO_1875	19.0536	16.2462	45.8206	22.8228	18.7498	23.0597	21.7733	19.0151	24.9397	21.7469	19.4265	25.3128
HVO_1876	235.914	436.229	1313.44	123.484	311.191	1026.14	152.358	468.975	1176.58	108.974	470.956	1247.64
HVO_1876A	135.437	198.212	565.412	96.4133	150.967	411.393	95.6854	223.289	287.017	77.8493	214.008	302.619
HVO_1878	627.134	97.111	971.375	184.789	80.4518	433.1	245.361	143.89	604.953	167.37	76.6249	613.584
HVO_1879	36.5731	32.6619	19.1462	26.1552	36.4182	14.9112	23.6637	42.9653	21.3118	21.3309	42.0082	20.3553
HVO_1880	222.199	139.854	330.058	239.457	142.381	166.945	227.632	148.86	182.28	237.734	164.947	173.008
HVO_1882	8.36965	7.81154	92.2986	5.41546	7.39801	44.8378	4.16789	9.79299	23.8161	3.29273	11.1262	28.6763
HVO_1883	51.5748	61.8599	618.045	61.8355	58.7756	289.126	42.4033	74.0022	234.877	38.3995	63.3414	232.564
HVO_1884	22.5353	25.2043	91.3208	21.1371	22.4582	60.3989	19.2036	33.1758	58.2587	18.7563	26.837	52.3584
HVO_1885	70.9666	67.7869	113.599	28.3277	68.8406	74.1381	35.8268	95.4829	81.059	26.7957	94.0397	78.2669
HVO_1886	75.8834	65.6771	47.3595	57.2687	56.3529	30.1613	59.6584	61.0591	36.8136	56.7226	66.4414	29.2365
HVO_1887	82.4051	66.2765	67.205	51.8781	60.7398	36.1628	58.2376	71.997	47.3705	58.4716	74.1599	40.1617
HVO_1888	139.022	123.185	156.351	76.4622	141.392	80.7424	102.082	146.506	121.436	99.0669	158.279	99.5933
HVO_1888A	1.11729	1.97824	0.575986	0.535466	0.549552	0.630068	0.169865	1.27365	0.570482	0.365243	0.908591	0.687867
HVO_1889	17.663	18.2953	39.7678	15.9593	17.239	24.1203	14.8079	23.9741	24.2245	13.5026	18.2718	22.0898
HVO_1890	77.1497	119.178	162.406	88.0651	83.7434	126.42	71.3968	122.976	142.225	65.8095	110.488	134.237
HVO_1891	112.218	82.947	76.5239	113.151	86.4803	60.9685	101.891	89.7564	58.7962	103.346	88.2782	53.224
HVO_1892	62.866	41.4248	38.8921	73.2259	47.7751	27.1063	63.5982	41.7322	20.8054	59.7563	40.7013	20.0562
HVO_1893	158.284	125.413	318.137	140.337	131.654	191.054	136.005	159.771	190.575	129.097	145.277	176.889
HVO_1894	497.492	412.52	937.847	370.112	429.709	597.422	379.16	596.461	620.971	317.585	533.231	581.746
HVO_1895	174.456	65.3498	56.8822	213.495	81.2345	40.0354	199.618	61.8412	42.2231	203.912	76.3162	36.8359
HVO_1896	1264.97	651.412	845.515	1417.81	805.954	479.204	1714.79	839.297	691.523	1594.06	841.086	646.4
HVO_1897	589.368	410.074	167.991	626.625	312.052	107.576	640.606	337.722	145.096	600.471	355.707	107.556
HVO_1898	756.635	488.055	231.249	760.974	430.758	158.199	854.567	471.956	206.811	824.354	496.185	163.678
HVO_1899	650.437	413.317	192.497	640.318	364.195	133.983	736.483	382.096	178.545	687.141	423.08	147.935
HVO_1900	547.531	449.577	226.93	539.132	326.054	162.011	621.13	351.223	206.063	579.49	372.049	174.117
HVO_1901	630.848	431.693	378.846	604.317	396.176	255.317	723.253	411.268	316.155	693.711	425.366	274.879
HVO_1902	9.23804	5.11527	5.26239	371.755	269.036	225.791	6.64726	5.97494	4.8918	14.3405	15.6982	15.143
HVO_1903	61.1024	52.472	75.8146	61.5187	53.3015	50.4181	51.8726	64.0762	57.5532	50.9678	63.3631	47.4717
HVO_1904	45.8015	29.6172	54.3021	49.6268	33.4908	31.3604	47.8585	35.6954	38.0884	45.1715	35.6693	33.5969
HVO_1905	71.4139	38.6372	85.813	80.6798	48.0774	49.5838	69.494	57.9492	59.8299	68.2474	56.3055	56.4743
HVO_1906	2.182	2.43827	2.76907	2.10344	1.48987	1.86857	1.83722	2.54982	2.09826	1.49955	2.51896	1.99324
HVO_1907	271.361	173.755	210.499	212.018	152.718	181.332	264.057	182.308	205.895	267.16	181.451	177.658
HVO_1908	35.1833	11.5831	19.5514	16.7063	11.9376	8.57643	21.9477	11.9192	11.6874	19.1629	11.3894	11.7405
HVO_1913	81.8743	17.8841	30.3444	15.4671	16.6257	21.6725	24.611	16.7711	22.8391	15.0556	14.681	26.2074
HVO_1914	1139.3	210.288	23.3301	165.296	186.312	64.8987	550.282	247.858	33.7125	508.55	171.651	25.2339
HVO_1915	56.3252	16.7503	4.47951	18.023	11.5206	4.02654	30.8464	9.81986	3.52852	30.0404	12.4268	3.8481
HVO_1916	236.822	223.652	46.1881	283.368	253.941	52.3393	237.622	231.764	77.1469	223.611	253.621	66.0918
HVO_1917	433.721	211.306	113.781	202.218	228.182	115.575	351.088	247.002	122.543	308.866	195.34	103.886
HVO_1918	157.845	116.481	92.9344	96.403	139.095	68.3951	114.127	188.501	107.781	106.25	163.122	103.785
HVO_1919	44.6015	24.8746	19.0944	49.2745	39.1511	19.3835	42.2387	42.333	23.7736	41.9553	41.7167	20.274
HVO_1920	319.358	158.219	12.0201	80.6315	136.407	22.272	170.801	186.213	19.2856	170.497	161.17	12.6509
HVO_1921	431.322	241.562	115.783	326.687	259.158	90.085	441.757	323.608	145.531	392.845	291.098	131.483
HVO_1922	67.8041	60.0118	64.7236	50.8783	52.8467	49.3607	60.8471	84.4912	58.2391	50.9525	73.7007	55.2649
HVO_1923	214.534	236.398	279.58	228.488	174.791	164.836	201.139	252.462	208.771	210.718	220.377	186.219
HVO_1924	20.4216	19.2093	59.6317	17.4385	14.3431	30.0628	12.2139	21.1955	28.0966	11.0914	16.2738	24.1668
HVO_1925	36.7735	18.3565	48.4826	41.9712	23.8133	27.8539	48.7225	22.6909	28.9382	51.2859	21.9923	25.3211
HVO_1926	27.796	32.4591	54.3586	21.2348	22.9578	30.152	21.5136	36.8691	32.4129	21.0544	32.6968	35.0487
HVO_1927	105.931	76.1111	33.3659	66.2386	66.3587	28.384	78.9296	102.316	46.1192	73.6284	94.0285	42.4537
HVO_1928	73.5832	64.0528	38.0935	49.4537	55.4343	33.288	59.9708	78.5281	40.6467	55.9741	68.6074	35.0775
HVO_1929	61.9863	29.9161	11.3175	51.4536	29.4039	14.4291	54.274	34.9638	13.932	50.3003	31.5524	13.9149
HVO_1930A	181.585	178.371	30.2138	140.026	108.809	51.5307	163.429	145.604	80.2312	140.76	139.886	61.3927
HVO_1931	86.5484	47.0995	68.1972	88.4062	44.7417	36.8752	91.09	52.3862	43.0848	91.9169	46.9263	41.8584
HVO_1932	42.2874	43.8154	25.5758	41.3576	53.5479	17.6797	34.6025	47.5731	23.659	32.7231	48.3596	20.0109
HVO_1934	12.0967	16.7556	38.0704	7.86941	10.6162	17.5303	8.89429	17.775	21.3581	7.74044	14.3523	21.1041
HVO_1935	19.0265	21.1753	30.4432	15.6543	14.5939	18.9071	15.3996	27.0323	24.3361	14.8196	23.3338	23.4185
HVO_1936	12.5713	9.23999	15.3945	12.3002	9.07432	9.87145	10.6969	9.47008	9.89825	10.2338	9.48748	8.03771
HVO_1937	13.9587	11.5416	9.77379	15.694	11.7901	5.72212	14.3304	10.9035	6.81787	14.1733	11.8457	4.60311
HVO_1937A	236.365	110.784	208.545	225.953	174.964	107.037	236.926	155.387	140.478	202.404	180.384	124.832
HVO_1938	34.8388	39.904	24.1075	37.211	32.0778	15.8943	46.5324	36.9007	19.1855	40.2925	36.6755	20.4321
HVO_1939	37.6973	26.9407	21.3403	45.301	20.925	14.8731	35.3624	19.6716	16.6529	33.4998	21.0291	13.4788
HVO_1940	39.9025	27.108	42.1117	47.0402	25.6061	21.7722	38.3447	25.4482	25.5168	37.6343	25.6974	22.6827
HVO_1941	311.535	380.291	1284.27	137.443	288.334	655.061	165.287	502.491	760.316	116.589	470.672	738.494
HVO_1942	102.964	120.048	377.07	37.8468	90.5534	191.078	48.2298	159.264	204.761	35.4738	145.617	183.887
HVO_1943	81.6939	91.7537	178.341	27.7394	70.5749	108.184	40.016	108.581	108.704	30.7393	104.479	83.7785
HVO_1944	62.5088	42.7295	29.3776	70.8817	42.8655	22.325	68.6356	47.9828	26.3299	60.2243	45.8583	22.1537
HVO_1945	46.3252	31.0866	60.4501	42.5271	27.4209	38.104	41.3889	30.7785	42.2701	38.1917	30.9591	39.7887
HVO_1946	2213.64	1319.77	2304.21	2171.36	1478.83	1683.14	2423.49	1852	1642.44	2117.73	1904.58	1675.58
HVO_1947	77.7215	48.062	69.6199	60.7098	51.3842	43.4063	64.3188	62.7806	46.3292	65.1193	58.3585	45.4358
HVO_1948	57.0464	38.0112	72.7236	43.3168	36.1039	36.0498	47.7287	43.1523	41.9506	45.0885	40.7564	41.7958
HVO_1949	64.8655	43.7458	118.508	54.4827	42.0187	54.7774	55.5999	55.259	60.4336	53.0333	53.4662	58.484
HVO_1950	31.5778	23.5703	128.568	32.1211	27.8541	50.0379	27.1176	33.2987	50.3629	28.8656	32.8669	55.1357
HVO_1951	113.178	117.326	35.341	70.8223	90.6606	40.0312	86.17	124.604	63.6196	88.8703	102.646	53.2881
HVO_1954	35.9997	46.4924	56.0468	47.1121	31.4721	42.4322	39.7757	37.3787	30.125	35.6416	38.7428	24.4359
HVO_1955	1540.54	730.906	579.953	936.258	753.26	395.174	1370.65	694.053	470.913	1248.4	753.706	364.383
HVO_1956	31.2981	15.1008	7.69196	37.277	27.119	5.83028	28.4422	24.2526	8.70433	29.4592	23.8668	6.24184
HVO_1957	112.989	106.56	488.238	114.238	117.87	232.736	100.877	124.683	211.172	94.4708	128.962	207.462
HVO_1958	54.9395	45.9511	163.923	81.0165	48.8738	78.5205	58.1683	35.629	63.7181	58.4254	42.6212	62.5942
HVO_1959	38.2671	24.5335	36.2176	48.5712	26.5864	24.3973	41.5393	24.0544	21.5185	38.0285	26.4867	21.8262
HVO_1960	253.614	198.802	637.487	189.024	173.788	347.131	211.605	254.991	390.947	185.668	236.971	370.963
HVO_1961	179.164	287.722	310.488	135.83	156.894	228.612	149.256	192.682	456.659	118.192	175.19	376.884
HVO_1962	77.1287	96.9244	36.8212	57.273	53.8639	37.238	63.5462	100.221	55.7703	57.6268	81.8707	44.8746
HVO_1963	131.523	56.6508	116.524	198.507	74.9583	62.937	171.336	57.128	44.0053	172.664	64.5073	41.6522
HVO_1964	635.425	433.408	829.249	662.075	588.683	435.159	588.935	667.123	855.314	513.507	657.387	799.318
HVO_1965	550.634	389.879	682.75	628.116	531.187	381.348	538.46	570.484	660.237	453.84	555.797	604.46
HVO_1966	70.9759	42.8476	43.9296	69.2396	53.2528	27.8015	66.9181	62.4964	41.5896	63.6847	56.081	36.6271
HVO_1967	106.86	76.7075	35.564	104.092	94.1253	26.101	115.033	100.541	44.7713	96.9557	94.5129	39.5342
HVO_1968	82.6439	59.6688	116.114	87.9872	52.7273	68.6197	84.3521	67.2088	67.3906	71.2964	65.0004	63.4544
HVO_1969	8.71199	6.07484	5.02277	7.88328	5.3979	3.42317	7.33476	7.04277	3.13078	6.91151	6.063	3.6628
HVO_1970	14.0827	10.9298	5.25027	12.8481	8.15268	4.942	12.0798	11.4121	6.18153	11.7662	11.6851	6.64916
HVO_1971	20.6983	15.4266	9.10919	17.017	13.8849	11.8897	15.8557	17.6341	12.499	15.509	16.9632	12.8389
HVO_1972	25.4676	28.8887	33.5599	21.2239	29.0324	25.5401	23.3137	39.1405	24.0311	19.2218	32.9944	21.9524
HVO_1973	216.212	212.507	393.462	226.686	202.088	241.643	226.971	297.668	331.341	220.984	233.837	303.166
HVO_1974	46.6425	72.363	231.271	40.5333	50.6979	116.775	40.9063	58.9311	102.953	36.0208	54.4603	101.356
HVO_1975	194.179	137.255	55.4319	273.445	191.7	40.0322	195.052	159.968	59.963	193.991	166.574	43.7436
HVO_1976	234.57	199.649	38.7163	306.625	196.174	31.1646	240.123	190.119	57.0816	225.393	204.941	40.4268
HVO_1977	476.343	561.673	569.885	770.937	858.974	1959.52	502.873	572.196	1676.34	531.594	1008.4	2974.48
HVO_1978	27.393	16.2913	10.1413	26.6088	17.6161	6.89741	26.814	17.5191	9.17697	24.9113	20.1842	7.94036
HVO_1979	111.747	73.0099	42.0284	100.392	80.6769	36.2203	121.483	107.703	53.7027	116.099	97.518	43.0223
HVO_1980	57.4038	28.4435	56.9739	88.7385	41.3558	40.6818	62.1102	43.7145	41.7152	69.2478	32.1815	30.9243
HVO_1981	342.176	139.962	61.0404	631.138	236.918	40.5578	478.074	149.593	75.9319	479.759	158.601	52.4133
HVO_1983	23.9132	9.42644	3.94182	10.7257	8.48546	2.3367	24.2969	9.9795	4.16244	17.2213	8.8746	2.84319
HVO_1984	19.8668	6.66369	2.98598	7.54557	5.46873	1.66893	21.3599	5.82634	2.32022	13.4	5.98974	1.72194
HVO_1984A	34.7559	1.83897	5.56369	5.62586	2.72084	1.80656	42.2336	1.69927	0.546168	19.3437	1.99675	0.457771
HVO_1985	15.812	13.1234	19.7885	17.6838	14.3151	11.3817	15.108	14.6957	13.0221	16.4434	13.2643	12.5755
HVO_1986	15.2882	9.76222	18.6217	17.3996	14.8352	11.0212	14.637	16.1384	13.9689	15.7458	14.1284	12.8579
HVO_1987	39.6516	352.781	68.997	36.0539	208.966	63.0172	39.4849	356.079	140.633	29.5039	355.258	104.809
HVO_1988	63.3988	513.26	84.721	61.3094	292.843	89.4251	66.4129	498.625	194.427	50.7706	501.369	148.795
HVO_1989	36.6072	27.8562	19.1291	38.4713	32.2324	10.1864	42.9871	34.3539	14.9037	40.9282	35.989	12.8408
HVO_1991	111.596	633.327	246.277	232.273	758.694	236.332	199.321	1189.07	377.876	327.783	907.005	318.041
HVO_1992	2189.67	1876.14	1814.19	1943.6	1130.82	1863.86	2279.62	1576.1	1310.59	1942.93	1096.65	1304.9
HVO_1993	76.9897	64.9853	62.586	88.6299	54.9569	39.441	87.4584	62.4267	50.2985	84.0867	63.7459	45.2233
HVO_1994	3.12338	1.02662	2.88698	1.81453	0.897791	2.19066	2.01681	1.48107	0.984284	2.24591	1.30654	1.05001
HVO_1995	34.9834	21.3466	37.7573	31.7962	22.283	20.1188	36.5855	26.1203	31.3782	35.2103	25.7846	30.4118
HVO_1996	44.8806	37.8642	25.7039	41.8034	35.3338	16.7532	45.4675	41.7302	26.4593	42.5787	40.0453	24.6342
HVO_1997	22.8594	24.6664	70.063	19.0694	25.7028	52.4355	16.1255	41.5456	56.4309	16.256	40.4523	43.2956
HVO_1998	8.82638	7.46552	9.32431	7.52087	6.79387	5.84085	7.0084	8.89508	6.85156	7.43475	8.90197	5.63319
HVO_1999	16.5967	13.2776	10.9264	535.422	328.834	363.005	14.1332	16.0484	13.9294	21.4762	28.9873	36.0879
HVO_2000	4.02456	2.97613	3.03038	168.163	93.9537	114.721	2.80628	2.85038	3.39251	5.82485	7.43222	10.395
HVO_2001	64.2655	26.9744	16.6622	71.8229	34.959	11.7151	72.9882	31.692	18.7265	62.3368	30.6461	13.5641
HVO_2002	96.3108	61.4849	79.5855	106.474	57.2106	65.5334	117.838	78.9151	67.3572	110.815	76.7315	58.7418
HVO_2003	100.014	50.5	79.7667	113.242	58.0064	59.3599	115.962	75.4993	68.1347	106.578	73.1982	61.0323
HVO_2004	36.9141	15.1914	35.7463	43.5295	19.1333	18.7727	39.2101	20.6415	22.1843	42.2306	20.1791	20.0606
HVO_2006	11.278	10.0348	4.07961	10.0042	8.12626	4.60382	7.36549	9.05694	6.02861	7.56729	8.30605	5.03639
HVO_2007	22.3374	35.7633	76.6741	16.0179	23.6033	49.5391	19.8297	35.2738	50.0275	16.2925	28.8608	43.9692
HVO_2008	63.6717	32.5286	32.8764	66.4077	38.0583	20.9187	69.4825	37.6876	26.8501	63.9441	38.578	22.8082
HVO_2009	167.643	117.7	69.0446	80.7941	119.303	56.9463	116.391	159.829	82.1469	101.512	174.179	71.4869
HVO_2010	62.0832	48.1248	46.5211	72.4656	54.4693	30.3702	63.8067	60.1243	38.9502	55.9462	66.7909	32.8892
HVO_2011	132.387	116.593	332.176	88.1837	117.798	186.274	119.875	179.317	234.377	97.2254	149.309	228.78
HVO_2012	749.714	894.973	1087.26	91.0569	335.54	449.387	424.009	1023.46	1114.35	317.257	982.606	921.086
HVO_2013	129.913	282.35	204.362	58.5691	223.466	160.882	114.953	396.78	228.528	106.026	397.014	207.344
HVO_2014	44.3317	34.2688	40.9635	11.0668	19.1523	26.3197	39.9675	41.2445	37.6576	32.4892	36.8381	32.3563
HVO_2015	1610.21	1775.52	1048.63	563.53	1380.47	795.062	1313.92	3243.54	1553.34	1056.35	2748.9	1288.71
HVO_2016	246.058	226.334	197.464	73.6379	164.263	113.78	181.696	312.537	222.394	150.013	275.392	192.852
HVO_2017	852.077	1804.48	752.742	247.78	864.171	493.133	702.902	1732.28	1083.52	598.135	1636.39	858.471
HVO_2018	282.579	485.444	557.545	107.137	252.035	320.032	242.715	537.371	568.252	215.841	483.022	502.306
HVO_2019	232.437	631.57	190.99	162.316	342.197	170.338	234.478	591.401	290.648	187.125	574.339	268.646
HVO_2020	224.295	190.231	222.05	102.42	163.418	117.018	172.598	307.721	188.204	133.834	296.477	179.526
HVO_2021	143.72	90.5548	1192.6	40.9339	64.5807	148.772	44.7411	104.499	213.416	30.9363	83.7587	282.869
HVO_2022	204.375	319.111	213.036	50.7439	102.347	122.116	197.039	275.166	198.516	164.275	259.478	184.062
HVO_2023	12.7924	31.3427	4.22651	1.19113	0.782447	1.07172	10.5413	22.9599	10.3222	2.32855	4.43658	1.09205
HVO_2024	96.4867	82.9402	184.605	27.2579	53.8861	85.6411	72.3615	111.093	104.714	55.4769	102.372	95.6477
HVO_2025	48.8909	42.6169	87.0913	8.56404	33.9279	52.5892	27.4215	75.7968	65.0118	16.5893	72.5303	60.9832
HVO_2026	42.6567	35.5142	31.1577	7.16545	21.814	17.5798	23.0161	49.3509	24.0565	17.5552	48.2697	20.6699
HVO_2027	98.7806	71.1846	36.9066	95.8782	80.6368	27.6539	113.103	87.3715	26.3249	114.592	102.306	24.6955
HVO_2029	148.398	73.6631	104.908	51.5785	61.97	68.383	111.688	93.1909	124.086	117.028	90.7696	102.082
HVO_2031	312.856	165.987	19.9125	40.8403	131.335	43.3018	156.309	261.631	79.8555	192.553	207.799	40.5284
HVO_2032	114.436	70.9263	7.24203	14.9449	46.2392	10.6437	54.3099	93.6145	16.5105	66.9881	79.3414	9.85484
HVO_2033	75.57	50.4398	4.7099	8.87351	24.5019	6.8185	34.5701	60.0892	7.51327	42.2316	48.2436	4.83407
HVO_2034	79.988	58.539	4.68383	10.1569	27.5852	6.58935	40.5421	61.5635	8.10453	51.4647	52.6766	4.73434
HVO_2035	46.9723	32.2975	51.1505	20.4133	25.3493	31.1977	44.354	46.3096	44.3354	39.7053	44.4685	38.5593
HVO_2036	12.7918	11.3584	24.6464	9.98891	6.67686	12.3284	13.4993	16.93	14.9915	12.9357	15.8619	15.6667
HVO_2037	878.559	2389.16	892.686	587.406	1268.18	2555.96	1107.66	1098.86	4658.1	987.888	1660.05	5030.72
HVO_2037A	19.7408	111.905	39.199	15.3514	101.396	25.1634	32.2804	204.919	61.9302	48.1467	157.49	50.1921
HVO_2037B	29.7248	17.5872	11.0869	10.6745	13.8445	10.0891	32.5751	26.7279	15.9686	24.9485	25.9834	14.3646
HVO_2038	23.6841	464.147	192.773	47.1817	609.37	231.23	58.6187	744.574	361.718	102.237	605.516	306.149
HVO_2039	36.0194	23.625	5.59864	19.9993	17.1068	4.12086	45.1367	21.9802	7.35274	37.7037	24.3661	6.79834
HVO_2040	371.873	283.55	252.547	117.731	252.084	134.776	335.257	523.384	293.293	259.15	475.88	240.001
HVO_2041	68.3899	39.6898	29.1729	14.1828	26.946	13.6646	44.5179	59.1013	24.1104	38.9323	53.1831	18.0484
HVO_2042	18.3026	10.6231	6.65375	14.3893	11.5638	5.15879	20.8503	15.4434	5.49709	22.0655	15.8958	5.8945
HVO_2043	4.85699	4.67797	2.50664	3.57591	4.01163	1.65338	5.57701	5.76989	2.05645	4.62546	5.3169	1.97239
HVO_2044	5.41141	5.32098	2.75361	6.87613	5.09425	2.4626	6.029	6.78642	2.86478	5.81095	7.12325	2.29262
HVO_2045	27.1138	12.4686	11.4882	14.8644	17.0132	11.4046	24.5893	20.3809	13.5243	24.076	19.9844	12.2821
HVO_2046	12.4712	12.4273	14.0116	9.00025	15.5111	16.5982	10.6497	19.6022	15.0834	8.84046	16.843	12.6916
HVO_2047	72.8119	32.2586	35.9949	42.2963	66.306	41.3845	89.5343	77.9413	60.4418	76.9527	73.6034	49.1072
HVO_2048	157.426	75.5509	96.9825	112.047	114.955	83.4063	203.425	148.686	128.255	180.3	138.614	131.342
HVO_2049	98.476	44.7371	128.182	81.582	124.981	146.498	121.232	143.307	405.884	105.168	134.742	400.659
HVO_2051	0.512367	0.32434	0.0709329	0.410608	0.166123	0.0913983	0.535261	0.34392	0.126288	0.42478	0.292201	0.100106
HVO_2052	22.354	15.1769	10.854	23.2405	29.2549	15.9017	27.1086	33.4482	10.6076	24.4703	32.1365	9.31617
HVO_2053	102.773	59.1433	43.5231	69.6317	84.086	44.3097	117.678	143.306	104.005	109.538	151.222	86.6138
HVO_2055	33.6795	46.517	73.0787	27.9766	80.4095	58.7476	50.1186	131.415	94.855	52.1981	129.021	81.509
HVO_2056	64.4133	60.019	35.4771	34.6973	51.5973	33.5093	62.9625	80.664	51.4234	59.2079	80.0458	38.4963
HVO_2057	291.578	203.477	279.676	138.734	260.542	149.587	245.81	400.362	260.102	201.1	389.323	220.863
HVO_2057A	433.362	296.056	341.18	202.073	400.197	186.705	344.314	600.957	334.582	308.088	585.638	301.171
HVO_2058	54.8826	33.1711	67.6826	19.5583	30.8487	32.3139	52.7871	50.8005	58.4462	44.8323	46.4965	56.9142
HVO_2059	74.7001	54.915	40.0836	37.2095	37.6866	26.4935	74.6574	61.6286	39.7623	56.8857	58.3633	33.1014
HVO_2060	112.567	73.9284	48.7567	57.2386	55.9984	34.3062	119.731	94.6842	58.1431	82.5932	85.3384	48.9059
HVO_2061	472.421	395.053	424.483	97.1993	209.567	192.843	358.321	556.707	416.868	288.908	520.164	356.164
HVO_2062	2534	4742.26	2233.29	1618.77	2879.93	2158.89	2613.97	5168.41	3055.09	2319.84	3627.11	2203.65
HVO_2063	340.388	389.507	570.717	235.084	485.808	461.13	342.59	578.653	547.606	394.477	634.866	536.473
HVO_2064	674.761	574.32	133.319	348.618	354.432	111.104	649.096	775.39	328.7	544.202	661.645	272.056
HVO_2065	131.48	113.34	2.62068	49.0437	51.1876	25.4478	105.375	47.9963	8.95628	45.4457	35.8904	8.37875
HVO_2066	170.432	944.688	85.8239	634.952	1990.81	198.789	291.495	1357.13	325.233	554.67	1164.42	239.596
HVO_2067	102.308	50.8238	204.532	152.83	71.4432	119.401	121	64.4434	105.958	131.667	75.9857	92.4079
HVO_2068	68.5983	30.4475	16.0747	64.3178	42.9706	14.439	76.7971	39.784	17.7568	74.2093	40.8828	16.195
HVO_2069	238.375	135.415	102.068	189.82	168.828	95.8028	226.236	164.565	86.3969	185.543	172.968	72.7048
HVO_2070	324.345	149.466	263.527	250.994	239.918	214.349	303.23	223.764	220.885	239.567	235.536	208.592
HVO_2071	242.297	121.511	171.869	395.865	255.312	224.59	241.647	173.164	158.207	275.648	168.574	155.237
HVO_2072	24898.2	28273	2948.91	21140.7	26260.5	3863.61	25020.8	28159.6	9790.81	23667.7	25952.1	6439.51
HVO_2073	43.712	26.4249	45.4879	44.0433	33.8107	28.1503	39.8445	37.2466	37.593	42.7695	35.1966	34.2247
HVO_2074	25.1796	16.2072	10.8832	344.773	323.844	481.84	25.7482	20.2195	10.4733	36.2286	39.0605	26.518
HVO_2075	1232.81	2338.05	5191.64	1445.25	2927.93	3810.31	1524.82	2051.26	4426.37	1484.56	1968.83	4218.95
[truncated: 1,969 more rows]

## Sheet: README
This table reports normalized gene expression values for all detected genes across different strains and growth conditions.
Expression values are shown for wild-type and mutant strains at low, mid, and stationary growth phases.
Column name	Description
gene_id	Gene identifier
wt_low	Normalized expression value in wild-type at low growth phase
wt_mid	Normalized expression value in wild-type at mid growth phase
wt_stat	Normalized expression value in wild-type at stationary phase
ΔcirA_low	Normalized expression value in ΔcirA strain at low growth phase
ΔcirA_mid	Normalized expression value in ΔcirA strain at mid growth phase
ΔcirA_stat	Normalized expression value in ΔcirA strain at stationary phase
ΔcirD_low	Normalized expression value in ΔcirD strain at low growth phase
ΔcirD_mid	Normalized expression value in ΔcirD strain at mid growth phase
ΔcirD_stat	Normalized expression value in ΔcirD strain at stationary phase
ΔcsmR_low	Normalized expression value in ΔcsmR strain at low growth phase
ΔcsmR_mid	Normalized expression value in ΔcsmR strain at mid growth phase
ΔcsmR_stat	Normalized expression value in ΔcsmR strain at stationary phase
