# Supplementary material for: CsmR controls both, motility and cell shape, in Haloferax volcanii
Source: PLoS Genet. 2026 Jun 12;22(6):e1012198. doi: 10.1371/journal.pgen.1012198 (PMC13286277; doi:10.1371/journal.pgen.1012198)
Supplement: S10 Table — Motif occurrences identified from sequences centered on high-confidence CsmR ChIP-seq peak summits. The table reports the associated peak identifier, motif occurrence significance, motif sequence, inferred motif orientation, and position of the motif relative to the ChIP-seq peak summit. (XLSX) [file pgen.1012198.s010.xlsx]

## Sheet: Sheet1
peak_id	pvalue	motif_sequence	motif_strand	position_from_peak
102	5.95e-11	TTATCTCGATTGATACTCGGTGGCGCAGTCTTAT	+	49
103	2.65e-08	CTATCAGATGTGAAACCTCAAACCCATGGTGAAT	+	12
115	2.18e-05	ATATCAGTGACGAGACCGCCGAGCGAGCCGAATC	+	0
118	2.38e-08	ATTCCAATTTTGATAACTACACTCGCTGAGACAA	-	-45
124	1.43e-12	CTTTCTGTTTTGATAATCGGGACTGTTGATTTAT	-	-31
126	3.59e-07	TTCTCAGGCGTGATACCGCCTCTCGAAGCGAAAC	-	-36
127	5.67e-09	ATATCAACCGTGATAGCCGGCGGCCGGCGCTTAT	-	-51
131	2.82e-10	CTATCAACTTTGATATATGGGGCGAATCGCTTAA	+	5
132	5.95e-11	GTATCACGAGTGATAATGTCTCGAATAGATTTAT	-	15
133	6.56e-14	ATATCAGCCTTGATAATGGGGAGGAAGGGTTTAT	-	-23
134	1.2e-12	ATATCAGTCTTGATAGTGAGGGCCGTAGCGTTAT	+	0
135	9.21e-11	ATATCGGGTCTGATAACGGGACGGGAACTTTCTT	+	47
138	4.8e-12	TTATCAGCCGTGATTATCCCCGCCGAGTGTTTAT	-	-39
139	4.44e-08	TTATCGGCGCTGAGGCTCGGAGGCGGACGTTTAT	-	19
145	7.32e-08	TATCGTGAGTTGATAATGGGGCGCGAAGCTTTAT	+	7
146	9.19e-07	GTATCGTCGGTGATAGCTGGAGATACTCCGGCAT	-	-20
151	1.05e-09	CTATCAATCCTGAAACCCTGCGCGAACGCTTTTT	-	32
152	1.35e-09	CTATCATTCGTGATACTCCGCGGAGAGGGTTGAA	-	-66
162	2.2e-09	TTATCGGCCCTGATAACCGCGTCACAACGCTCAT	-	-35
173	6.04e-07	ATATCAGCTTCGAGAATCGTCGAGGCCGCCCGAG	-	-57
175	6.26e-10	ATATCAAACGTGATTTTTTGGGCGAACAGTTTAC	-	-24
181	5.38e-06	CTTCAGAAATCGATTCTTGGCTTCAAATTCTATA	+	-21
186	1.38e-06	TTAATAATAAAGTCAATCTCCAATGCATTTTTAT	-	-35
189	3.8e-11	ATTTCAACGATGATAGCTGGGTGTGTAGATTTAT	+	72
191	1.55e-08	TTCTTAGTTTAGATAATTTCTTTTCTGGTTAGTT	+	-58
195	9.19e-07	TTATCAGACGTGATAAAACTAGAACACAAACGAG	-	-69
196	3.56e-09	CTATCAGAACTGATAGTTAGCGGGACAACGCTTT	-	-62
197	4.22e-10	TTCTCAGATATGATACCCGAGAGCGTGGTCTTAT	+	12
198	5.05e-09	GTCTCAATTTCGATACCGGTCCCGGAACGATTAT	+	-28
206	3.56e-09	TTCTCAGCTTTGATTACTCTCTGCGGCGCTCTTT	+	-60
212	1.35e-09	ATACCGCGTCTGATAACCAGAGACGGAGGTTTAT	-	-12
214	2.65e-08	TTTTCGGCCGCGATAACGAGGGGGGTAGAACTAA	-	-26
221	6e-08	AAATCGGGTGTGATACCGACTGCCGTGTTGCGAT	-	-20
232	1.95e-09	TTATCGGCCGTGATTTCCGCACCTAAAACACTTT	-	-66
258	2.99e-06	TTCTCGACAGTGAGATCTTCCCAAACTTTCCCTG	-	3
267	9.99e-09	TTTTCAATTCTGAAATTTGAAATCATATATGTTG	-	-12
27	1.59e-05	AACCCTGTTGTGATGTTCGGTGCCGTCGGAATGA	+	-28
271	7.13e-06	CACTCGCCATTGATTTTGACAGCGGTTTCGTCGA	-	40
282	1.49e-06	TTCCCAGTACGGTTACTGTTATATCTACTGTCAT	-	-44
50	1.62e-06	CTACCGTCATAGAATATGCGTGGTATAGTACAAT	+	-20
51	1.22e-05	TTATCGTCGCCGACATCTGGAAGACCTCCGCGTT	-	-32
54	5.67e-09	ATATTCGTGGTGTTAACTTTCGATAATTAGTTAT	-	-77
56	6.04e-07	TTATTCAATTCGATAACTTTCTCTCCGGTTTACT	-	-30
67	1.92e-05	GATTTTGCAGCGATTTTTGGAGCAGGTTTCTATG	+	55
69	2.04e-06	TTCTCATAGTTGATGTCGTACATCGCGGTCCGTT	+	68
72	1.19e-09	ATATCTGTTTTGATATCTTCATCTCCATGATAGA	-	-33
81	1.44e-07	ATATCGTTCGTGATTCCGATATCGACTGCGTGGT	-	-30
84	4.44e-08	AAATCAATTCGGAGAACCGGACGCGAATACTTAG	-	-87
90	4.33e-06	TTCCCACGAGTGATAACCCCGCCCGACAGTCGGT	+	11
98	2.82e-10	ATATCAGTACTGATACTATCTGAGAACACTTTTA	+	-27
