# Supplementary material for: CsmR controls both, motility and cell shape, in Haloferax volcanii
Source: PLoS Genet. 2026 Jun 12;22(6):e1012198. doi: 10.1371/journal.pgen.1012198 (PMC13286277; doi:10.1371/journal.pgen.1012198)
Supplement: S11 Table — High-confidence CsmR ChIP-seq peak set obtained from MACS3 peak calling and replicate-support filtering. Peaks were retained based on ChIP enrichment, statistical significance, and support across biological replicates. The table includes genomic coordinates, summit positions, peak width, pileup signal, fold enrichment, transformed p- and q-values, and replicate support. (XLSX) [file pgen.1012198.s011.xlsx]

## Sheet: Sheet1
chr	start	end	length	abs_summit	pileup	log10_pvalue	fold_enrichment	log10_qvalue	name	peak_width	peak_id	n_reps_supported
CP001955.1	544038	544857	820	544383	1639	1147.95	12.449	1142.3	csmr_pooled_peak_81	820	81	3
CP001956.1	1283201	1284002	802	1283559	1331	860.434	10.8539	855.538	csmr_pooled_peak_145	802	145	3
CP001956.1	205497	206328	832	205908	1146	687.856	9.63849	683.669	csmr_pooled_peak_98	832	98	3
CP001955.1	427608	428197	590	427897	951	608.206	10.6145	604.294	csmr_pooled_peak_72	590	72	3
CP001956.1	1027637	1028561	925	1028145	997	574.396	9.04611	570.559	csmr_pooled_peak_127	925	127	3
CP001956.1	1896305	1896709	405	1896553	972	493.173	7.56716	489.563	csmr_pooled_peak_181	405	181	3
CP001953.1	29026	30090	1065	29704	848	481.408	8.83037	477.835	csmr_pooled_peak_3	1065	3	3
CP001956.1	1751225	1752398	1174	1752110	738	398.699	8.20775	395.271	csmr_pooled_peak_171	1174	171	3
CP001956.1	97185	97712	528	97492	689	323.825	6.81854	320.527	csmr_pooled_peak_90	528	90	3
CP001956.1	1099278	1100228	951	1099979	650	318.801	7.19077	315.517	csmr_pooled_peak_134	951	134	3
CP001956.1	2045870	2046614	745	2046151	682	309.045	6.5171	305.783	csmr_pooled_peak_195	745	195	3
CP001954.1	31	3468	3438	1731	633	306.485	7.06889	303.227	csmr_pooled_peak_20	3438	20	3
CP001956.1	1823342	1824318	977	1823791	998	306.446	4.34317	303.188	csmr_pooled_peak_173	977	173	3
CP001956.1	2169548	2170338	791	2169926	578	252.526	6.21896	249.391	csmr_pooled_peak_206	791	206	3
CP001955.1	594843	595808	966	595501	792	252.487	4.4848	249.353	csmr_pooled_peak_84	966	84	3
CP001957.1	54477	55767	1291	54992	689	235.184	4.7797	232.116	csmr_pooled_peak_267	1291	267	3
CP001956.1	552354	553059	706	552825	570	230.448	5.68821	227.392	csmr_pooled_peak_118	706	118	3
CP001955.1	132670	133415	746	132862	538	228.544	6.00967	225.495	csmr_pooled_peak_50	746	50	3
CP001956.1	301749	302378	630	302078	585	203.029	4.84626	200.047	csmr_pooled_peak_100	630	100	3
CP001956.1	1091647	1092493	847	1092134	493	194.09	5.50793	191.129	csmr_pooled_peak_131	847	131	3
CP001956.1	2080803	2081832	1030	2081356	490	165.876	4.71345	162.995	csmr_pooled_peak_196	1030	196	3
CP001956.1	1095757	1096786	1030	1096331	440	155.805	4.917	152.957	csmr_pooled_peak_132	1030	132	3
CP001957.1	84471	85034	564	84682	650	143.777	3.31036	140.968	csmr_pooled_peak_282	564	282	3
CP001956.1	358850	359575	726	359137	416	128.799	4.31794	126.054	csmr_pooled_peak_102	726	102	3
CP001956.1	2082140	2083192	1053	2082755	446	122.155	3.88502	119.441	csmr_pooled_peak_197	1053	197	3
CP001956.1	2636001	2636900	900	2636704	384	118.365	4.29262	115.667	csmr_pooled_peak_214	900	214	3
CP001956.1	1102112	1103067	956	1102639	382	114.351	4.18055	111.672	csmr_pooled_peak_135	956	135	3
CP001956.1	1846366	1846995	630	1846690	378	114.188	4.21361	111.51	csmr_pooled_peak_175	630	175	3
CP001956.1	1904525	1905517	993	1905271	373	111.41	4.16997	108.744	csmr_pooled_peak_186	993	186	3
CP001956.1	2754157	2754610	454	2754383	588	107.304	2.90195	104.655	csmr_pooled_peak_220	454	220	3
CP001957.1	42250	42993	744	42650	446	105.865	3.46666	103.222	csmr_pooled_peak_258	744	258	3
CP001956.1	723966	724557	592	724222	375	104.013	3.91166	101.379	csmr_pooled_peak_124	592	124	3
CP001956.1	2834827	2835737	911	2835310	438	101.21	3.3963	98.5923	csmr_pooled_peak_232	911	232	3
CP001956.1	1584031	1584978	948	1584651	422	96.687	3.3725	94.0921	csmr_pooled_peak_162	948	162	3
CP001956.1	2331637	2332454	818	2332039	341	91.9906	3.81318	89.4199	csmr_pooled_peak_210	818	210	3
CP001956.1	2758979	2759524	546	2759172	375	88.8838	3.45045	86.3305	csmr_pooled_peak_221	546	221	3
CP001956.1	795104	795764	661	795503	351	87.3975	3.57807	84.853	csmr_pooled_peak_126	661	126	3
CP001956.1	372638	373387	750	373115	344	83.4637	3.50531	80.9479	csmr_pooled_peak_103	750	103	3
CP001956.1	1927908	1928663	756	1928200	317	78.2701	3.54559	75.7891	csmr_pooled_peak_189	756	189	3
CP001956.1	489519	490596	1078	489758	368	75.9484	3.12148	73.4866	csmr_pooled_peak_115	1078	115	3
CP001956.1	2497357	2497984	628	2497674	334	75.9031	3.33497	73.4415	csmr_pooled_peak_212	628	212	3
CP001955.1	169158	169610	453	169367	324	73.3352	3.32265	70.8901	csmr_pooled_peak_56	453	56	3
CP001956.1	1287411	1287857	447	1287581	330	73.2984	3.27896	70.8544	csmr_pooled_peak_146	447	146	3
CP001956.1	2095873	2096370	498	2096086	302	70.0891	3.37835	67.6679	csmr_pooled_peak_198	498	198	3
CP001957.1	62888	63182	295	63010	451	66.3084	2.54331	63.9182	csmr_pooled_peak_271	295	271	3
CP001956.1	1115829	1116554	726	1116109	340	62.4426	2.88462	60.0746	csmr_pooled_peak_138	726	138	3
CP001955.1	143138	144220	1083	143639	286	61.1614	3.17962	58.8016	csmr_pooled_peak_51	1083	51	3
CP001955.1	34792	35225	434	34979	279	58.174	3.12191	55.8326	csmr_pooled_peak_27	434	27	3
CP001955.1	155841	156389	549	156070	281	52.8055	2.91325	50.4946	csmr_pooled_peak_54	549	54	3
CP001956.1	1097366	1099149	1784	1098640	267	52.2774	2.98811	49.9703	csmr_pooled_peak_133	1784	133	3
CP001956.1	1947216	1947696	481	1947464	265	51.3169	2.96581	49.0164	csmr_pooled_peak_191	481	191	3
CP001956.1	2837263	2838048	786	2837721	316	50.7253	2.65327	48.4291	csmr_pooled_peak_233	786	233	3
CP001955.1	150639	151015	377	150879	268	49.185	2.8657	46.8984	csmr_pooled_peak_52	377	52	3
CP001956.1	375676	376523	848	376293	265	47.9851	2.84056	45.7084	csmr_pooled_peak_105	848	105	3
CP001956.1	1354740	1355476	737	1355228	280	47.6556	2.7384	45.3809	csmr_pooled_peak_152	737	152	3
CP001955.1	390753	391002	250	390766	246	42.5228	2.75397	40.2801	csmr_pooled_peak_69	250	69	3
CP001955.1	169880	170638	759	170399	311	40.0083	2.35224	37.7839	csmr_pooled_peak_57	759	57	3
CP001956.1	1196993	1197359	367	1197115	237	35.0377	2.51253	32.852	csmr_pooled_peak_139	367	139	3
CP001957.1	35226	36403	1178	35399	354	33.9523	2.06022	31.7742	csmr_pooled_peak_252	1178	252	3
CP001955.1	363564	364080	517	363725	219	31.1227	2.45293	28.9718	csmr_pooled_peak_65	517	65	3
CP001956.1	1831475	1831860	386	1831681	219	31.1227	2.45293	28.9718	csmr_pooled_peak_174	386	174	3
CP001955.1	601099	601819	721	601632	229	29.2782	2.32516	27.1465	csmr_pooled_peak_86	721	86	3
CP001956.1	2024772	2025032	261	2024906	211	28.0112	2.36373	25.8908	csmr_pooled_peak_193	261	193	3
CP001955.1	377627	378068	442	377871	196	22.5306	2.19648	20.4859	csmr_pooled_peak_67	442	67	3
CP001956.1	1315129	1315598	470	1315374	198	21.359	2.13381	19.3311	csmr_pooled_peak_151	470	151	3
