# Supplementary material for: CsmR controls both, motility and cell shape, in Haloferax volcanii
Source: PLoS Genet. 2026 Jun 12;22(6):e1012198. doi: 10.1371/journal.pgen.1012198 (PMC13286277; doi:10.1371/journal.pgen.1012198)
Supplement: S12 Table — Annotation of high-confidence CsmR ChIP-seq peaks with associated genomic features and RNA-seq integration groups. The table reports peak-level enrichment statistics, motif information, associated genes, strand-aware distances between peak summits and gene starts, genomic peak–gene relationships, and target categories used for integration of CsmR binding with differential gene expression. (XLSX) [file pgen.1012198.s012.xlsx]

## Sheet: Sheet1
peak_id	chr	abs_summit	fold_enrichment	log10_qvalue	n_reps_supported	peak_width	motif_sequence	motif_strand	position_from_peak	gene	strand_gene	distance_to_start	relation	chip_group
81	CP001955.1	544383	12.449	1142.3	3	820	ATATCGTTCGTGATTCCGATATCGACTGCGTGGT	-	-30	HVO_A0540	-	-136	in_gene	Peak, matched orientation
145	CP001956.1	1283559	10.8539	855.538	3	802	TATCGTGAGTTGATAATGGGGCGCGAAGCTTTAT	+	7	HVO_1409	+	-639	left_gene	Rest
145	CP001956.1	1283559	10.8539	855.538	3	802	TATCGTGAGTTGATAATGGGGCGCGAAGCTTTAT	+	7	HVO_1410	+	53	right_gene	Peak, matched orientation
98	CP001956.1	205908	9.63849	683.669	3	832	ATATCAGTACTGATACTATCTGAGAACACTTTTA	+	-27	HVO_0226	-	77	left_gene	Peak, opposite orientation
98	CP001956.1	205908	9.63849	683.669	3	832	ATATCAGTACTGATACTATCTGAGAACACTTTTA	+	-27	HVO_0227	+	86	right_gene	Peak, matched orientation
72	CP001955.1	427897	10.6145	604.294	3	590	ATATCTGTTTTGATATCTTCATCTCCATGATAGA	-	-33	HVO_A0424	+	-175	in_gene	Peak, opposite orientation
127	CP001956.1	1028145	9.04611	570.559	3	925	ATATCAACCGTGATAGCCGGCGGCCGGCGCTTAT	-	-51	HVO_1127	-	-484	in_gene	Rest
181	CP001956.1	1896553	7.56716	489.563	3	405	CTTCAGAAATCGATTCTTGGCTTCAAATTCTATA	+	-21	HVO_2049	+	-701	in_gene	Rest
3	CP001953.1	29704	8.83037	477.835	3	1065				HVO_B0026	+	-1345	left_gene	Rest
3	CP001953.1	29704	8.83037	477.835	3	1065				HVO_B0027	+	214	right_gene	Peak, no motif
171	CP001956.1	1752110	8.20775	395.271	3	1174				HVO_1903	+	-511	in_gene	Rest
90	CP001956.1	97492	6.81854	320.527	3	528	TTCCCACGAGTGATAACCCCGCCCGACAGTCGGT	+	11	HVO_0099	+	-2051	left_gene	Rest
90	CP001956.1	97492	6.81854	320.527	3	528	TTCCCACGAGTGATAACCCCGCCCGACAGTCGGT	+	11	HVO_0099A	+	264	right_gene	Rest
134	CP001956.1	1099979	7.19077	315.517	3	951	ATATCAGTCTTGATAGTGAGGGCCGTAGCGTTAT	+	0	HVO_1209	+	-445	left_gene	Rest
134	CP001956.1	1099979	7.19077	315.517	3	951	ATATCAGTCTTGATAGTGAGGGCCGTAGCGTTAT	+	0	HVO_1210	+	107	right_gene	Peak, matched orientation
195	CP001956.1	2046151	6.5171	305.783	3	745	TTATCAGACGTGATAAAACTAGAACACAAACGAG	-	-69	HVO_2173	+	-1177	left_gene	Rest
195	CP001956.1	2046151	6.5171	305.783	3	745	TTATCAGACGTGATAAAACTAGAACACAAACGAG	-	-69	HVO_2174	+	19	right_gene	Peak, opposite orientation
20	CP001954.1	1731	7.06889	303.227	3	3438				HVO_D0003	+	-1029	in_gene	Rest
173	CP001956.1	1823791	4.34317	303.188	3	977	ATATCAGCTTCGAGAATCGTCGAGGCCGCCCGAG	-	-57	HVO_1976	+	-1704	left_gene	Rest
173	CP001956.1	1823791	4.34317	303.188	3	977	ATATCAGCTTCGAGAATCGTCGAGGCCGCCCGAG	-	-57	HVO_1977	+	152	right_gene	Peak, opposite orientation
206	CP001956.1	2169926	6.21896	249.391	3	791	TTCTCAGCTTTGATTACTCTCTGCGGCGCTCTTT	+	-60	HVO_2301	-	-15	in_gene	Peak, opposite orientation
84	CP001955.1	595501	4.4848	249.353	3	966	AAATCAATTCGGAGAACCGGACGCGAATACTTAG	-	-87	HVO_A0591	-	-749	in_gene	Rest
267	CP001957.1	54992	4.7797	232.116	3	1291	TTTTCAATTCTGAAATTTGAAATCATATATGTTG	-	-12	HVO_C0054	-	657	left_gene	Rest
267	CP001957.1	54992	4.7797	232.116	3	1291	TTTTCAATTCTGAAATTTGAAATCATATATGTTG	-	-12	HVO_C0055	-	-575	right_gene	Rest
118	CP001956.1	552825	5.68821	227.392	3	706	ATTCCAATTTTGATAACTACACTCGCTGAGACAA	-	-45	HVO_0620	-	196	left_gene	Peak, matched orientation
118	CP001956.1	552825	5.68821	227.392	3	706	ATTCCAATTTTGATAACTACACTCGCTGAGACAA	-	-45	HVO_0621	-	-1768	right_gene	Rest
50	CP001955.1	132862	6.00967	225.495	3	746	CTACCGTCATAGAATATGCGTGGTATAGTACAAT	+	-20	HVO_A0133	-	1225	left_gene	Rest
50	CP001955.1	132862	6.00967	225.495	3	746	CTACCGTCATAGAATATGCGTGGTATAGTACAAT	+	-20	HVO_A0135	+	544	right_gene	Rest
100	CP001956.1	302078	4.84626	200.047	3	630				HVO_0333	+	-327	in_gene	Rest
131	CP001956.1	1092134	5.50793	191.129	3	847	CTATCAACTTTGATATATGGGGCGAATCGCTTAA	+	5	HVO_1200	-	198	left_gene	Peak, opposite orientation
131	CP001956.1	1092134	5.50793	191.129	3	847	CTATCAACTTTGATATATGGGGCGAATCGCTTAA	+	5	HVO_1201	+	125	right_gene	Peak, matched orientation
196	CP001956.1	2081356	4.71345	162.995	3	1030	CTATCAGAACTGATAGTTAGCGGGACAACGCTTT	-	-62	HVO_2214	-	89	left_gene	Peak, matched orientation
196	CP001956.1	2081356	4.71345	162.995	3	1030	CTATCAGAACTGATAGTTAGCGGGACAACGCTTT	-	-62	HVO_2215	-	-201	right_gene	Rest
132	CP001956.1	1096331	4.917	152.957	3	1030	GTATCACGAGTGATAATGTCTCGAATAGATTTAT	-	15	HVO_1203	-	117	left_gene	Peak, matched orientation
132	CP001956.1	1096331	4.917	152.957	3	1030	GTATCACGAGTGATAATGTCTCGAATAGATTTAT	-	15	HVO_1205	-	-685	right_gene	Rest
282	CP001957.1	84682	3.31036	140.968	3	564	TTCCCAGTACGGTTACTGTTATATCTACTGTCAT	-	-44	HVO_C0088	-	157	left_gene	Peak, matched orientation
102	CP001956.1	359137	4.31794	126.054	3	726	TTATCTCGATTGATACTCGGTGGCGCAGTCTTAT	+	49	HVO_0403	+	-1105	left_gene	Rest
102	CP001956.1	359137	4.31794	126.054	3	726	TTATCTCGATTGATACTCGGTGGCGCAGTCTTAT	+	49	HVO_0405	+	310	right_gene	Rest
197	CP001956.1	2082755	3.88502	119.441	3	1053	TTCTCAGATATGATACCCGAGAGCGTGGTCTTAT	+	12	HVO_2219	-	20	left_gene	Peak, opposite orientation
197	CP001956.1	2082755	3.88502	119.441	3	1053	TTCTCAGATATGATACCCGAGAGCGTGGTCTTAT	+	12	HVO_2220	+	47	right_gene	Peak, matched orientation
214	CP001956.1	2636704	4.29262	115.667	3	900	TTTTCGGCCGCGATAACGAGGGGGGTAGAACTAA	-	-26	HVO_2805	-	64	left_gene	Peak, matched orientation
214	CP001956.1	2636704	4.29262	115.667	3	900	TTTTCGGCCGCGATAACGAGGGGGGTAGAACTAA	-	-26	HVO_2805A	+	213	right_gene	Peak, opposite orientation
135	CP001956.1	1102639	4.18055	111.672	3	956	ATATCGGGTCTGATAACGGGACGGGAACTTTCTT	+	47	HVO_1212	-	179	left_gene	Peak, opposite orientation
135	CP001956.1	1102639	4.18055	111.672	3	956	ATATCGGGTCTGATAACGGGACGGGAACTTTCTT	+	47	HVO_1213	+	116	right_gene	Peak, matched orientation
175	CP001956.1	1846690	4.21361	111.51	3	630	ATATCAAACGTGATTTTTTGGGCGAACAGTTTAC	-	-24	HVO_2000	-	53	left_gene	Peak, matched orientation
175	CP001956.1	1846690	4.21361	111.51	3	630	ATATCAAACGTGATTTTTTGGGCGAACAGTTTAC	-	-24	HVO_2001	+	136	right_gene	Peak, opposite orientation
186	CP001956.1	1905271	4.16997	108.744	3	993	TTAATAATAAAGTCAATCTCCAATGCATTTTTAT	-	-35	HVO_2055	-	75	left_gene	Peak, matched orientation
186	CP001956.1	1905271	4.16997	108.744	3	993	TTAATAATAAAGTCAATCTCCAATGCATTTTTAT	-	-35	HVO_2056	+	179	right_gene	Peak, opposite orientation
220	CP001956.1	2754383	2.90195	104.655	3	454				HVO_2919	+	-362	in_gene	Rest
258	CP001957.1	42650	3.46666	103.222	3	744	TTCTCGACAGTGAGATCTTCCCAAACTTTCCCTG	-	3	HVO_C0043	+	-202	in_gene	Peak, opposite orientation
124	CP001956.1	724222	3.91166	101.379	3	592	CTTTCTGTTTTGATAATCGGGACTGTTGATTTAT	-	-31	HVO_0804	-	207	left_gene	Peak, matched orientation
124	CP001956.1	724222	3.91166	101.379	3	592	CTTTCTGTTTTGATAATCGGGACTGTTGATTTAT	-	-31	HVO_0805	-	-307	right_gene	Rest
232	CP001956.1	2835310	3.3963	98.5923	3	911	TTATCGGCCGTGATTTCCGCACCTAAAACACTTT	-	-66	HVO_3002	-	92	left_gene	Peak, matched orientation
232	CP001956.1	2835310	3.3963	98.5923	3	911	TTATCGGCCGTGATTTCCGCACCTAAAACACTTT	-	-66	HVO_3003	-	-298	right_gene	Rest
162	CP001956.1	1584651	3.3725	94.0921	3	948	TTATCGGCCCTGATAACCGCGTCACAACGCTCAT	-	-35	HVO_1713	-	60	left_gene	Peak, matched orientation
162	CP001956.1	1584651	3.3725	94.0921	3	948	TTATCGGCCCTGATAACCGCGTCACAACGCTCAT	-	-35	HVO_1714	-	-960	right_gene	Rest
210	CP001956.1	2332039	3.81318	89.4199	3	818				HVO_2462	-	-113	in_gene	Peak, no motif
221	CP001956.1	2759172	3.45045	86.3305	3	546	AAATCGGGTGTGATACCGACTGCCGTGTTGCGAT	-	-20	HVO_2924	+	-2166	left_gene	Rest
221	CP001956.1	2759172	3.45045	86.3305	3	546	AAATCGGGTGTGATACCGACTGCCGTGTTGCGAT	-	-20	HVO_3060	+	65	right_gene	Peak, opposite orientation
126	CP001956.1	795503	3.57807	84.853	3	661	TTCTCAGGCGTGATACCGCCTCTCGAAGCGAAAC	-	-36	HVO_0876	+	-480	left_gene	Rest
126	CP001956.1	795503	3.57807	84.853	3	661	TTCTCAGGCGTGATACCGCCTCTCGAAGCGAAAC	-	-36	HVO_0877	+	40	right_gene	Peak, opposite orientation
103	CP001956.1	373115	3.50531	80.9479	3	750	CTATCAGATGTGAAACCTCAAACCCATGGTGAAT	+	12	HVO_0417	-	89	left_gene	Peak, opposite orientation
103	CP001956.1	373115	3.50531	80.9479	3	750	CTATCAGATGTGAAACCTCAAACCCATGGTGAAT	+	12	HVO_0418	-	-1602	right_gene	Rest
189	CP001956.1	1928200	3.54559	75.7891	3	756	ATTTCAACGATGATAGCTGGGTGTGTAGATTTAT	+	72	HVO_2074	+	-5	in_gene	Peak, matched orientation
115	CP001956.1	489758	3.12148	73.4866	3	1078	ATATCAGTGACGAGACCGCCGAGCGAGCCGAATC	+	0	HVO_0554	+	-2170	in_gene	Rest
212	CP001956.1	2497674	3.33497	73.4415	3	628	ATACCGCGTCTGATAACCAGAGACGGAGGTTTAT	-	-12	HVO_2649	-	40	left_gene	Peak, matched orientation
212	CP001956.1	2497674	3.33497	73.4415	3	628	ATACCGCGTCTGATAACCAGAGACGGAGGTTTAT	-	-12	HVO_2650	+	292	right_gene	Rest
56	CP001955.1	169367	3.32265	70.8901	3	453	TTATTCAATTCGATAACTTTCTCTCCGGTTTACT	-	-30	HVO_A0167	+	-219	left_gene	Peak, opposite orientation
56	CP001955.1	169367	3.32265	70.8901	3	453	TTATTCAATTCGATAACTTTCTCTCCGGTTTACT	-	-30	HVO_A0168	-	-759	right_gene	Rest
146	CP001956.1	1287581	3.27896	70.8544	3	447	GTATCGTCGGTGATAGCTGGAGATACTCCGGCAT	-	-20	HVO_1413	+	-1219	left_gene	Rest
146	CP001956.1	1287581	3.27896	70.8544	3	447	GTATCGTCGGTGATAGCTGGAGATACTCCGGCAT	-	-20	HVO_1414	+	80	right_gene	Peak, opposite orientation
198	CP001956.1	2096086	3.37835	67.6679	3	498	GTCTCAATTTCGATACCGGTCCCGGAACGATTAT	+	-28	HVO_2231	+	-777	left_gene	Rest
198	CP001956.1	2096086	3.37835	67.6679	3	498	GTCTCAATTTCGATACCGGTCCCGGAACGATTAT	+	-28	HVO_2232	+	86	right_gene	Peak, matched orientation
271	CP001957.1	63010	2.54331	63.9182	3	295	CACTCGCCATTGATTTTGACAGCGGTTTCGTCGA	-	40	HVO_C0064	+	-1283	left_gene	Rest
271	CP001957.1	63010	2.54331	63.9182	3	295	CACTCGCCATTGATTTTGACAGCGGTTTCGTCGA	-	40	HVO_C0067	-	-1921	right_gene	Rest
138	CP001956.1	1116109	2.88462	60.0746	3	726	TTATCAGCCGTGATTATCCCCGCCGAGTGTTTAT	-	-39	HVO_1224	-	175	left_gene	Peak, matched orientation
138	CP001956.1	1116109	2.88462	60.0746	3	726	TTATCAGCCGTGATTATCCCCGCCGAGTGTTTAT	-	-39	HVO_1225	+	75	right_gene	Peak, opposite orientation
51	CP001955.1	143639	3.17962	58.8016	3	1083	TTATCGTCGCCGACATCTGGAAGACCTCCGCGTT	-	-32	HVO_A0147	-	-611	in_gene	Rest
27	CP001955.1	34979	3.12191	55.8326	3	434	AACCCTGTTGTGATGTTCGGTGCCGTCGGAATGA	+	-28	HVO_A0038	-	-491	in_gene	Rest
54	CP001955.1	156070	2.91325	50.4946	3	549	ATATTCGTGGTGTTAACTTTCGATAATTAGTTAT	-	-77	HVO_A0156	-	117	left_gene	Peak, matched orientation
54	CP001955.1	156070	2.91325	50.4946	3	549	ATATTCGTGGTGTTAACTTTCGATAATTAGTTAT	-	-77	HVO_A0157	-	-1848	right_gene	Rest
133	CP001956.1	1098640	2.98811	49.9703	3	1784	ATATCAGCCTTGATAATGGGGAGGAAGGGTTTAT	-	-23	HVO_1207	-	50	left_gene	Peak, matched orientation
133	CP001956.1	1098640	2.98811	49.9703	3	1784	ATATCAGCCTTGATAATGGGGAGGAAGGGTTTAT	-	-23	HVO_1208	-	-761	right_gene	Rest
191	CP001956.1	1947464	2.96581	49.0164	3	481	TTCTTAGTTTAGATAATTTCTTTTCTGGTTAGTT	+	-58	HVO_2086	+	-1900	left_gene	Rest
191	CP001956.1	1947464	2.96581	49.0164	3	481	TTCTTAGTTTAGATAATTTCTTTTCTGGTTAGTT	+	-58	HVO_2087	-	-2320	right_gene	Rest
233	CP001956.1	2837721	2.65327	48.4291	3	786				HVO_3006	+	-93	in_gene	Peak, no motif
52	CP001955.1	150879	2.8657	46.8984	3	377				HVO_A0151	+	-1582	left_gene	Rest
52	CP001955.1	150879	2.8657	46.8984	3	377				HVO_A0152	-	-359	right_gene	Rest
105	CP001956.1	376293	2.84056	45.7084	3	848				HVO_0420	+	-208	in_gene	Peak, no motif
152	CP001956.1	1355228	2.7384	45.3809	3	737	CTATCATTCGTGATACTCCGCGGAGAGGGTTGAA	-	-66	HVO_1484	-	93	left_gene	Peak, matched orientation
152	CP001956.1	1355228	2.7384	45.3809	3	737	CTATCATTCGTGATACTCCGCGGAGAGGGTTGAA	-	-66	HVO_1485	+	52	right_gene	Peak, opposite orientation
69	CP001955.1	390766	2.75397	40.2801	3	250	TTCTCATAGTTGATGTCGTACATCGCGGTCCGTT	+	68	HVO_A0379	-	-269	in_gene	Rest
57	CP001955.1	170399	2.35224	37.7839	3	759				HVO_A0169	+	-33	in_gene	Peak, no motif
139	CP001956.1	1197115	2.51253	32.852	3	367	TTATCGGCGCTGAGGCTCGGAGGCGGACGTTTAT	-	19	HVO_1310	-	107	left_gene	Peak, matched orientation
139	CP001956.1	1197115	2.51253	32.852	3	367	TTATCGGCGCTGAGGCTCGGAGGCGGACGTTTAT	-	19	HVO_1311	-	-905	right_gene	Rest
252	CP001957.1	35399	2.06022	31.7742	3	1178				HVO_C0040	+	-906	in_gene	Rest
65	CP001955.1	363725	2.45293	28.9718	3	517				HVO_A0351	+	-74	in_gene	Peak, no motif
174	CP001956.1	1831681	2.45293	28.9718	3	386				HVO_1984A	-	27	left_gene	Peak, no motif
174	CP001956.1	1831681	2.45293	28.9718	3	386				HVO_1985	+	319	right_gene	Rest
86	CP001955.1	601632	2.32516	27.1465	3	721				HVO_A0596	-	68	left_gene	Peak, no motif
86	CP001955.1	601632	2.32516	27.1465	3	721				HVO_A0597	-	-937	right_gene	Rest
193	CP001956.1	2024906	2.36373	25.8908	3	261				HVO_2159A	-	260	left_gene	Rest
193	CP001956.1	2024906	2.36373	25.8908	3	261				HVO_2160	+	271	right_gene	Rest
67	CP001955.1	377871	2.19648	20.4859	3	442	GATTTTGCAGCGATTTTTGGAGCAGGTTTCTATG	+	55	HVO_A0366	+	-223	in_gene	Peak, matched orientation
151	CP001956.1	1315374	2.13381	19.3311	3	470	CTATCAATCCTGAAACCCTGCGCGAACGCTTTTT	-	32	HVO_1443	-	-5	in_gene	Peak, matched orientation
